# Supplementary material for: (μ-Methylenediphosphonato-κ4 O,O′:O′′,O′′′)bis[(ethyl­ene­diamine-κ2 N,N′)palladium(II)] tetra­hydrate
Source: Acta Crystallogr E Crystallogr Commun. 2018 Nov 22;74(Pt 12):1838–41. doi: 10.1107/S2056989018016419 (PMC6281122; doi:10.1107/S2056989018016419)
Supplement: Supplementary file 1 [file e-74-01838-sup1.cif]

##############################################################################
#                                                                            #
# This CIF contains the data in a paper accepted for publication in          #
# Acta Crystallographica Section E. It conforms to the requirements of       #
# Notes for Authors for Acta Crystallographica Section E, and has been       #
# peer reviewed under the auspices of the IUCr Commission on Journals.       #
#                                                                            #
# Full details of the Crystallographic Information File format               #
# are given in the paper "The Crystallographic Information File (CIF):       #
# a New Standard Archive File for Crystallography" by S. R. Hall, F. H.      #
# Allen and I. D. Brown [Acta Cryst. (1991), A47, 655-685].                  #
#                                                                            #
# The current version of the core CIF dictionary is obtainable from          #
# ftp://ftp.iucr.org/pub/cif_core.dic.                                       #
#                                                                            #
# Software is freely available for graphical display of the structure(s)     #
# in this CIF. For information consult the CIF software page                 #
# http://www.iucr.org/resources/cif/software.                                #
#                                                                            #
# This file may be used for bona fide research purposes within the           #
# scientific community so long as proper attribution is given to the journal # 
# article from which it was obtained.                                        #
#                                                                            #
##############################################################################
data_I
_audit_creation_method
;
Olex2 1.2
(compiled 2018.05.29 svn.r3508 for OlexSys, GUI svn.r5506)
;
_journal_date_recd_electronic     2018-11-05
_journal_date_accepted     2018-11-19
_journal_name_full     'Acta Crystallographica, Section E'
_journal_year     2018
_journal_volume     74
_journal_issue     12
_journal_page_first     1838
_journal_page_last     1841
_journal_paper_category     GM
_journal_paper_doi     10.1107/S2056989018016419
_journal_coeditor_code     WM5473
_publ_contact_author_name     'Viktoriya V. Dyakonenko'
_publ_contact_author_address
;
SSI "Institute for Single Crystals",
National Academy of Sciences of Ukraine,
Nauki Ave 60, Kharkiv 61001,Ukraine
;
_publ_contact_author_email     'vika@xray.isc.kharkov.com'
_publ_contact_author_fax     ?
_publ_contact_author_phone     ?
_publ_section_title
;\
(\m-Methylenediphosphonato-\k^4^<i>O</i>,<i>O</i>':<i>O</i>'',<i>O</i>''')\
bis[(ethylenediamine-\k^2^<i>N</i>,<i>N</i>')palladium(II)]
tetrahydrate
;
loop_
    _publ_author_name
    _publ_author_footnote
    _publ_author_address
    'Dyakonenko, Viktoriya V.' .
;
SSI "Institute for Single Crystals",
National Academy of Sciences of Ukraine,
Nauki Ave 60, Kharkiv 61001,
Ukraine
;
    'Kozachkova, Alexandra N.' .
;\
V.I. Vernadsky Institute of General and Inorganic Chemistry of the National \
Academy of Sciences of Ukraine, Kyiv,
Ukraine
;
    'Tsaryk, Natalia V.' .
;\
V.I. Vernadsky Institute of General and Inorganic Chemistry of the National \
Academy of Sciences of Ukraine, Kyiv,
Ukraine
;
    'Pekhnyo, Vasily I.' .
;\
V.I. Vernadsky Institute of General and Inorganic Chemistry of the National \
Academy of Sciences of Ukraine, Kyiv,
Ukraine
;
    'Lavryk, Ruslan V.' .
;
National University of Life and Environmental Science of Ukraine, Kyiv,
Ukraine
;
_publ_section_synopsis
;
The binuclear title molecule exhibits point group symmetry 2, with the Pd^II^
atom in a square-planar coordination environment defined by two N atoms from
ethylenediamine and two O atoms from methylenediphosphonate ligands.
;
_chemical_name_systematic
;\
(\m-Methylenediphosphonato-\k^4^<i>O</i>,<i>O</i>':<i>O</i>'',<i>O</i>''')\
bis[(ethylenediamine-\k^2^<i>N</i>,<i>N</i>')palladium(II)]
tetrahydrate
;
_chemical_name_common     ?
_chemical_formula_moiety     'C5 H18 N4 O6 P2 Pd2, 4(H2 O)'
_chemical_formula_sum     'C5 H26 N4 O10 P2 Pd2'
_chemical_formula_iupac     '[Pd2 (C2 H8 N2)2 (C H2 O6 P2)], 4H2 O'
_chemical_formula_weight     577.04
_chemical_melting_point     ?
_space_group_crystal_system     orthorhombic
_space_group_name_H-M_alt     'F d d d'
_space_group_name_Hall     '-F 2uv 2vw'
loop_
    _space_group_symop_operation_xyz
    'x, y, z'
    '-x+3/4, -y+3/4, z'
    '-x+3/4, y, -z+3/4'
    'x, -y+3/4, -z+3/4'
    'x, y+1/2, z+1/2'
    '-x+3/4, -y+5/4, z+1/2'
    '-x+3/4, y+1/2, -z+5/4'
    'x, -y+5/4, -z+5/4'
    'x+1/2, y, z+1/2'
    '-x+5/4, -y+3/4, z+1/2'
    '-x+5/4, y, -z+5/4'
    'x+1/2, -y+3/4, -z+5/4'
    'x+1/2, y+1/2, z'
    '-x+5/4, -y+5/4, z'
    '-x+5/4, y+1/2, -z+3/4'
    'x+1/2, -y+5/4, -z+3/4'
    '-x, -y, -z'
    'x-3/4, y-3/4, -z'
    'x-3/4, -y, z-3/4'
    '-x, y-3/4, z-3/4'
    '-x, -y+1/2, -z+1/2'
    'x-3/4, y-1/4, -z+1/2'
    'x-3/4, -y+1/2, z-1/4'
    '-x, y-1/4, z-1/4'
    '-x+1/2, -y, -z+1/2'
    'x-1/4, y-3/4, -z+1/2'
    'x-1/4, -y, z-1/4'
    '-x+1/2, y-3/4, z-1/4'
    '-x+1/2, -y+1/2, -z'
    'x-1/4, y-1/4, -z'
    'x-1/4, -y+1/2, z-3/4'
    '-x+1/2, y-1/4, z-3/4'
_cell_length_a     11.8871(6)
_cell_length_b     12.5405(6)
_cell_length_c     48.052(2)
_cell_angle_alpha     90
_cell_angle_beta     90
_cell_angle_gamma     90
_cell_volume     7163.2(6)
_cell_formula_units_Z     16
_cell_measurement_reflns_used     2899
_cell_measurement_theta_min     3.1830
_cell_measurement_theta_max     30.1420
_cell_measurement_temperature     294
_exptl_crystal_description     block
_exptl_crystal_colour     colourless
_exptl_crystal_size_max     0.6
_exptl_crystal_size_mid     0.4
_exptl_crystal_size_min     0.2
_exptl_crystal_density_diffrn     2.140
_exptl_crystal_density_meas     ?
_exptl_crystal_density_method     ?
_exptl_crystal_F_000     4576
_exptl_absorpt_coefficient_mu     2.237
_exptl_absorpt_correction_type     multi-scan
_exptl_absorpt_process_details
;
(<i>CrysAlisPro</i>; Rigaku OD, 2018)
;
_exptl_absorpt_correction_T_min     0.41770
_exptl_absorpt_correction_T_max     1.00000
_diffrn_ambient_temperature     294.0
_diffrn_source     'fine-focus sealed X-ray tube'
_diffrn_radiation_type     MoK\a
_diffrn_radiation_wavelength     0.71073
_diffrn_radiation_monochromator     graphite
_diffrn_measurement_device_type
                                 'Rigaku Oxford Diffraction Xcalibur, Sapphire3'
_diffrn_measurement_device     'four-circle diffractometer'
_diffrn_measurement_method     '\w scans'
_diffrn_detector     'CCD plate'
_diffrn_detector_area_resol_mean     16.1827
_diffrn_reflns_number     14597
_diffrn_reflns_av_R_equivalents     0.0746
_diffrn_reflns_av_unetI/netI     0.0396
_diffrn_reflns_theta_min     3.173
_diffrn_reflns_theta_max     27.489
_diffrn_reflns_theta_full     25.242
_diffrn_measured_fraction_theta_max     0.997
_diffrn_measured_fraction_theta_full     0.996
_diffrn_reflns_limit_h_min     -15
_diffrn_reflns_limit_h_max     8
_diffrn_reflns_limit_k_min     -16
_diffrn_reflns_limit_k_max     16
_diffrn_reflns_limit_l_min     -58
_diffrn_reflns_limit_l_max     62
_diffrn_radiation_probe     x-ray
loop_
    _refln_index_h
    _refln_index_k
    _refln_index_l
    _refln_F_squared_meas
    _refln_F_squared_sigma
    0 0 8 6232.2 274.82
    0 0 8 6501.39 272.83
    0 0 10 2.61 1.75
    0 0 10 1.6 1.1
    0 0 12 79.85 7.76
    0 0 12 42.74 4.65
    0 0 14 2.56 2.28
    0 0 14 0.31 0.84
    0 0 16 3626.81 166.96
    0 0 16 3657.96 163.05
    0 0 18 13.45 4.27
    0 0 20 186.37 16.3
    0 0 22 3.05 2.4
    0 0 24 171.01 16.65
    0 0 26 2.54 3.03
    0 0 28 192.77 19.09
    0 0 30 2.28 2.84
    0 0 32 41.73 8.72
    0 0 34 8.82 5
    0 0 36 1338.21 77.14
    0 0 38 59.67 12.73
    0 0 40 3146.55 158.13
    0 0 42 106.06 17.33
    0 0 44 1467.57 85.82
    0 0 46 64.19 14.32
    0 0 48 368.52 34.39
    0 0 50 25.34 9.04
    0 0 52 131.39 20.12
    0 0 54 2.25 1.67
    0 0 56 130.25 20.64
    0 0 58 12.25 7.24
    0 0 60 392.48 40.2
    0 0 62 31.12 11.5
    0 0 64 487.96 47.56
    0 0 66 31.59 12
    0 0 68 399.98 44.24
    0 -2 0 2.23 1.01
    0 -2 -2 955.95 43.49
    0 -2 2 862.94 43.31
    0 -2 2 934.53 43.4
    0 -2 -4 6.53 1.74
    0 -2 4 5.96 1.67
    0 -2 -6 9.45 2.2
    0 -2 6 5.64 1.74
    0 2 6 5.89 1.83
    0 -2 8 23.72 3.82
    0 2 8 19.83 3.52
    0 -2 10 151.83 11.82
    0 2 10 159.14 12.26
    0 -2 12 10.02 2.8
    0 2 12 13.64 3.61
    0 -2 14 1222.19 62.88
    0 2 14 1309.75 63.82
    0 2 16 36.16 6.18
    0 -2 16 31.12 4.27
    0 -2 16 33.32 5.63
    0 -2 18 99.48 8.64
    0 -2 18 119.36 11.7
    0 2 18 127.07 12.63
    0 2 20 8.5 3.35
    0 -2 20 7.87 3.05
    0 -2 20 2.01 0.92
    0 -2 22 2.12 0.97
    0 2 22 5.41 3.27
    0 -2 22 1.96 2.15
    0 2 24 3.52 2.49
    0 -2 24 0.85 0.31
    0 -2 24 3.57 2.28
    0 -2 26 0.73 2.34
    0 2 26 0.32 0.57
    0 -2 26 0.42 0.54
    0 -2 28 1.89 1.32
    0 -2 28 0.27 1.32
    0 2 -28 0.61 0.51
    0 2 28 1.2 2.13
    0 -2 30 38.35 8.08
    0 2 30 32.93 7.74
    0 -2 30 32.7 5.58
    0 2 32 3.3 0.96
    0 -2 32 1.03 0.83
    0 -2 32 2.01 3
    0 -2 34 13.35 3.48
    0 -2 34 20.9 6.11
    0 2 34 13.55 4.66
    0 -2 36 6 3.52
    0 2 36 1.27 1.96
    0 2 38 1.61 2.64
    0 -2 38 -0.31 0.36
    0 -2 40 23.7 7.05
    0 2 40 17.08 6.49
    0 2 42 102.63 16.03
    0 -2 42 126.34 17.7
    0 -2 44 2.55 2
    0 2 44 4.9 4.8
    0 2 46 30.11 9.52
    0 -2 46 39.82 10.8
    0 2 48 11.21 6.94
    0 -2 48 5.26 5.35
    0 -2 50 35.25 10.63
    0 2 50 15.9 7.32
    0 -2 52 -0.28 2.78
    0 2 52 3.36 2.64
    0 -2 54 222.06 28.46
    0 2 54 237.47 29.54
    0 -2 56 6.92 5.94
    0 2 56 21.18 8.48
    0 2 58 18.6 7.51
    0 -2 58 7.9 3.65
    0 2 60 1.99 2.09
    0 -2 60 -1.79 3.93
    0 2 62 7.56 5.17
    0 -2 62 -4.37 5.39
    0 -2 64 0.76 4.83
    0 2 64 -4.26 3.95
    0 2 66 2.83 2.32
    0 -2 66 5.67 3.17
    0 2 68 -1.79 3.63
    0 -2 68 -1.41 4.16
    0 -4 0 6282.93 278.11
    0 -4 -2 68.99 7.43
    0 -4 2 73.41 7.66
    0 -4 4 8999 391.6
    0 -4 4 8612.65 391.45
    0 -4 -4 9077.43 391.23
    0 -4 -6 38.53 4.35
    0 4 -6 41.88 5.44
    0 -4 6 42.81 5.8
    0 -4 -6 50.11 6.21
    0 -4 -8 8623.44 340.86
    0 -4 8 8541.5 340.97
    0 -4 10 23.49 4.97
    0 4 -10 10.42 2.17
    0 -4 -10 27.24 4.86
    0 -4 -12 6503.41 297.4
    0 -4 12 6849.16 297.99
    0 -4 14 22.72 5.1
    0 4 14 31.17 5.96
    0 -4 -14 28.39 5.64
    0 -4 16 1472.49 74.49
    0 4 16 1438.36 74.45
    0 4 18 1.71 1.38
    0 -4 -18 1.49 0.71
    0 -4 18 4.44 2.7
    0 -4 -20 60.06 5.88
    0 4 20 98.21 11.89
    0 -4 20 107.31 11.96
    0 -4 22 0.92 2.06
    0 4 22 5.43 2.82
    0 -4 -22 0.61 0.65
    0 -4 24 1.52 1.57
    0 -4 -24 1.46 1.14
    0 4 24 3.73 2.8
    0 -4 24 5.59 3.12
    0 -4 26 -0.9 0.82
    0 -4 -26 1.35 1.09
    0 -4 26 0.14 0.59
    0 4 26 2.79 2.43
    0 4 28 123.99 14.84
    0 -4 28 103.68 10.47
    0 -4 28 124.28 14.55
    0 -4 30 2.12 2.9
    0 -4 30 -0.16 0.49
    0 4 30 2.43 2.95
    0 4 32 602.99 39.46
    0 -4 32 568.91 38.76
    0 4 34 5.58 6.4
    0 -4 34 7.36 6.28
    0 4 36 697.84 47.6
    0 -4 36 629.21 45.55
    0 4 38 12.31 6.74
    0 -4 38 6.85 5.75
    0 4 40 175.48 22.06
    0 -4 40 191.95 22.37
    0 4 42 1.56 4.26
    0 -4 42 3.82 4.76
    0 -4 44 163.76 21.02
    0 4 44 132.77 19.93
    0 4 46 2.3 3.58
    0 -4 46 9.13 6.03
    0 4 48 466.93 41.19
    0 -4 48 454.83 41.17
    0 4 50 35.65 12.53
    0 -4 50 33.14 12.27
    0 -4 52 1002.34 71.14
    0 4 52 998.39 70.48
    0 4 54 53.21 14.54
    0 -4 54 53.63 15.66
    0 -4 56 680.04 57.2
    0 4 56 707.67 57.28
    0 4 58 22.14 12.28
    0 -4 58 25.04 11.26
    0 4 60 257.19 32.6
    0 -4 60 272.18 34.76
    0 4 62 17.21 9.51
    0 -4 62 11.1 7.97
    0 4 64 117.42 22.29
    0 -4 64 115.35 22.44
    0 -4 66 8.1 6.34
    0 4 66 7.41 6.48
    0 -6 0 2.05 2.04
    0 -6 2 1351.86 68.87
    0 -6 -2 1337.5 68.35
    0 -6 4 5.01 2.65
    0 -6 -4 3.2 1.82
    0 -6 4 4.63 2.46
    0 -6 -6 82.26 9.66
    0 -6 -6 86.05 8.47
    0 6 -6 54.99 8.41
    0 -6 6 77.61 9.89
    0 -6 8 11.25 3.49
    0 -6 -8 15.82 4.39
    0 -6 -8 11.17 2.68
    0 6 -8 8.53 2.92
    0 -6 10 1018.66 49.38
    0 -6 -10 979.38 49.15
    0 -6 -12 3.96 2.44
    0 -6 12 4.75 2.43
    0 -6 14 223.33 19.3
    0 -6 -14 213.73 18.55
    0 -6 16 6.8 3.81
    0 -6 -16 1.12 1.93
    0 -6 -18 95.57 12.35
    0 -6 18 98.83 12.68
    0 -6 20 3 2.41
    0 -6 -20 4.07 2.5
    0 -6 -22 395.45 30.71
    0 -6 22 397.29 30.77
    0 -6 -24 1.31 1.36
    0 -6 24 1.77 2.06
    0 6 26 639.16 45.45
    0 -6 26 708.4 47.07
    0 -6 -26 789.42 50.16
    0 -6 28 4.35 3.62
    0 6 28 5.84 3.89
    0 -6 -28 3.04 4.14
    0 6 30 366.82 30.72
    0 -6 30 379.18 31.61
    0 -6 30 324.42 25.89
    0 -6 32 -0.8 1.91
    0 -6 32 -3.67 2.72
    0 6 32 -1.13 2.01
    0 6 34 37.47 9.22
    0 -6 34 28.48 7.87
    0 -6 36 -0.54 2.02
    0 6 36 -2.49 1.43
    0 -6 38 234.68 25.86
    0 6 38 225.04 25.27
    0 6 40 10.95 8.06
    0 -6 40 6.32 6.77
    0 -6 42 270.95 28.9
    0 6 42 247.11 28.01
    0 -6 44 4.05 5.53
    0 6 44 11.87 8.42
    0 6 46 52.18 12.29
    0 -6 46 65.56 14.01
    0 6 48 13.76 6.5
    0 -6 48 6.25 4.83
    0 6 50 3.97 2.01
    0 -6 50 3.93 3.88
    0 -6 52 -0.39 4.02
    0 6 52 -1.04 4.19
    0 6 54 12.42 4.69
    0 -6 54 1.48 3.24
    0 -6 56 -0.26 3.01
    0 6 56 3.52 2.59
    0 -6 58 -3.18 6.26
    0 6 58 -0.39 4.42
    0 6 60 0.23 2.72
    0 -6 60 -2.8 4.03
    0 -6 62 25.14 10.56
    0 6 62 14.57 6.8
    0 6 64 8.36 5.76
    0 -6 64 0.94 2.92
    0 -8 0 5536.45 254.17
    0 -8 2 7.32 3.6
    0 -8 -2 2.12 1.17
    0 -8 -4 3799.78 170.73
    0 -8 -4 3578.08 172.21
    0 8 -4 3953.86 178.04
    0 -8 4 3345.08 172.11
    0 -8 4 3652.15 172.88
    0 -8 -6 11.6 3.66
    0 8 -6 30.78 7.79
    0 -8 6 33.68 7.76
    0 -8 -6 26.67 7.25
    0 -8 8 1889.81 86.36
    0 -8 -8 1951.82 85.72
    0 -8 -10 3.21 4.48
    0 -8 10 0.04 2.6
    0 8 -10 5.12 2.95
    0 -8 12 421.67 31.4
    0 -8 -12 430.19 31.39
    0 8 -12 450.12 30.04
    0 8 -14 -0.54 0.29
    0 -8 -14 0.51 1.77
    0 -8 14 2.87 2.26
    0 -8 16 528.82 37.15
    0 -8 -16 508.08 36.21
    0 -8 -18 3.81 3.96
    0 -8 18 3.09 2.82
    0 -8 20 332.09 28.45
    0 -8 -20 313.31 27.12
    0 -8 -22 -3.28 2.4
    0 -8 22 0.2 1.24
    0 -8 -24 179.21 20.05
    0 -8 24 178.95 20.74
    0 -8 -26 -3.73 2.74
    0 -8 26 -0.14 0.6
    0 -8 28 1.4 2.39
    0 -8 -28 -0.32 0.83
    0 -8 -30 3.21 4.91
    0 -8 30 0.24 2.18
    0 -8 32 19.08 6.75
    0 -8 -32 12.16 5.85
    0 -8 -34 2.74 3.46
    0 -8 34 2.38 2
    0 -8 -36 200.76 27.14
    0 -8 36 167.64 22.74
    0 -8 -38 3.98 5.41
    0 -8 38 2.46 3.11
    0 -8 -40 587.28 50.97
    0 -8 40 439.52 41.68
    0 -8 42 7.39 6.86
    0 -8 -42 7.8 9.86
    0 -8 -44 847.9 68.62
    0 -8 44 727.7 58.32
    0 -8 -46 24.13 13.81
    0 -8 46 17.39 9.54
    0 8 48 320.74 36.04
    0 -8 48 342.78 37.24
    0 -8 50 9.15 9.08
    0 8 50 5.89 7.82
    0 -8 -50 24.33 11.94
    0 -8 -52 152.16 29.01
    0 8 52 109.7 20.27
    0 -8 52 127.74 21.97
    0 -8 -54 -1.65 0.63
    0 8 54 1.13 4.3
    0 -8 54 5.28 6.96
    0 8 56 115.93 21.49
    0 -8 56 97.38 20.02
    0 -8 -56 157.99 31.51
    0 -8 58 7.89 9.69
    0 -8 -58 11.71 10.59
    0 8 58 -0.26 6.18
    0 8 58 5.43 7.24
    0 8 60 154 26.01
    0 8 60 223.51 46.8
    0 -8 60 178.5 29.33
    0 -8 -62 15.94 12.44
    0 8 62 24.11 16.42
    0 8 64 229.97 50.24
    0 -10 0 -0.14 3.17
    0 10 0 6.7 6.06
    0 10 -2 144.97 20.08
    0 -10 -2 68.28 11.3
    0 -10 2 87.09 13.34
    0 -10 2 109 14.68
    0 -10 -2 110.36 14.94
    0 10 2 136.56 20.01
    0 -10 -4 0.45 0.76
    0 10 -4 4.88 4.56
    0 -10 4 2.2 1.06
    0 -10 4 0.68 2.2
    0 -10 6 0.66 1.38
    0 -10 -6 6.78 3.1
    0 -10 8 4.5 3.39
    0 -10 -8 1.34 2.59
    0 10 -8 3.44 2.85
    0 -10 10 167.03 19.21
    0 -10 -10 162.94 18.61
    0 10 -10 159.23 19.31
    0 -10 -12 2.06 2.45
    0 -10 12 10.17 5.09
    0 -10 -14 160.08 18.83
    0 -10 14 166.66 19.62
    0 -10 -16 -0.94 2.66
    0 -10 16 4.42 2.39
    0 -10 18 73.19 13.81
    0 -10 -18 62.06 11.49
    0 -10 -20 2.97 2.21
    0 -10 20 -1.9 2.54
    0 -10 -22 31.32 8.23
    0 -10 22 32.22 9.21
    0 -10 24 0.19 1.91
    0 -10 -24 -0.85 2.48
    0 -10 -26 15.13 6.28
    0 -10 26 30.93 9.03
    0 -10 28 -1.33 2.52
    0 -10 -28 -1.09 1.67
    0 -10 30 -0.78 2.45
    0 -10 -30 0.18 1.22
    0 -10 -32 1.4 0.72
    0 -10 32 0.06 2.58
    0 -10 34 -2.84 3.99
    0 -10 -34 -7.57 4.72
    0 -10 36 -11.71 6.03
    0 -10 -36 0.26 2.26
    0 -10 -38 -2.94 4.07
    0 -10 38 -1.1 4.63
    0 -10 40 -14.88 7.08
    0 -10 -40 -15.59 7.48
    0 -10 42 1.36 1.29
    0 -10 -42 -1.75 6.55
    0 -10 -44 2.35 4.85
    0 -10 44 4.92 4.38
    0 -10 46 -4.51 5.49
    0 -10 -46 1.13 1.51
    0 -10 48 2.01 2.75
    0 -10 -48 0.79 4.53
    0 -10 50 48.56 14.06
    0 -10 -50 52.94 17.51
    0 -10 52 6.65 6.03
    0 -10 -52 12.06 9.2
    0 10 54 143.51 39.21
    0 -10 54 70.65 17.57
    0 -10 -56 5.96 9.37
    0 -10 56 5.08 4.78
    0 10 56 18.56 15.83
    0 10 58 61.53 24.37
    0 -10 -58 21.66 12.03
    0 -10 -60 4.38 4.81
    0 12 0 229.28 29.27
    0 -12 0 186.15 21.93
    0 -12 0 178.2 21.73
    0 12 2 -1.04 5.06
    0 -12 -2 -0.92 3.35
    0 -12 -2 -3.69 5.01
    0 -12 2 -10.65 4.82
    0 12 -2 7.54 5.16
    0 -12 2 0.16 4.45
    0 -12 4 499 41.87
    0 12 -4 572.36 49.63
    0 -12 -4 534.94 42.4
    0 12 6 10.12 9.37
    0 -12 -6 -1.02 1.05
    0 -12 6 7.1 5.12
    0 -12 -8 1102.91 72.05
    0 -12 8 1137.17 73.25
    0 -12 -10 7.5 5.18
    0 -12 10 22.68 9
    0 12 10 32.07 17.28
    0 -12 12 1380.11 77.42
    0 -12 -12 1059.22 71.18
    0 -12 -14 12.34 6.89
    0 -12 14 20.13 9.77
    0 -12 16 663.39 49.77
    0 -12 -16 603.62 46.47
    0 -12 -18 -2.86 3.58
    0 -12 18 14.99 7.93
    0 -12 20 119.51 18.89
    0 -12 -20 93.85 15.93
    0 -12 22 2.06 3.6
    0 -12 -22 0.15 2.21
    0 -12 24 1.04 1.89
    0 -12 -24 2.6 2.44
    0 -12 -26 0.84 1.09
    0 -12 26 -0.24 1.82
    0 -12 -28 29.76 9.61
    0 -12 28 46.54 12.69
    0 -12 -30 7.1 5.12
    0 -12 30 7 3.59
    0 -12 32 54.6 14.4
    0 -12 -32 45.46 12.39
    0 -12 34 -0.15 3.67
    0 -12 -34 -0.27 2.28
    0 -12 36 20.79 8.51
    0 -12 -36 26.88 9.76
    0 -12 38 0.53 2.86
    0 -12 -38 1.21 2.02
    0 -12 -40 23.04 9.55
    0 -12 40 11.82 6.85
    0 -12 42 -0.13 4.67
    0 -12 -42 1.18 4.88
    0 -12 44 54.45 15.36
    0 -12 -44 32.15 11.79
    0 -12 -46 9.33 7.88
    0 -12 46 -1.03 5.55
    0 12 46 6.29 7.35
    0 -12 48 187.77 30.49
    0 -12 -48 180.03 31.15
    0 -12 50 12.71 9.61
    0 12 50 10.47 13.83
    0 -12 -50 25.93 13.43
    0 -12 -52 261.34 40.11
    0 -12 -54 21.06 13.02
    0 -14 0 -0.11 4.31
    0 -14 2 109.49 18.26
    0 -14 -2 81.94 15.57
    0 -14 -2 107.12 18.05
    0 14 2 123.43 24.34
    0 -14 4 2.5 2.65
    0 -14 -4 0.18 1.8
    0 14 4 -0.86 3.1
    0 -14 -4 -5.93 4.02
    0 14 6 17.82 9.98
    0 -14 -6 7.85 3.61
    0 -14 6 10.92 5.26
    0 -14 8 -1.87 3.79
    0 -14 -8 -2.86 3.57
    0 14 8 1.86 4.7
    0 -14 10 -0.64 3.44
    0 14 10 0.55 3.78
    0 -14 -10 0.2 1.67
    0 -14 -12 -1.56 2.51
    0 14 12 1.1 7.28
    0 -14 12 -1.05 0.67
    0 14 14 1.89 0.8
    0 -14 14 3.82 4.6
    0 -14 -14 2.9 2.53
    0 -14 -16 2.04 2.48
    0 14 16 1.66 3.27
    0 -14 16 -0.51 2.91
    0 -14 -18 28.04 9.36
    0 14 18 53.31 17.75
    0 -14 18 24.79 9.34
    0 14 20 1.59 6.69
    0 -14 -20 -0.25 0.42
    0 -14 20 6.04 6.32
    0 -14 -22 30.3 9.77
    0 -14 22 59.81 14.89
    0 -14 -24 -0.5 1.9
    0 -14 24 -1.21 2.06
    0 -14 26 43.55 12.32
    0 14 26 64.17 21.7
    0 -14 28 -13.43 7.15
    0 14 28 25.91 14.52
    0 -14 30 24.98 8.96
    0 14 30 63.85 22.02
    0 14 32 0.67 3.65
    0 -14 32 -4.35 7.15
    0 -14 34 0.8 1.14
    0 14 34 18.08 12.45
    0 -14 36 -13.59 7.67
    0 14 36 21.51 14.55
    0 14 38 41.76 19.71
    0 -14 38 5.37 5.86
    0 -14 40 -2.66 5.68
    0 14 40 18.64 14.71
    0 -14 42 29.77 11.19
    0 14 42 40.98 19.88
    0 -16 0 462.59 44.79
    0 -16 2 17.43 19.28
    0 -16 -2 35.33 18.96
    0 -16 -4 382.75 40.08
    0 -16 4 376.43 39.38
    0 -16 6 5.87 8.8
    0 -16 -6 2.88 10.39
    0 -16 8 144.51 23.17
    0 -16 -8 174.66 25.44
    0 -16 -10 5.06 11.36
    0 -16 10 -6.68 4.8
    0 16 10 -0.2 5.39
    0 16 12 131.79 29.59
    0 -16 12 71.81 15.94
    0 -16 14 -0.66 0.16
    0 16 14 -1.86 4.51
    0 16 16 109.98 28.44
    0 -16 16 71.25 16.87
    0 -16 18 8.51 6.74
    0 16 18 2.12 8.31
    0 -16 20 69.21 17.39
    0 16 20 76.98 24.84
    0 -16 22 1.62 5.04
    0 16 22 10.2 10.67
    0 -16 24 50.22 15.5
    0 16 24 50.25 18.88
    0 16 26 0.55 4.95
    0 -16 26 1.82 4.09
    0 -16 28 5.71 5.36
    0 16 28 10.26 9.21
    0 16 30 4.2 9.09
    0 -16 30 1.7 5.26
    0 16 32 3.85 7.61
    0 18 20 -1.47 5.86
    -1 -1 5 13.03 2.24
    1 -1 5 18.38 2.5
    1 1 5 21.58 2.85
    -1 1 5 16.07 2.63
    1 1 7 15.33 2.7
    -1 1 7 15.15 2.93
    -1 -1 7 12.3 2.26
    -1 1 7 12.14 2.9
    -1 -1 7 12.64 2.63
    -1 1 7 16.18 2.5
    1 -1 7 14.01 2.73
    -1 1 7 12.06 2.33
    -1 1 9 25.67 4.03
    -1 -1 9 17.49 3.26
    1 -1 9 23.95 3.77
    1 1 9 25.55 4.12
    -1 -1 -9 17.7 3.06
    -1 1 9 16.12 2.79
    -1 1 -9 20.33 3.19
    -1 -1 9 27.02 2.87
    -1 -1 9 24.19 3.73
    -1 1 11 35.81 5.37
    -1 -1 11 29.15 4.45
    -1 -1 11 27.42 4.71
    -1 1 -11 34.23 4.15
    -1 -1 11 42.06 4.11
    1 -1 11 45.07 5.5
    1 1 11 44.54 5.69
    -1 1 11 24.58 3.47
    -1 -1 13 149.62 12.09
    1 -1 13 143.68 11.92
    -1 1 13 107.52 8.9
    -1 -1 13 157.77 10.21
    -1 1 -13 148.58 10.03
    -1 1 13 162.65 12.59
    1 1 13 170.63 12.89
    -1 -1 13 127.31 10.52
    -1 -1 15 953.73 49.01
    1 -1 15 1086.01 51.46
    -1 -1 15 1065.48 51.29
    -1 -1 15 1005.27 47.78
    -1 1 15 1061.11 51.48
    -1 1 -15 1031.3 47.08
    1 -1 17 1363.58 63.04
    -1 -1 17 1324.62 62.55
    1 1 17 1514.46 64.29
    -1 1 17 1369.54 62.91
    1 -1 17 1215.95 55.38
    -1 -1 17 1317.18 60.26
    -1 1 -17 1291.58 57.01
    1 1 19 1223.87 55.18
    -1 -1 19 1100.33 50.84
    -1 1 -19 1005.25 46.45
    -1 1 19 1122 54.04
    1 -1 19 1069.19 46.18
    -1 -1 19 1128.39 53.64
    1 -1 19 1189.05 54.59
    -1 1 21 1164.73 53.44
    1 -1 21 1052.24 44.45
    1 -1 21 1123.34 53.17
    -1 -1 21 1131.15 49.86
    1 1 21 1176.99 54.05
    -1 -1 21 1066.24 52.21
    1 -1 23 1293.67 67.79
    -1 -1 23 1256.61 67.09
    -1 -1 23 1178.68 63.53
    -1 1 23 1361.95 67.95
    1 1 23 1327.84 68.17
    1 -1 25 1278.34 63.83
    -1 1 25 1278.5 63.24
    1 1 25 1312.71 64.07
    -1 -1 25 1225.74 62.73
    1 -1 27 1155.77 58.77
    -1 1 27 1077.13 57.09
    -1 -1 27 1120.27 57.64
    1 1 27 1163.62 58.69
    1 1 29 1110.18 58.41
    -1 1 29 1070.8 57.33
    -1 -1 29 1067.13 57.72
    1 -1 29 1163.85 59.68
    1 1 31 1094.43 61.47
    1 -1 31 1104.34 62.05
    -1 -1 31 965.05 54.71
    -1 1 31 990.46 59.64
    -1 -1 31 1051.61 60.89
    1 1 33 915.15 54.43
    -1 -1 33 919.78 54.09
    1 -1 33 936.46 55.15
    -1 -1 33 735.8 46.49
    -1 1 33 856.55 52.58
    -1 -1 35 579.94 38.53
    -1 -1 35 704.59 45.92
    1 1 35 687.59 45.68
    -1 1 35 654.23 44.57
    1 -1 35 744.3 47.58
    1 -1 37 524.17 39.43
    -1 1 37 485.69 37.04
    1 1 37 503.72 38.35
    -1 -1 37 502.89 38.45
    -1 -1 39 301.45 28.34
    -1 1 39 277.21 26.85
    1 1 39 297.55 28.06
    1 -1 39 305.32 29
    1 1 41 281.88 28.12
    -1 -1 41 258.91 27.11
    1 -1 41 315.08 29.86
    -1 1 41 284.12 27.43
    1 -1 43 356.85 33.08
    -1 -1 43 309.02 30.1
    -1 1 43 295.64 28.93
    1 1 43 302.78 29.97
    1 -1 45 333.61 32.45
    1 1 45 316.12 31.33
    -1 -1 45 311.16 31.09
    -1 1 45 296.96 30.12
    -1 1 47 200.09 24.49
    -1 -1 47 192.49 24.16
    1 1 47 199.82 24.7
    1 -1 47 226.23 26.15
    -1 1 49 178.45 22.73
    1 -1 49 173.56 23.06
    1 1 49 151.85 21.78
    -1 -1 49 155.03 21.65
    -1 1 51 68.34 14.1
    -1 -1 51 76.45 15.24
    1 1 51 80.39 15.76
    1 -1 51 78.06 15.44
    -1 -1 53 13.89 6.25
    -1 1 53 14.07 6.41
    1 1 53 13.18 7.27
    1 -1 53 15.89 7.86
    -1 -1 55 7.05 3.63
    1 1 55 4.36 4.44
    -1 1 55 2.93 2.62
    1 -1 55 4.71 4.4
    1 1 57 14.11 6.67
    -1 1 57 21.72 9.09
    -1 -1 57 10.77 4.41
    1 -1 57 9.63 6.26
    1 -1 59 27.61 9.59
    -1 -1 59 33.38 10.6
    1 1 59 39.8 12.18
    -1 1 59 36.66 10.63
    -1 -1 61 29.92 10.36
    -1 1 61 21.06 8.14
    1 -1 61 33.32 11.78
    1 1 61 32.48 11.24
    -1 -1 63 24.82 8.92
    1 -1 63 52.64 14.42
    1 1 63 32.04 11.68
    -1 1 63 40.97 12.63
    1 -1 65 17.81 8.87
    -1 1 65 25.99 11.42
    -1 -1 65 28.26 11.05
    1 1 65 23.65 10.61
    -1 -1 67 16.8 8.5
    1 -1 67 26.37 9.91
    1 1 67 31.6 12.13
    -1 1 67 22.38 9.86
    -1 3 1 334.55 20.75
    -1 -3 1 365.73 20.99
    -1 3 -1 351.55 20.54
    -1 3 -1 292.82 16.99
    -1 -3 1 417.05 20.64
    -1 -3 -1 374.44 20.37
    -1 -3 -1 403.83 20.36
    1 -3 1 243.33 16.53
    1 -3 -1 255.28 16.52
    -1 3 -3 1559.04 70.42
    -1 -3 -3 1798.16 74.45
    -1 3 -3 1616.25 73.47
    -1 -3 3 1928.68 74.87
    -1 3 3 1447.51 74.95
    -1 -3 -3 1912.04 74.7
    1 -3 3 1723.12 73.14
    -1 -3 3 1785 73.7
    -1 3 -5 2070.87 96.28
    -1 -3 5 2574.28 101.45
    1 -3 5 2400.06 99.99
    -1 -3 5 2400.11 100.3
    -1 -3 -5 1843.14 97.27
    1 -3 -5 2182.92 98.12
    -1 -3 -5 2549.53 101.69
    -1 3 -5 1874.14 98.58
    1 -3 -7 2897.4 131.15
    -1 -3 -7 2870.11 130.11
    -1 -3 7 3074.09 132.59
    1 -3 7 2920.84 131.86
    -1 -3 -7 3232.06 133.48
    -1 -3 7 2749.73 128.25
    -1 -3 -9 904.17 43.88
    -1 -3 9 868.43 43.04
    -1 -3 -9 962.24 47.7
    -1 3 9 985.66 47.7
    -1 -3 9 939.47 47
    1 -3 9 924.74 46.62
    -1 -3 -11 256.84 15.9
    1 3 11 311.71 20.12
    -1 3 11 294.82 19.52
    -1 -3 11 294.78 19.4
    -1 -3 -11 297.98 20.04
    1 -3 11 274.44 18.79
    -1 -3 13 166.32 14.08
    -1 -3 -13 169.64 14.56
    -1 -3 -13 147.98 10.78
    -1 3 13 174.11 14.36
    1 3 13 187.25 15.03
    1 -3 13 181.37 14.38
    -1 -3 15 571.37 33.2
    1 -3 15 582.87 33.3
    1 3 15 638.53 34.7
    -1 -3 -15 470.78 28.33
    -1 3 15 596.21 33.73
    1 3 17 391.8 25.59
    1 -3 17 377.25 24.94
    -1 3 17 383.38 25.05
    -1 -3 17 375.72 24.9
    -1 -3 -17 317.21 20.36
    -1 -3 17 321.87 22.16
    1 3 19 182.94 16.08
    -1 -3 19 157.85 14.92
    1 -3 19 142.64 14.33
    -1 -3 -19 131.12 11.61
    -1 3 19 179.68 15.66
    -1 -3 19 147.03 13.1
    -1 3 21 595.05 36.21
    -1 -3 21 612.57 36.3
    1 -3 21 571.42 35.74
    1 3 21 645.62 37.49
    -1 -3 -21 504.45 31.3
    -1 -3 21 501.82 32.09
    -1 -3 -23 796.56 39.09
    -1 3 23 896.62 44.65
    1 -3 23 877.27 44.4
    1 3 23 949.77 46.18
    -1 -3 23 774.49 39.05
    -1 -3 23 898.55 44.46
    -1 -3 25 450.8 30.04
    -1 3 25 501.22 31.4
    -1 -3 25 400.79 25.57
    -1 -3 25 412.91 20.97
    -1 -3 -25 416.85 26.27
    1 3 25 490.6 31.81
    1 -3 25 475.42 30.72
    -1 -3 27 491.34 28.97
    1 -3 27 399.57 24.2
    -1 -3 27 483.77 24.2
    1 3 27 598.1 35.92
    -1 -3 27 565.81 34.32
    1 -3 27 554.58 34.44
    -1 3 27 599.64 35.56
    -1 3 -29 1173.72 59.86
    -1 3 29 1594.73 72.65
    1 -3 29 1058.05 57.74
    -1 3 29 980.88 58.35
    -1 -3 29 1048.89 61.42
    -1 -3 29 1302.88 58.68
    1 -3 29 1432.16 70.35
    -1 -3 29 1487.57 70.5
    1 3 29 1639.29 73.75
    -1 3 31 2146.65 89.73
    1 3 31 2273.65 91.85
    1 -3 31 1420.85 72.45
    -1 -3 31 1669.89 78.14
    -1 3 -31 1494.09 73.62
    -1 -3 31 1918.78 86.08
    1 -3 31 1960.11 87.09
    -1 3 33 1879.54 92.39
    1 3 33 1905.13 93.48
    -1 -3 33 1657.16 89.04
    1 -3 33 1736.15 90.35
    1 -3 35 1353.03 72.22
    -1 3 35 1372.35 72.8
    1 3 35 1485.61 75.22
    -1 -3 35 1284.98 70.58
    -1 -3 37 1244.99 72.3
    1 -3 37 1324.22 73.77
    1 3 37 1442.48 76.66
    -1 3 37 1436.78 76.11
    1 -3 39 660.21 47.87
    -1 3 39 716.59 49.22
    -1 -3 39 642.12 47.18
    1 3 39 683.57 49.18
    1 3 41 175.54 21.85
    1 -3 41 144.68 19.4
    -1 -3 41 118.03 17.4
    -1 3 41 130.25 18.8
    -1 -3 43 41.82 9.56
    -1 3 43 30.85 9.29
    1 -3 43 35.13 9.54
    1 3 43 39.45 9.84
    1 -3 45 20.88 7.38
    -1 3 45 15.13 7.06
    -1 -3 45 19.62 6.97
    1 3 45 15.65 6.26
    1 -3 47 1.62 1.43
    1 3 47 -0.16 2.05
    -1 3 47 5.28 4.6
    -1 -3 47 7.93 4.33
    1 3 49 -0.1 2.69
    -1 -3 49 1.69 3.55
    -1 3 49 2.76 1.07
    1 -3 49 -0.68 1.86
    1 3 51 -0.02 2.44
    -1 3 51 -0.4 3.06
    -1 3 51 8.09 7.25
    -1 -3 51 9.32 5.38
    1 -3 51 5.97 4.32
    1 -3 53 10.85 5.64
    -1 -3 53 6.46 5.57
    1 3 53 15.52 7.47
    -1 3 53 14.63 7.28
    -1 -3 55 2.68 4.72
    1 -3 55 -0.57 1.21
    -1 3 55 6.63 5.61
    1 3 55 9.29 7.15
    -1 3 57 2.84 3.43
    1 -3 57 5.93 5.62
    1 3 57 1.09 5.22
    -1 -3 57 9.45 6.59
    -1 3 59 0.8 3.02
    1 -3 59 1.7 1.26
    -1 -3 59 3.76 3.23
    1 3 59 2.45 1.16
    -1 3 61 -1.55 1.74
    1 -3 61 2.49 0.74
    -1 -3 61 -2.71 2.92
    1 3 61 -3.74 4.16
    -1 -3 63 -3.64 5.17
    1 -3 63 -0.85 1.77
    1 3 63 0.15 2.16
    -1 3 63 0.28 2.47
    -1 -3 65 3.24 2.64
    -1 3 65 -0.04 1.14
    1 -3 65 3.81 3.43
    1 3 65 -1.54 3.97
    1 3 67 17.44 9.32
    -1 -3 67 7.22 6.68
    1 -3 67 17.72 8.82
    -1 3 67 19.91 8.53
    1 -5 -1 151.74 12.64
    -1 -5 -1 157.46 14.03
    -1 -5 -1 148.69 13.59
    -1 5 -1 205.19 16.77
    -1 5 1 144.61 15.02
    -1 -5 1 151.17 13.71
    1 -5 1 172.61 13.42
    -1 -5 -3 57.89 7.59
    -1 5 -3 46.93 5.3
    1 -5 -3 49.06 6.5
    -1 -5 3 64.87 8.17
    -1 5 -3 65.96 8.59
    1 -5 3 53.86 6.99
    -1 5 3 52.11 8.78
    -1 -5 3 66.53 8.2
    -1 -5 -3 56.75 7.41
    1 -5 3 46.16 6.86
    -1 -5 5 203.01 16.51
    -1 5 -5 175.48 11.9
    -1 5 -5 225.46 17.01
    1 -5 5 204.76 16.08
    -1 -5 -5 218.58 15.85
    1 -5 -5 221.29 15.68
    -1 -5 5 204.22 16.27
    -1 -5 -5 229.06 17
    1 -5 -7 234.23 16.6
    -1 5 -7 177.32 11.47
    -1 5 -7 243.88 17.03
    -1 -5 -7 255.54 18.23
    1 -5 7 236.62 17.28
    -1 -5 7 252.57 17.8
    1 -5 9 60.92 7.96
    -1 -5 9 57.92 7.86
    1 -5 -9 56.72 7.22
    -1 -5 -9 65.59 8.47
    -1 -5 -11 102.76 11.22
    1 -5 11 97.58 10.83
    -1 -5 11 111.54 11.58
    1 -5 -11 100.59 10.54
    -1 -5 13 348.78 23.83
    1 5 -13 290.47 17.22
    1 -5 -13 305.44 22.3
    1 -5 13 358.86 23.89
    -1 -5 -13 329.01 23.44
    1 -5 15 128.04 12.71
    1 -5 -15 100.05 11.08
    -1 -5 15 112.89 12.07
    -1 -5 15 85.31 6.5
    -1 -5 -15 120.12 12.39
    -1 -5 -17 11.02 4.09
    -1 -5 17 6.67 1.8
    1 -5 -17 19.47 5.09
    -1 -5 -17 5.61 1.63
    -1 -5 17 17.99 4.84
    1 -5 17 21.73 5.18
    1 -5 19 159.27 16.07
    -1 -5 -19 181.56 17.2
    -1 5 19 149.01 15.65
    -1 -5 19 173.71 16.69
    -1 -5 -19 133.39 10.47
    -1 -5 -21 192.47 14.23
    1 5 21 221.73 20.65
    -1 -5 21 243.36 21.31
    -1 5 21 257.5 21.34
    1 -5 21 261.64 21.84
    -1 -5 -21 262.19 22.39
    -1 5 23 472.37 32.62
    -1 -5 23 482.51 33.4
    1 -5 23 471.9 33.04
    -1 -5 -23 366.74 24.21
    1 5 23 489.01 33.54
    -1 -5 -23 535.49 35.59
    -1 -5 -25 495.27 35.89
    1 -5 25 495.26 34.12
    -1 -5 25 446.45 33.13
    -1 -5 -25 358.78 24.42
    -1 -5 25 437.69 30.09
    1 5 25 472.92 33.58
    -1 5 25 490.75 33.69
    -1 -5 -27 576.28 35.51
    1 5 27 779.76 46.45
    1 -5 27 787.59 46.62
    -1 5 27 788.68 46.07
    -1 -5 27 518.57 38.47
    -1 -5 27 768.22 46.07
    1 -5 29 702.13 44.45
    -1 -5 29 713.73 44.7
    -1 -5 29 595.05 38.82
    -1 5 29 717.14 44.36
    1 5 29 686.01 44.48
    1 -5 31 686.08 44.74
    -1 -5 31 589.68 38.4
    1 5 31 698.77 45.56
    -1 -5 31 693.49 44.91
    -1 5 31 704.82 44.8
    -1 5 33 604.78 42.4
    1 -5 33 567.35 41.65
    1 5 33 615.3 43.5
    -1 -5 33 595.94 42.54
    -1 -5 33 495.66 35.53
    1 -5 35 605.32 43.87
    -1 5 35 624.69 43.86
    1 5 35 635.54 44.87
    -1 -5 35 477.85 35.95
    -1 -5 35 662.47 44.86
    1 -5 37 473.61 39.12
    1 5 37 535.36 41.47
    -1 -5 37 473.77 38.54
    -1 5 37 496.16 39.25
    1 5 39 381.56 34.34
    1 -5 39 374.75 33.38
    -1 5 39 357.21 32.62
    -1 -5 39 338.19 31.75
    -1 5 41 312.64 31.27
    1 -5 41 323.26 31.56
    -1 -5 41 326.13 31.28
    1 5 41 362.38 33.94
    1 -5 43 110.13 17.65
    -1 5 43 101.19 17.02
    -1 -5 43 90.84 16.09
    1 5 43 98.8 17.24
    1 5 45 54.69 13.2
    -1 -5 45 51.11 12.35
    1 -5 45 58.56 13.25
    -1 5 45 59.81 12.99
    -1 5 47 6.08 4.65
    -1 -5 47 5.93 3.65
    1 5 47 9.95 5.96
    1 -5 47 10.14 5.88
    1 5 49 8.47 7.65
    1 -5 49 1.58 2.83
    -1 5 49 3.66 4.03
    -1 -5 49 0.02 0.85
    1 5 51 1.53 3.77
    -1 5 51 -3.12 1.15
    -1 -5 51 0.17 3.43
    1 -5 51 4.15 4.71
    -1 5 53 5.82 7.09
    1 -5 53 -0.44 1.54
    1 5 53 -0.9 4.29
    -1 -5 53 -1.76 1.38
    -1 5 53 2.06 2.35
    1 -5 55 2.17 3.03
    -1 5 55 6.44 7.16
    -1 -5 55 4.02 4.16
    -1 5 55 4.03 5.49
    1 5 55 3.97 4.14
    1 -5 57 1.24 2.11
    -1 -5 57 -1.13 2.22
    -1 5 57 0.88 4.53
    -1 5 57 -1.52 2.84
    1 5 57 4.94 4.8
    -1 -5 59 4.63 5.6
    1 -5 59 3.17 4.63
    -1 5 59 -0.98 2.42
    1 5 59 -0.47 1.7
    -1 5 61 2.81 2.99
    1 -5 61 6.86 5.51
    1 5 61 5.49 5.38
    -1 -5 63 0.17 4.42
    -1 5 63 10.13 5.89
    1 -5 63 7.45 7.32
    1 5 63 -4.03 5.24
    1 5 65 11.29 7.68
    1 -5 65 7.09 3.33
    -1 -5 65 20.33 10.01
    -1 5 65 7.74 5.44
    -1 7 1 13.52 5.91
    -1 -7 1 7.26 3.15
    -1 7 -1 7.1 4.24
    1 -7 1 10.36 3.37
    -1 -7 -1 9.67 3.79
    -1 -7 -1 8.44 3.09
    1 -7 -1 5.2 2.23
    1 -7 -3 26.02 5.41
    1 -7 3 21.48 5.12
    -1 -7 3 31.02 6.39
    -1 -7 3 24.72 5.85
    -1 -7 -3 26.27 5.81
    -1 7 3 34.7 8.19
    1 -7 3 19.83 5.15
    -1 7 -3 25.52 6.44
    -1 7 -3 10.56 2.75
    -1 -7 -3 24.17 5.37
    -1 -7 5 3.53 2.48
    -1 7 5 9.17 5.5
    1 -7 -5 7.64 2.6
    -1 7 -5 8.95 3.95
    -1 -7 -5 3.99 1.72
    1 -7 5 8.28 3.56
    -1 7 -5 1.58 1.05
    -1 -7 5 6.43 3.24
    -1 -7 -5 2.89 1.47
    -1 7 -7 11.24 1.9
    -1 -7 -7 22.54 4.62
    -1 7 -7 16.94 4.49
    -1 -7 7 17.53 4.62
    -1 -7 -7 23.46 5.6
    1 -7 7 23.71 5.66
    1 -7 -7 22.99 5.05
    -1 -7 9 225.14 18.71
    1 -7 -9 198.13 16.96
    1 -7 -9 181.65 12.8
    -1 7 -9 142.66 15.34
    -1 -7 -9 190.75 17.79
    1 -7 9 184.36 17.3
    1 -7 11 268.93 22.46
    -1 7 -11 281.67 21.3
    1 7 -11 286.87 21.2
    -1 -7 -11 284.08 23.19
    -1 -7 11 267.16 22.44
    1 -7 -11 306.3 22.98
    -1 -7 -13 586.75 38.3
    1 -7 -13 600.44 37.07
    1 7 -13 578.94 34.01
    -1 -7 13 579.34 38.01
    1 -7 13 570.93 37.87
    -1 -7 -15 571.62 37.84
    1 -7 -15 587.28 36.8
    1 7 -15 530.66 31.09
    -1 -7 15 595.02 38.32
    1 -7 15 575.78 38.05
    -1 -7 17 759.14 46.33
    1 -7 -17 673.29 43.48
    -1 -7 -17 700.03 45.04
    1 -7 17 752.45 46.19
    1 -7 19 1028.71 59.62
    -1 -7 19 982.75 58.86
    1 -7 -19 951.37 57.16
    -1 -7 -19 1007.31 58.61
    -1 -7 21 797.7 49.55
    -1 -7 -21 711.85 47.7
    1 -7 -21 733.02 47.41
    1 -7 21 771.85 49.07
    -1 -7 23 759.47 48.81
    1 -7 -23 659.73 45.98
    -1 -7 -23 718.13 47.88
    1 -7 23 758.96 48.84
    1 -7 -25 691.33 47.43
    -1 -7 -25 729.68 48.91
    -1 -7 25 719.64 48.7
    1 -7 25 712.68 48.83
    -1 -7 27 769.34 52.04
    1 -7 -27 804.02 53.07
    1 -7 27 742.42 51.55
    -1 -7 -27 802.34 53.15
    1 -7 -29 537.47 42.55
    1 -7 29 524.29 41.28
    -1 -7 -29 596.63 44.13
    -1 -7 29 541.03 41.71
    -1 -7 31 343.09 30.43
    1 -7 31 399.7 35.21
    -1 -7 -31 458.83 38
    -1 -7 31 430.17 36
    1 -7 -31 482.76 39.84
    -1 7 33 344.71 31.08
    -1 -7 -33 392.81 35.36
    1 -7 -33 357.69 34.71
    1 -7 33 307.79 30.76
    -1 -7 33 301.26 27.34
    -1 -7 33 316.11 31.16
    1 -7 35 211.98 25
    -1 -7 35 187.57 20.91
    1 7 35 222.63 25.47
    -1 -7 35 234.31 25.99
    -1 -7 -35 298.42 31.06
    1 -7 -35 261.49 30.21
    -1 7 35 243.01 25.69
    -1 -7 -37 149.1 23.59
    1 -7 -37 167.92 24.13
    1 7 37 142.05 19.84
    1 -7 37 130.98 19.76
    -1 -7 37 131.53 19
    -1 7 37 119.81 17.93
    -1 -7 39 98.69 16.64
    -1 -7 -39 85.26 18.69
    1 -7 39 105.16 17.6
    -1 7 39 78.33 14.95
    1 7 39 90.66 16.53
    -1 -7 -41 188.7 27.83
    1 -7 41 177.54 23.77
    1 7 41 174.97 23.39
    -1 -7 41 157.65 22.36
    -1 7 41 154.81 21.56
    1 -7 43 110.82 18.83
    -1 -7 -43 152.33 26.57
    -1 7 43 119.12 19.11
    -1 -7 43 100.41 18.28
    1 7 43 116.18 19.18
    1 -7 45 133.37 21.32
    -1 -7 45 132.45 20.97
    1 7 45 136.42 21.33
    -1 7 45 125.02 19.94
    -1 -7 -47 127.69 25.01
    1 -7 47 100.23 18.49
    -1 7 47 95.03 17.49
    1 7 47 94.76 18.41
    -1 -7 47 102.33 18.39
    -1 -7 -49 113.11 23.77
    -1 7 49 71.43 15.52
    -1 -7 49 73.84 16.16
    1 -7 49 88.04 17.51
    1 7 49 69.25 15.82
    1 7 51 18.17 8.41
    -1 7 51 33.28 10.36
    -1 -7 51 41.52 11.89
    -1 7 51 55.18 20.14
    -1 -7 -51 51.41 16.5
    1 -7 51 21.95 8.33
    -1 7 53 11.39 12.54
    1 7 53 6.19 4.5
    1 -7 53 -4.04 4.85
    -1 -7 -53 4.52 1.76
    -1 7 53 7.66 5.32
    -1 -7 53 0.26 4.5
    -1 7 55 8.86 7.62
    -1 -7 -55 -6.52 6.59
    1 -7 55 -5.13 5.73
    -1 -7 55 -2 4.66
    -1 7 55 -1.55 2.56
    1 7 55 2.1 4.15
    -1 7 57 -1.59 1.38
    1 7 57 2.82 3.23
    -1 -7 57 12.25 12.18
    1 -7 57 2.12 3.45
    -1 -7 -57 -1.32 5.35
    -1 7 57 6.55 9.44
    -1 -7 -59 2.88 3.74
    -1 7 59 6.18 4.92
    1 -7 59 7.92 7.02
    -1 -7 59 5.72 7.35
    -1 7 59 11.58 9.3
    1 7 59 -1.6 3.41
    1 -7 61 0.28 1.43
    1 7 61 5.22 4.79
    -1 7 61 13.54 10.26
    -1 -7 -61 4.67 4.03
    -1 7 61 -3.28 3.49
    -1 -7 61 3.7 4.82
    -1 -7 63 14.59 7.47
    -1 7 63 16.72 11.36
    -1 7 63 7.83 5.62
    1 7 63 19.02 8.87
    -1 -7 -63 9.56 9.6
    1 -7 63 0.26 3.64
    1 -7 -65 -2.68 6.19
    -1 -9 -1 3.7 3
    -1 9 1 13.88 7.11
    1 -9 -1 4.76 1.86
    -1 -9 -1 -0.7 2.43
    -1 -9 1 17.45 5.83
    -1 9 -1 1.23 3.18
    1 -9 1 1.55 1.58
    -1 -9 1 4.32 2
    -1 -9 1 1.86 1.48
    1 -9 -3 88.6 12.04
    -1 -9 3 87.88 12.65
    -1 -9 3 75.02 11.98
    1 -9 3 80.78 12.46
    -1 -9 3 102.79 14.06
    -1 -9 -3 95.57 13.09
    1 -9 3 80.81 11.59
    -1 9 -3 96.08 14.78
    -1 9 3 99.5 16.39
    -1 -9 -3 87.11 11.83
    1 -9 5 88.38 12.72
    -1 -9 -5 52.7 8.91
    -1 -9 -5 85.28 12.4
    1 -9 -5 78.48 11.33
    -1 -9 5 82.48 12.21
    -1 9 5 101.87 16.26
    -1 9 -5 97.32 14.43
    -1 -9 5 85.32 12.55
    -1 9 7 58.79 13.02
    1 -9 7 35.54 7.69
    -1 9 -7 44.41 8.99
    -1 -9 -7 37.45 8.24
    1 -9 -7 30.62 6.85
    -1 -9 -7 18.61 4.86
    -1 -9 7 35.41 7.65
    1 -9 9 24.05 6.4
    1 -9 -9 27.92 6.57
    -1 9 -9 22.06 6.15
    -1 -9 -9 22.4 6.12
    1 9 -9 35.41 8.26
    -1 9 9 27.25 10.17
    -1 -9 9 26.68 6.59
    1 -9 -11 33.08 7.21
    -1 -9 11 28.92 7.23
    -1 -9 -11 32.78 7.71
    -1 9 -11 25.48 6.32
    1 -9 11 27.62 7.06
    1 9 -11 47.28 9.13
    -1 -9 13 48.16 9.41
    -1 -9 -13 45.2 9.02
    1 -9 13 52.74 9.84
    1 -9 -13 47.95 9.11
    1 -9 -15 202.76 20.14
    -1 -9 -15 178.3 19.95
    1 -9 15 214.72 21.81
    -1 -9 15 226.23 22.34
    1 -9 17 263.19 25.34
    1 -9 -17 282.46 24.99
    -1 -9 17 283.85 26.05
    -1 -9 -17 250.69 24.63
    -1 -9 19 316.57 29.24
    1 -9 -19 341.18 28.89
    1 -9 19 364.43 30.94
    -1 -9 -19 350.62 30.11
    -1 -9 21 382.65 32.34
    -1 -9 -21 344.51 30.58
    1 -9 -21 340.15 29.72
    1 -9 21 366.73 32
    1 -9 -23 325.11 29.57
    1 -9 23 364.4 32.34
    -1 -9 23 371.62 32.52
    -1 -9 -23 359.14 31.57
    1 -9 25 280.11 28.08
    -1 -9 25 288.79 28.26
    -1 -9 -25 236.8 25.6
    1 -9 -25 229.16 24.48
    1 -9 27 236.76 26.56
    -1 -9 27 235.85 26.03
    1 -9 -27 229.95 24.66
    -1 -9 -27 204.26 24.19
    1 -9 -29 128.94 18.49
    1 -9 29 120.76 18.73
    -1 -9 -29 117.77 18.27
    -1 -9 29 128.77 19.06
    1 -9 31 75.03 14.78
    1 -9 -31 65.23 13.4
    -1 -9 31 65.77 13.47
    -1 -9 -31 77.06 15.12
    1 -9 -33 47.44 12.34
    -1 -9 33 53.73 12.3
    1 -9 33 48.42 11.57
    -1 -9 -33 43.56 11.69
    -1 -9 35 31.54 9.05
    1 -9 35 26.7 8.63
    -1 -9 -35 25.02 9
    1 -9 -35 22.47 8.76
    -1 -9 -37 51.26 13.03
    -1 -9 37 55.95 13.12
    1 -9 37 52.87 12.65
    1 -9 -37 62.77 15.08
    1 -9 -39 69.32 16.59
    -1 -9 -39 57.89 14.85
    1 -9 39 74.06 15.66
    -1 -9 39 68.98 14.42
    1 -9 41 88.35 17.44
    1 -9 -41 82.18 18.26
    -1 -9 -41 94.21 19.99
    -1 -9 41 87.85 17.16
    -1 -9 43 113.09 20.11
    1 -9 43 107.11 19.76
    1 -9 -43 125.44 23.32
    -1 -9 -43 154.41 25.91
    -1 9 45 133.72 29.95
    1 -9 45 112.38 20.1
    1 -9 -45 107.98 22.75
    -1 -9 -45 115.94 23.45
    -1 -9 45 69.86 16.09
    1 -9 47 73.32 16.09
    -1 -9 47 54.7 14.59
    -1 9 47 118.4 28.76
    -1 -9 -47 64.73 17.92
    1 -9 -47 71.51 19.22
    -1 9 49 58.91 21.31
    1 -9 -49 45.62 15.93
    1 -9 49 41.2 12.21
    -1 -9 -49 48.06 15.66
    -1 -9 49 31.53 10.04
    1 -9 51 1.12 3.19
    -1 -9 51 -1.99 3.43
    1 -9 -51 -1.92 1.01
    -1 -9 -51 -1.46 1.33
    -1 -9 53 5.42 5.09
    -1 -9 -53 0.28 3.85
    1 -9 53 1.35 2.06
    1 -9 -53 2.16 5.42
    -1 9 55 10.57 12.61
    -1 -9 55 9.67 6.81
    1 -9 -55 3.47 6.02
    -1 -9 -55 2.02 3.38
    1 -9 55 9.32 6.23
    1 -9 -57 5.69 5.48
    -1 -9 -57 0.49 1.99
    -1 9 57 14.31 12.28
    -1 -9 57 14.11 8.09
    1 -9 57 4.22 6.03
    -1 -9 59 10.48 7.8
    -1 9 59 39.29 18.64
    -1 -9 -59 22.98 12.64
    1 -9 59 26.01 11.03
    1 -9 -59 22.85 13.34
    -1 -9 -61 13.28 10.78
    -1 9 61 15.73 15.09
    1 -9 -61 12.75 9.64
    -1 -11 1 7.01 3.78
    -1 -11 -1 13.93 4.62
    1 -11 1 17.76 5.48
    -1 -11 -1 18.98 5.53
    -1 11 -1 29.9 9.13
    -1 -11 1 18.32 6.14
    1 -11 -1 16.06 5.43
    1 -11 1 16.97 6.21
    -1 11 1 31.61 10.02
    -1 -11 1 12.48 4.38
    1 -11 -1 10.97 4.31
    -1 -11 -3 16.42 5.85
    1 -11 3 23.11 6.37
    -1 -11 3 23.93 7.4
    -1 11 3 33.55 11.06
    -1 -11 3 31.75 7.8
    -1 11 -3 37.76 10.7
    -1 -11 3 33.89 9.12
    1 -11 -3 20.22 5.82
    -1 -11 -5 129.99 17.68
    1 11 -5 189.94 23.93
    -1 11 -5 156.28 21.36
    1 -11 5 156.68 19.32
    1 -11 -5 133.02 17.32
    -1 -11 5 140.68 18.22
    -1 -11 5 158.8 20.08
    -1 11 5 189.72 26.01
    -1 11 -7 259.98 27.16
    1 11 -7 255.44 27.94
    -1 -11 7 181.9 23.19
    -1 11 7 286.13 33.15
    -1 -11 -7 223.69 23.74
    1 -11 -7 216.38 22.68
    -1 -11 7 222.49 23.79
    1 -11 7 219.89 23.9
    1 -11 -9 181 20.36
    -1 11 9 240.51 30.68
    -1 -11 9 168.57 20.69
    1 -11 9 181.93 21.32
    -1 -11 -9 182.18 21.19
    -1 11 11 380.52 39.99
    1 -11 -11 279.11 26.54
    -1 -11 11 262.67 26.99
    -1 -11 -11 295.18 28.16
    1 -11 11 315.75 29.23
    1 -11 13 176.84 21.34
    -1 -11 -13 188.33 21.41
    -1 -11 13 160.97 20.31
    1 -11 -13 167.34 19.83
    1 -11 15 276.89 28.08
    1 -11 -15 252.05 25.57
    -1 -11 -15 259.3 26.61
    -1 -11 15 291.5 28.5
    1 -11 -17 168.68 20.49
    -1 -11 17 200.31 23.72
    -1 -11 -17 184.62 22.14
    1 -11 17 224.89 25.01
    -1 11 19 277.4 35.85
    1 -11 -19 191.94 22.37
    -1 -11 19 208.68 24.72
    1 -11 19 215.26 25.3
    -1 -11 -19 220.67 24.69
    -1 -11 21 262.55 28.51
    1 -11 -21 242.07 26.04
    -1 -11 -21 260.04 27.91
    1 -11 21 283.19 29.96
    -1 -11 23 306.73 31.3
    1 -11 23 298.67 31.19
    1 -11 -23 216.25 25.47
    -1 11 23 360.82 43.09
    -1 -11 -23 262.21 28.36
    -1 -11 25 339.63 33.49
    1 -11 25 306.77 32.56
    -1 -11 -25 291.48 30.63
    1 -11 -25 251.49 28.27
    -1 -11 27 280.73 30.76
    1 -11 -27 236.68 27.49
    1 -11 27 302.49 32.3
    -1 -11 -27 209.72 26.76
    -1 -11 29 307.71 33.45
    -1 -11 -29 281.61 31.91
    1 -11 29 330.73 34.89
    1 -11 -29 261.96 30.09
    1 -11 -31 242.09 29.4
    1 -11 31 315.03 34.98
    -1 -11 -31 287.15 32.41
    -1 -11 31 319.91 34.68
    -1 -11 -33 269.07 32.3
    1 -11 33 282.29 33.29
    1 -11 -33 234.94 29.41
    -1 -11 33 279.41 32.49
    -1 11 33 374.6 48.45
    1 -11 -35 189.16 26.44
    -1 -11 35 211.17 28.42
    -1 -11 -35 191.38 27.59
    1 -11 35 238.12 30.22
    -1 -11 -37 186.42 27
    1 -11 -37 156.38 24.62
    -1 -11 37 194.28 27.28
    1 -11 37 197.73 27.89
    1 -11 39 194.63 28.11
    1 -11 -39 127.23 22.81
    -1 -11 39 156.74 24.66
    -1 -11 -39 140.96 24.36
    1 -11 41 72.3 17.07
    1 -11 -41 73.98 17.63
    -1 -11 -41 58.53 15.85
    -1 -11 41 70.64 16.99
    1 -11 -43 32.79 11.56
    -1 11 43 56.23 20.73
    -1 -11 43 44.42 13.03
    -1 -11 -43 44.12 13.78
    1 -11 43 34.19 12.24
    -1 -11 45 10.44 7.68
    -1 11 45 11.71 7.22
    -1 -11 -45 9.78 6.79
    1 -11 -45 12.33 8.14
    1 -11 45 3.82 4.62
    1 -11 47 5.54 5.95
    1 -11 -47 8.21 6.96
    -1 11 47 15.64 11.96
    -1 -11 47 8.78 6.64
    -1 -11 -47 -1.6 5.38
    1 -11 -49 5.74 4.69
    -1 11 49 0.95 7.02
    1 -11 49 0.94 0.65
    -1 -11 -49 -3 4.31
    -1 -11 49 -1.41 4.06
    -1 11 51 7.37 5.56
    -1 -11 51 -2.21 4.43
    1 -11 -51 -9.05 6.85
    1 -11 51 -4.09 5.34
    -1 -11 -51 -9.85 7.2
    1 -11 53 1.24 1.7
    -1 -11 -53 -1.86 6.17
    1 -11 -53 -6.32 5.9
    -1 -11 53 3.77 3.84
    -1 11 53 6.62 7.42
    1 -11 -55 -19.06 10.57
    -1 -11 -55 4.08 5.65
    -1 -11 -57 -1.82 4.95
    1 -11 -57 -14.56 9.51
    -1 -13 1 -0.17 3.67
    1 13 -1 4.48 4.62
    1 13 1 1.66 5.73
    1 -13 -1 -2.14 2.27
    -1 13 -1 0.58 2.81
    1 -13 1 -0.26 1.43
    -1 -13 1 4.42 2.58
    -1 -13 -1 0.73 1.03
    -1 13 1 4.16 3.3
    -1 -13 -1 -2.49 3.25
    1 -13 -1 -3.24 3.57
    -1 -13 -3 19.94 6.88
    1 13 3 45.64 15.14
    -1 13 3 35.46 11.58
    -1 -13 3 21.67 7.27
    1 -13 -3 12.42 5.09
    1 -13 3 10.31 5.86
    -1 -13 -3 19.97 7.63
    1 -13 -3 17.37 5.83
    -1 -13 -5 21.37 7.5
    -1 -13 5 18.38 7.73
    1 -13 -5 17.87 6.32
    1 -13 5 9.55 4.99
    1 13 5 23.57 10.05
    -1 -13 7 22.85 7.08
    1 -13 7 30.57 9.21
    -1 -13 -7 18.63 6.94
    1 -13 -7 22.41 7.46
    -1 13 7 46.86 15.2
    -1 -13 -9 34.89 9.81
    -1 -13 9 34.56 9.77
    1 -13 9 47.59 11.1
    -1 13 9 65.1 17.89
    1 -13 -9 33.89 9.05
    1 -13 11 9.69 4.96
    1 -13 -11 10.36 4.95
    -1 -13 -11 11.11 5.31
    -1 13 11 19.35 11.22
    -1 -13 11 5.85 3.76
    -1 -13 11 9.61 5.86
    -1 -13 13 42.44 12.17
    1 -13 13 40.09 10.3
    -1 13 13 70 18.88
    -1 -13 13 38.52 10.37
    -1 -13 -13 38.55 10.35
    -1 -13 15 25.25 8.62
    1 -13 15 15.15 7.25
    -1 13 15 38.72 14.57
    -1 -13 -15 16.59 6.8
    -1 -13 17 12.3 5.46
    -1 -13 -17 11.84 4.93
    1 -13 17 9.76 4.31
    -1 13 19 50.21 16.84
    -1 -13 -19 27.68 8.79
    1 -13 19 38.32 10.67
    -1 -13 19 40.86 10.12
    -1 -13 21 13.49 6.63
    1 -13 21 13.69 6.93
    -1 -13 -21 28.77 9.04
    -1 13 21 30.97 12.69
    -1 -13 23 49.9 12.94
    -1 -13 -23 52.86 12.64
    -1 13 23 88.9 23.49
    1 -13 23 56.14 12.91
    -1 13 25 53.1 18.1
    -1 -13 -25 32.86 10.16
    -1 -13 25 42.46 11.8
    1 -13 25 36.49 10.93
    -1 13 27 100.1 24.98
    -1 -13 27 79.15 17.02
    -1 -13 -27 70.26 15.4
    1 -13 27 71.99 16.44
    -1 -13 29 49.56 14.11
    -1 13 29 79.58 23.01
    -1 -13 -29 50.7 13.32
    1 -13 29 53.52 14.95
    -1 13 31 140.21 30.46
    1 -13 31 114.63 22.09
    -1 -13 -31 72.02 16.45
    -1 -13 31 90.09 19.23
    -1 -13 -33 55.39 14.58
    -1 -13 33 80.67 18.36
    1 -13 33 76.68 17.95
    1 -13 35 83.73 18.83
    -1 -13 -35 60.65 15.74
    -1 13 35 101.92 27.17
    -1 -13 35 74.92 16.88
    -1 -13 -37 50.54 14.7
    -1 -13 37 74.53 17.34
    1 -13 37 58.08 15.05
    -1 13 39 56.07 21.44
    -1 -13 39 37.1 12.51
    1 -13 39 24.02 10.92
    -1 -13 -39 18.85 10.12
    -1 13 41 56.17 21.56
    -1 -13 -41 28.86 10.67
    -1 -13 41 46.7 14.32
    1 -13 41 49.14 15.53
    1 -13 43 -4.68 4.61
    -1 -13 43 -3.43 5.47
    -1 -13 -43 -0.15 2.18
    -1 -13 45 -1.65 4.78
    -1 -13 -45 -3.01 7.18
    -1 13 45 14.06 12.53
    1 -13 45 -4.06 4.35
    -1 -13 -47 -5.97 6.17
    -1 13 47 5.72 9.45
    -1 -13 47 -2.3 7.29
    1 -13 47 0.6 2.22
    -1 -13 -49 4.75 2.65
    -1 -13 -51 -6.85 6.29
    1 -15 -1 1.66 3.16
    -1 -15 1 -2.27 2.8
    1 -15 1 0.09 3
    -1 -15 -1 1.34 3.78
    -1 -15 -3 -0.73 1.49
    1 -15 3 0.43 3.15
    -1 -15 3 2.04 2.85
    -1 -15 -3 -2.09 3.71
    1 -15 -3 2.76 3.11
    1 -15 -5 -2.34 0.5
    -1 -15 5 1.31 2.75
    1 -15 5 -0.69 3.03
    -1 -15 -5 -2.61 3.13
    -1 15 5 -0.99 4.3
    -1 -15 -5 -0.66 3.63
    -1 -15 -7 0.7 1.18
    1 -15 -7 -2.14 2.26
    -1 15 7 -1.98 7.96
    -1 -15 -7 1.26 0.51
    1 -15 7 -7.65 4.93
    -1 -15 7 3.99 3.14
    -1 -15 -9 16.77 7.61
    1 15 9 45.79 17.35
    1 -15 9 15.49 6.76
    -1 -15 -9 22.36 8.42
    -1 15 9 37.41 16.23
    -1 -15 9 15.42 7.8
    -1 15 11 47.4 16.11
    -1 -15 -11 37.73 11.04
    -1 -15 11 43.62 13.67
    1 -15 11 30.4 10.52
    1 15 11 45.36 17.82
    1 -15 13 124.3 22.33
    -1 -15 -13 93.96 18.23
    -1 15 13 194.88 34.82
    1 15 13 156.24 32.33
    -1 -15 13 145.99 23.72
    -1 15 15 215.76 37.48
    -1 -15 15 167.16 26.33
    1 15 15 200.05 36.4
    1 -15 15 182.41 27.86
    -1 -15 -15 130.33 22.3
    1 -15 17 258.07 33.31
    1 15 17 342.34 49.2
    -1 15 17 309.35 46.46
    -1 -15 -17 195.02 28.3
    -1 -15 17 271.16 33.3
    1 15 19 407.02 54.33
    1 -15 19 337.2 38.7
    -1 -15 19 297.67 35.77
    -1 15 19 413.27 53.54
    -1 -15 -19 228.26 31.13
    -1 -15 21 225.74 31.41
    1 15 21 351.42 50.46
    -1 -15 -21 180.84 27.15
    1 -15 21 269.88 34.94
    -1 -15 21 255.65 36
    -1 15 21 357.66 51.44
    -1 15 23 295.58 46.85
    -1 -15 -23 178.06 27.23
    1 -15 23 269.52 35.37
    1 15 23 365.13 52.65
    -1 -15 23 229.46 34.58
    -1 -15 23 267.22 34.02
    1 -15 25 147.92 26.34
    -1 -15 25 128.36 26.35
    -1 15 25 213.89 39.92
    -1 -15 25 149.66 25.68
    -1 -15 -25 129.72 23.48
    -1 15 27 202.81 40.27
    1 15 27 253.38 45.21
    -1 -15 -27 103.92 20.79
    -1 -15 27 169.33 27.42
    1 -15 27 135.79 26.37
    -1 15 29 90.68 27.44
    1 15 29 106.55 30.28
    -1 -15 -29 46.17 15.03
    -1 -15 29 73.13 18.52
    1 -15 29 69.98 18.65
    1 15 31 107.99 30.57
    1 -15 31 67.49 18.46
    -1 -15 31 47.22 15.1
    -1 15 31 87.4 27.44
    -1 -15 33 33.67 13.91
    1 15 33 67.06 23.57
    -1 15 33 59.4 21.13
    1 -15 33 27.68 11.95
    1 -15 35 21.89 11.53
    -1 15 35 61.09 22.36
    1 15 35 40.9 17.95
    -1 -15 35 35.77 13.83
    -1 -15 37 22.64 11.39
    1 15 37 22.65 16.74
    -1 15 37 11.58 7.05
    1 -15 37 16.9 9.01
    1 -17 1 1.65 2.86
    -1 -17 1 0.89 3.01
    -1 -17 -1 0.58 1.34
    1 -17 -1 2.16 3.44
    1 -17 3 4.15 3.49
    -1 -17 3 -0.52 2.95
    -1 -17 -3 1.6 0.64
    1 -17 -3 -1.14 3.86
    1 -17 5 -0.65 1.73
    -1 -17 -5 2.72 4.3
    1 -17 -5 -0.04 3.59
    -1 -17 5 -0.86 1.47
    1 -17 -7 -0.42 1.27
    1 -17 7 -0.08 3.78
    -1 -17 7 1.76 3.99
    -1 -17 -7 2.34 2.77
    1 -17 9 3 6.44
    1 -17 -9 2.41 3.17
    -1 -17 -9 -1.65 4.78
    -1 -17 9 0.95 2.9
    -1 -17 -11 11.49 6.53
    1 -17 -11 11.42 7.49
    -1 -17 11 6.15 4.33
    1 -17 11 11.33 8.25
    -1 -17 13 4.9 6.01
    1 -17 13 10.79 8.85
    -1 17 13 1.3 4.91
    1 -17 -13 5.97 9.36
    -1 -17 -13 7.27 6.46
    -1 -17 -15 17.72 10.61
    -1 -17 15 27.14 11.33
    1 17 15 41.02 17.56
    -1 17 15 25.14 11.15
    1 -17 15 32.14 12.55
    -1 -17 17 15.81 8.12
    1 17 17 26.79 14.46
    -1 17 17 10.32 10.2
    1 -17 17 22.46 9.5
    1 17 19 32.39 16.11
    1 -17 19 -1.22 3.59
    -1 17 19 33.06 17.36
    -1 -17 19 18.12 9.5
    -1 -17 21 21.07 10.36
    1 17 21 30.11 16.35
    1 -17 21 16.03 9.35
    -1 17 21 30.86 15.77
    1 -17 23 15.64 10.59
    -1 17 23 13.35 7.98
    1 17 23 30.28 16.47
    1 17 25 19.8 15.25
    -1 17 25 27.58 15.39
    1 17 27 17.97 12.7
    -1 17 27 7.67 7.73
    -2 0 0 1.91 1.26
    -2 0 0 -0.36 0.57
    -2 0 -2 9909.04 404.88
    -2 0 2 8830.19 404.66
    -2 0 4 -0.17 0.35
    -2 0 -4 1.14 0.94
    2 0 4 1.33 0.56
    -2 0 -4 0.21 0.7
    -2 0 4 0.79 0.74
    -2 0 4 3.39 1.77
    -2 0 -6 7269.27 268.23
    -2 0 6 6906.11 268.07
    -2 0 6 8287.37 271.03
    -2 0 6 6248.32 264.88
    2 0 6 4768.75 263.91
    -2 0 6 7081.03 268.42
    -2 0 6 8087.43 269.29
    -2 0 -6 6035.68 263.76
    -2 0 8 5.33 2.21
    -2 0 8 1.92 1.8
    2 0 8 1.44 1.24
    -2 0 -8 2.59 2.14
    -2 0 8 3.5 1.96
    -2 0 -8 0.58 0.74
    -2 0 10 5510.6 220.95
    -2 0 10 5552.92 219.08
    -2 0 10 4220.9 217.94
    -2 0 10 4443.18 217.07
    2 0 10 5338.64 218.43
    -2 0 -10 4638.11 218.76
    2 0 12 8.39 2.94
    -2 0 12 5.36 2.48
    -2 0 12 1.16 1.05
    -2 0 12 1.83 1.25
    -2 0 12 6.26 2.96
    -2 0 14 9253.44 372.76
    2 0 14 9517.61 374.14
    -2 0 16 2.09 2.19
    -2 0 16 4.85 2.61
    2 0 16 7.17 3.82
    2 0 18 1120.1 57.19
    -2 0 18 1029.65 55.76
    -2 0 18 1058.33 55.58
    -2 0 18 1044.76 55.89
    2 0 20 1.63 2.29
    -2 0 20 0.52 0.89
    -2 0 20 0.49 1.68
    -2 0 20 1.48 2.5
    -2 0 22 450.56 29.21
    -2 0 22 426.48 28.45
    -2 0 22 427.74 29.77
    2 0 22 467.89 31.13
    -2 0 24 -0.11 0.94
    -2 0 24 5.96 3.62
    2 0 24 0.61 2.61
    -2 0 24 1.17 2
    2 0 26 77.78 11.33
    -2 0 26 47.45 7.77
    -2 0 26 61.25 9.63
    -2 0 26 54.72 8.92
    -2 0 28 3.32 2.5
    2 0 28 2.2 3.15
    -2 0 28 1.25 2.15
    -2 0 28 2.13 1.65
    -2 0 30 40.63 8.37
    -2 0 30 37.47 7.44
    -2 0 30 41.57 8.14
    2 0 30 50.97 9.81
    -2 0 32 0.18 1.26
    -2 0 32 0.49 1.04
    -2 0 32 1.27 2.04
    -2 0 34 388.18 31.26
    -2 0 34 422.16 33.33
    2 0 34 422.5 33.64
    -2 0 36 3.52 5.61
    2 0 36 13.22 6.97
    -2 0 36 10.15 6.52
    2 0 38 1288.62 67.32
    -2 0 38 1212.69 65.68
    -2 0 40 22.21 8.92
    2 0 40 33.39 9.99
    -2 0 40 15.12 7.76
    -2 0 42 666.05 48.13
    2 0 42 703.2 50.18
    -2 0 44 16.92 8.69
    2 0 44 30.4 9.69
    2 0 46 701.55 51.47
    -2 0 46 656.98 48.92
    2 0 48 28.21 10.14
    -2 0 48 20.76 8.51
    -2 0 50 700 52.52
    2 0 50 745.23 55.82
    -2 0 52 40.94 12.26
    2 0 52 36.13 11.87
    2 0 54 1134.69 75.57
    -2 0 54 982.21 69.81
    -2 0 56 41.76 12.99
    2 0 56 66.26 17.02
    -2 0 58 459.59 43.93
    2 0 58 513.8 47.49
    -2 0 60 27.79 10.53
    2 0 60 26.69 11.42
    -2 0 62 277 33.5
    2 0 62 299.47 36.24
    2 0 64 20.74 10.38
    -2 0 64 18.95 9.02
    -2 0 66 156.31 25.5
    2 0 66 155.66 26.55
    -2 0 68 12.22 8.32
    2 0 68 7.69 7.39
    -2 -2 0 804.96 42.75
    -2 -2 0 977.35 42.91
    -2 2 0 845.14 44.17
    -2 2 0 691.54 40.82
    -2 2 0 956.51 43.49
    -2 -2 2 52.52 5.15
    -2 2 2 43.72 5.57
    -2 2 2 60.18 7.16
    -2 -2 2 59.13 6.04
    -2 -2 2 56.06 7.08
    -2 2 2 36.43 4.56
    -2 2 -2 45.58 5.66
    -2 2 -2 53.6 6.6
    -2 -2 -2 43.82 5.81
    -2 -2 -2 63.39 6.29
    -2 2 -2 52.71 5.99
    -2 2 2 44.39 6.2
    -2 -2 2 41.93 4.91
    2 -2 2 30.36 3.78
    2 -2 4 25.86 3.55
    -2 -2 -4 50.26 5.71
    -2 -2 4 42.99 4.61
    -2 -2 4 57.13 5.96
    -2 2 4 32.98 5.26
    -2 -2 -4 40.81 5.43
    -2 2 -4 47.52 5.43
    -2 2 4 46.22 6.29
    -2 -2 4 38.43 4.65
    -2 2 -4 48.04 6.53
    -2 2 4 28.79 3.93
    -2 -2 4 46.2 6.48
    -2 2 6 49.56 5.65
    -2 -2 -6 60.48 6.52
    -2 2 6 45.32 5.11
    -2 -2 6 53.06 7.23
    -2 2 -6 53.19 6.89
    -2 -2 6 62.85 6.36
    -2 -2 -6 57.73 6.24
    -2 2 6 54.74 7.01
    -2 2 6 54.68 6.89
    -2 -2 6 50.43 5.51
    2 -2 6 51.77 5.3
    -2 -2 -8 239.69 15.97
    -2 -2 8 205.98 15.36
    -2 2 8 250.46 15.11
    -2 2 -8 228.67 17.2
    2 2 8 288.97 17.05
    -2 -2 8 306.33 17.32
    2 -2 8 249.93 15.79
    -2 -2 -8 269.55 17.29
    -2 2 8 252 16.59
    -2 2 8 250.55 18.57
    -2 -2 8 214.17 16.42
    -2 2 8 251 17.61
    -2 -2 8 271.71 19.48
    -2 -2 -10 45.81 5.68
    -2 2 -10 42.97 6.24
    -2 -2 -10 60.59 7.19
    -2 -2 10 50.92 6.35
    2 2 10 51.34 6.58
    -2 -2 10 40.91 6.04
    -2 2 10 45.05 5.82
    2 -2 10 40.14 5.56
    -2 2 10 51.36 7.51
    -2 2 10 46.8 6.43
    -2 -2 10 47.43 5.75
    -2 -2 12 12.74 3.53
    -2 -2 -12 9.25 2.52
    -2 2 12 19.52 3.84
    -2 2 12 10.13 3.78
    -2 2 -12 11.97 3.21
    2 2 12 14.81 3.64
    -2 2 12 12.01 3.16
    -2 -2 12 13.78 3.4
    2 -2 12 15.02 3.82
    -2 2 12 20.33 3.53
    -2 -2 -12 18.62 4.21
    -2 2 14 62.9 7.69
    2 2 14 80.16 9
    -2 2 14 84.5 8.16
    -2 -2 -14 71.39 7.74
    -2 2 14 57.48 8.76
    -2 2 -14 61.99 7.62
    -2 -2 14 67.68 8.46
    -2 2 14 71.93 8.43
    2 -2 14 82.12 8.97
    -2 -2 14 67.79 8.2
    -2 2 16 65.36 7.86
    -2 2 16 76.17 10.45
    -2 -2 16 65.19 8.12
    -2 2 -16 71.92 8.45
    -2 -2 -16 74.04 8.28
    2 2 16 83.07 9.84
    -2 2 16 85.55 9.86
    2 -2 16 72.98 8.98
    -2 -2 16 76.11 9.45
    -2 2 16 97.83 9.25
    -2 2 18 14.19 4.11
    -2 2 -18 14.71 3.61
    -2 -2 18 20.03 4.38
    -2 2 18 11.69 3.12
    2 2 18 26.48 5.52
    2 -2 18 19.66 4.58
    -2 2 18 18.05 5.09
    -2 -2 18 14.7 4.17
    -2 -2 -18 19.63 4.18
    -2 2 18 11.02 3.35
    -2 -2 20 180.81 14.8
    -2 -2 20 178.96 15.88
    -2 2 20 177.69 17.38
    -2 -2 -20 176.25 14.82
    2 -2 20 189.9 16.16
    -2 2 20 133.84 12.2
    -2 2 20 176.22 15.78
    -2 2 20 110.1 12.51
    -2 2 -20 153.28 13.26
    2 2 20 220.84 18
    2 2 22 94.95 11.74
    2 -2 22 79.97 10.32
    -2 -2 -22 66.95 8.88
    -2 2 22 83.48 11.84
    -2 2 22 47.27 6.46
    -2 2 -22 58.03 7.51
    -2 -2 22 63.13 8.58
    -2 2 22 71.04 9.77
    -2 -2 22 72.57 9.7
    -2 2 24 104.52 13.88
    -2 2 24 132.8 14.19
    -2 2 24 71.88 8.01
    -2 -2 24 116.78 12.95
    2 2 24 126.88 14.35
    -2 -2 -24 107.35 11.96
    -2 2 -24 57.14 7.88
    2 -2 24 120.26 13.36
    -2 -2 24 109.14 11.63
    -2 -2 24 128.87 10.48
    -2 2 26 10.5 5.28
    -2 -2 26 11.44 4.47
    -2 -2 -26 15.4 4.33
    -2 2 26 8.33 2.32
    -2 2 -26 4.05 1.85
    -2 -2 26 7.4 2.25
    -2 2 26 13.83 4.86
    2 2 26 18.71 5.92
    2 -2 26 8.83 3.92
    -2 -2 26 13.41 4.24
    -2 2 28 5.2 1.76
    -2 2 28 15.44 6.16
    2 -2 28 21.82 5.7
    -2 2 -28 8.73 2.5
    -2 -2 28 16.4 5.36
    -2 -2 28 7.07 2.53
    -2 2 28 11.73 4.81
    2 2 28 19.89 5.84
    -2 -2 28 15.54 4.21
    -2 -2 30 34.41 6.82
    -2 2 30 40.74 9.46
    -2 -2 30 22.03 4.9
    2 2 30 55.39 10.12
    -2 -2 30 41.9 8.39
    2 -2 30 50.86 9.42
    -2 2 30 45.36 9.05
    -2 2 32 11.99 6.34
    -2 2 32 4.69 3.94
    -2 -2 32 1.46 1.11
    -2 -2 32 2.79 1.87
    2 -2 32 7.71 4.27
    2 2 32 11.81 5.29
    -2 -2 32 3.46 2.71
    2 -2 34 17.9 5.92
    -2 -2 34 15.27 6.1
    -2 -2 34 15.19 4.73
    2 2 34 23.13 6.85
    -2 2 34 13.76 6.59
    -2 2 34 15.25 5.04
    -2 2 36 35.54 9.65
    -2 2 36 37.98 9.14
    2 2 36 32.56 9.13
    -2 -2 36 35.81 9.04
    2 -2 36 38.59 9.08
    -2 -2 36 25.3 6.32
    -2 2 38 19.48 6.57
    2 -2 38 11.05 3.74
    -2 -2 38 16.69 5.31
    -2 -2 38 13.52 4.75
    -2 2 38 27.86 9.61
    2 2 38 19.77 7.06
    2 2 40 37.11 9.47
    -2 2 40 32.03 9.81
    -2 -2 40 49.24 10.41
    -2 -2 40 21.1 5.79
    2 -2 40 32.05 8.77
    -2 2 40 28.58 7.44
    -2 2 42 8.76 6.76
    -2 -2 42 4.06 4.59
    2 -2 42 13.49 5.57
    2 2 42 13.06 6.7
    -2 2 42 5.7 3.45
    -2 2 44 0.9 3.31
    2 -2 44 -2.19 2.51
    -2 -2 44 1.65 3.22
    2 2 44 -3.31 4.79
    -2 2 44 -0.37 1.73
    2 2 46 3.77 2.41
    -2 2 46 2.29 1.83
    -2 -2 46 2.15 3.12
    2 -2 46 -1.93 4.57
    -2 2 46 10.36 6.79
    -2 2 48 -2.01 3.05
    -2 -2 48 1.37 1.25
    2 -2 48 0.88 1.27
    2 2 48 -0.57 3.35
    2 2 50 1.29 2.58
    -2 -2 50 0.36 4.56
    2 -2 50 0.82 3.57
    -2 2 50 6.39 3.9
    -2 2 52 -2.25 3.23
    2 -2 52 -2.38 5.3
    -2 -2 52 -4.88 6.11
    2 2 52 3.18 1.65
    -2 -2 54 -2.07 3.52
    -2 2 54 5.73 5.18
    2 -2 54 0.47 4.25
    2 2 54 2.23 2.5
    -2 -2 56 -11.74 5.99
    2 2 56 -2.06 5.36
    2 -2 56 -1.8 4.55
    -2 2 56 -1.66 3.51
    2 -2 58 -3.42 4.06
    -2 -2 58 -0.92 2.93
    2 2 58 1.85 3.13
    -2 2 58 -1.52 4.91
    2 2 60 -1.18 5.47
    -2 -2 60 -0.72 2.92
    -2 2 60 -3.58 4.3
    2 -2 60 5.08 3.52
    2 -2 62 -2.76 3.6
    -2 -2 62 -3.71 4.19
    2 2 62 -1.63 4.33
    -2 2 62 -3.15 4.72
    -2 2 64 -3.94 4.2
    2 -2 64 -2.62 4.66
    2 2 64 -2.29 5.49
    -2 -2 64 6.26 3.95
    -2 -2 66 -4.01 5.08
    2 2 66 -2.22 3.7
    2 -2 66 0.99 1.93
    -2 2 66 -2.01 5.66
    2 -2 68 0.5 4.87
    2 2 68 -11.02 6.81
    -2 -4 0 0.6 1.69
    -2 4 0 2.3 2.29
    2 -4 0 0.05 0.12
    -2 4 0 0.93 1.16
    -2 -4 0 1.45 1.22
    -2 4 2 6763.18 336.42
    -2 4 -2 7300.49 335.68
    -2 -4 2 7814.22 335.41
    -2 -4 -2 8165.54 336.62
    2 -4 -2 7759.73 330.23
    -2 -4 2 7676.08 337.46
    -2 -4 -2 7572.61 335.07
    -2 -4 2 7616.85 334.01
    -2 4 -2 7170.02 332.71
    2 -4 4 19.84 3.97
    -2 4 -4 10.55 2.86
    -2 -4 4 22.81 5.18
    -2 -4 4 10.1 3.03
    -2 -4 -4 15.59 3.74
    -2 4 4 13.81 2.93
    -2 4 4 15.52 4.91
    -2 -4 4 16.11 4.01
    2 -4 -4 9.42 2
    -2 -4 -6 3798.25 178.4
    2 -4 -6 3923.64 176.3
    -2 -4 -6 4561.35 182.53
    -2 4 6 3325.4 175.09
    2 -4 6 4189.06 179.5
    -2 -4 6 4335.07 185.25
    -2 -4 6 4392.29 181.68
    -2 4 -6 3916.42 177.13
    -2 -4 6 4415.08 180.55
    -2 4 6 3984.45 184.49
    -2 -4 -8 4.62 1.79
    -2 4 8 2.73 1.04
    -2 4 8 6.35 3.81
    -2 -4 8 7.57 2.71
    -2 -4 8 1.84 0.78
    2 -4 -8 4.75 1.8
    -2 -4 -8 5.41 2.36
    2 -4 8 5.34 1.93
    -2 4 10 2679.45 137.33
    -2 -4 10 2870 129.48
    -2 -4 -10 3306.99 135.51
    -2 4 10 2606.03 126.65
    2 -4 -10 2659.74 130.74
    -2 -4 10 3170.28 134.39
    -2 -4 -10 3122.1 131.98
    2 -4 10 3132.61 133.49
    -2 -4 12 4.74 1.89
    -2 4 12 12.74 4.66
    -2 -4 12 4.77 2.58
    2 -4 12 16.51 3.89
    -2 -4 -12 9.87 2.46
    -2 -4 -12 9.07 3.43
    -2 4 14 2655.85 116.69
    -2 -4 14 2513.88 116.52
    -2 -4 14 2438.31 112.17
    2 -4 14 2468.07 115.61
    -2 -4 -14 2539.99 116.89
    -2 -4 -14 2403.93 112.29
    -2 4 16 50.94 9.78
    -2 4 16 57.27 8.53
    -2 -4 16 59.29 8.75
    -2 -4 16 52.22 6.69
    -2 -4 -16 60.64 8.97
    2 4 16 69.56 9.5
    2 -4 16 58.1 8.6
    -2 -4 -16 54.17 6.72
    -2 -4 -18 1721.78 83.95
    -2 4 18 1909.01 89.43
    -2 -4 18 1544.13 83.73
    2 4 18 1937.98 90.54
    -2 -4 18 1851.05 88.53
    -2 -4 -18 1896.64 90.48
    -2 -4 18 1889.29 89.92
    2 -4 18 1922.09 89.79
    2 -4 20 5.15 3.56
    -2 -4 -20 1.87 1.52
    -2 4 20 3.95 3.64
    -2 4 20 1.71 1.69
    2 4 20 4.61 3.49
    -2 -4 20 3.92 2.06
    -2 -4 -20 1.53 1.36
    -2 -4 20 6.03 2.87
    -2 -4 22 332.76 25.19
    2 4 22 410.17 28.58
    -2 4 22 316.14 29.11
    -2 4 22 388.28 27.35
    -2 -4 22 359.17 27.11
    2 -4 22 368.8 27.22
    -2 4 22 297.56 19.81
    -2 -4 -22 326.26 22.41
    -2 -4 -22 409.78 29.37
    -2 -4 24 4.8 3.11
    -2 4 24 4.38 1.66
    2 -4 24 7.42 3.42
    -2 -4 24 5.53 3.28
    -2 4 24 11.74 4.62
    2 4 24 11.71 4.94
    -2 -4 -24 3.74 2.15
    -2 4 26 21.77 6.08
    -2 4 26 17.49 3.82
    2 4 26 23.71 6.44
    -2 -4 -26 16.82 4.39
    -2 -4 26 23.06 5.83
    -2 4 -26 15.76 4.61
    -2 4 26 21.16 5.01
    2 -4 26 29.01 6.93
    -2 -4 26 25.35 6.73
    2 -4 28 2.37 1.03
    2 4 28 3.07 1.72
    -2 4 28 2.99 2.3
    -2 4 -28 0.61 1.08
    -2 4 28 2.98 1.72
    -2 -4 -28 2.75 1.78
    -2 -4 28 8.82 4.31
    -2 -4 28 3.06 1.81
    -2 4 28 6.47 3.28
    2 -4 28 3.82 3.81
    2 -4 30 41.95 9.34
    -2 4 30 28.4 5.88
    -2 -4 30 37.14 7.2
    -2 -4 -30 29.5 6.51
    2 4 30 40.13 8.56
    -2 4 30 36.07 8.38
    -2 -4 30 37.04 8.43
    -2 4 -30 27.03 5.79
    -2 -4 -32 -0.07 0.82
    -2 4 32 2.16 2.25
    -2 4 32 -0.12 1.02
    -2 -4 32 0.94 1.99
    2 4 32 4.46 5.22
    -2 -4 32 1.97 1.69
    2 -4 32 9.45 4.44
    -2 -4 34 150.2 18.22
    -2 -4 34 132.54 15.37
    -2 4 34 132.58 20.88
    -2 -4 -34 144.02 16.33
    2 -4 34 143.01 18.14
    -2 4 34 143.36 18.07
    2 4 34 173.63 20.11
    -2 4 36 14.01 8.33
    2 -4 36 1.64 3.54
    -2 -4 36 0.8 0.99
    -2 -4 -36 -0.55 1.2
    -2 -4 36 3.01 5.57
    2 4 36 10.67 6.03
    -2 4 36 2.18 3.52
    2 4 38 369.93 33.57
    -2 4 38 478.68 42.33
    2 -4 38 415.52 34.24
    -2 4 38 363.15 32.02
    -2 -4 38 423.72 33.99
    -2 -4 38 287.35 26.33
    -2 4 40 7.33 6.66
    2 4 40 9.59 7.69
    -2 -4 40 4.93 5.08
    -2 4 40 10.41 9.1
    2 -4 40 3.42 6.4
    2 -4 42 657.45 49.3
    2 4 42 677.04 50.83
    -2 4 42 650.86 47.75
    -2 4 42 701.41 57.6
    -2 -4 42 584.31 47
    -2 4 44 15.55 9.76
    -2 4 44 14.66 9.09
    2 -4 44 12.5 8.05
    2 4 44 20.48 11.01
    -2 -4 44 9.05 8.87
    -2 4 46 717.53 53.26
    -2 4 46 698.24 62.41
    -2 -4 46 689.31 53.7
    2 -4 46 759.75 56.39
    2 4 46 823.53 57.65
    -2 4 48 32.43 11.65
    2 4 48 32.58 13.42
    2 -4 48 32.78 11.5
    -2 4 48 0.99 3.39
    -2 -4 48 17.97 11.1
    2 4 50 766.04 59.19
    2 -4 50 869.83 61.99
    -2 4 50 697.17 55.08
    -2 -4 50 716.6 56.71
    -2 4 50 784.91 67.6
    -2 4 52 18.07 8.9
    2 -4 52 35.65 12.81
    2 4 52 43.27 13.13
    -2 -4 52 28.84 12.74
    -2 4 52 5.45 6.73
    -2 4 54 439.24 41.89
    2 -4 54 475.99 46.02
    2 4 54 469.5 45.13
    -2 -4 54 487.45 44.98
    -2 4 54 463.6 51.59
    2 -4 56 24.58 10.55
    2 4 56 17.05 10.29
    -2 4 56 23.24 9.86
    -2 -4 56 16.98 10.72
    2 4 58 391.91 41.7
    -2 4 58 343.36 37.55
    2 -4 58 370.26 41.66
    -2 -4 58 380.41 40.14
    2 4 60 15.25 9.4
    2 -4 60 17.18 11.14
    -2 4 60 16.93 9.24
    -2 -4 60 22.82 11.81
    -2 -4 62 257.81 34.2
    2 -4 62 253.67 34.41
    -2 4 62 248.92 31.67
    2 4 62 229.94 32.24
    2 -4 64 15.74 10.7
    -2 4 64 15.09 8.41
    2 4 64 10.82 9.3
    -2 -4 64 15.79 9.11
    -2 -4 66 173.04 28.25
    2 -4 66 159.49 27.26
    -2 4 66 151.33 25.35
    2 4 66 173.58 28.41
    2 -6 0 44.76 6.67
    -2 6 0 76.92 11.15
    -2 6 0 71.34 8.27
    -2 -6 0 83.51 10.77
    -2 -6 0 85.22 10.35
    -2 -6 2 24.14 5.49
    -2 -6 2 20.36 5.44
    -2 6 -2 12.54 3.36
    -2 -6 2 15.17 4.76
    -2 6 2 15.72 5.02
    2 -6 -2 8.53 2.64
    -2 6 -2 21.49 5.51
    -2 -6 -2 18.71 4.67
    -2 -6 -2 18.65 4.85
    -2 -6 4 40.97 7.29
    -2 6 -4 33.18 6.53
    -2 -6 4 37.98 6.79
    -2 6 4 38.79 8.37
    -2 6 -4 32.45 5.22
    -2 -6 4 45.83 8.39
    2 -6 -4 29.37 5.1
    -2 -6 -4 40.07 6.99
    -2 -6 -4 42.36 7.28
    2 -6 4 39.27 6.73
    2 -6 6 8.3 3.47
    -2 -6 6 4.1 2.34
    -2 6 6 11.38 4.43
    -2 6 -6 6.95 2.67
    -2 -6 -6 8.71 3.63
    -2 -6 6 12.52 3.82
    -2 6 -6 2.39 1.18
    2 -6 -6 3.61 1.9
    -2 -6 6 11.03 4.67
    -2 6 8 54.6 10.22
    -2 -6 8 45.14 7.36
    -2 6 -8 22.11 3.88
    2 -6 -8 33.17 5.72
    -2 -6 -8 52.18 8.29
    -2 6 8 43.46 5.05
    2 -6 8 57.98 8.18
    2 -6 10 1.74 1.16
    -2 -6 10 2.81 2.39
    2 -6 -10 1.89 1.44
    -2 -6 -10 1.05 1.6
    -2 6 10 4.38 4.06
    2 -6 12 50.92 8.28
    -2 6 12 48.8 10.42
    -2 -6 12 52.39 8.52
    2 -6 -12 42.17 6.84
    -2 -6 -12 67.73 9.79
    2 -6 -14 38.52 6.79
    2 -6 14 39.94 7.42
    -2 -6 -14 40.5 7.67
    -2 6 14 37.12 8.97
    -2 -6 14 47.35 8.19
    -2 -6 -16 26.17 6.15
    -2 -6 16 9.77 2.18
    -2 -6 -16 8.89 2.64
    2 -6 -16 18.96 4.74
    -2 6 16 26.78 8.31
    -2 -6 16 24.82 6.11
    2 -6 16 28.46 6.52
    -2 -6 -18 13.82 4.55
    -2 6 18 14.97 6.8
    -2 -6 18 2.23 1.38
    2 -6 -18 11.45 5.06
    2 -6 18 9.81 3.94
    -2 -6 -18 2.3 1.42
    -2 -6 18 15.91 5.16
    2 -6 -20 2.81 1.53
    -2 -6 20 8.44 4.02
    -2 -6 20 1.96 1.44
    -2 -6 -20 5.26 2.94
    -2 6 20 7.32 4.99
    2 -6 20 2.3 2.01
    -2 -6 -20 0.49 0.24
    -2 -6 22 12.8 3.39
    -2 6 22 29.41 9.71
    2 -6 22 25.24 6.52
    -2 -6 22 21.4 6.16
    2 -6 -22 10.31 4.34
    -2 -6 -22 16.41 3.71
    -2 -6 -22 30.05 7.74
    -2 6 24 10.58 4.62
    2 -6 24 7.31 4
    -2 6 24 18.64 8.33
    -2 -6 24 7.13 2.67
    -2 -6 -24 8.02 4.05
    -2 -6 24 13.86 4.41
    -2 -6 -24 5.51 1.89
    -2 6 26 13.09 5.03
    -2 6 26 16.06 7.28
    2 -6 26 12.35 5.16
    -2 -6 26 11.2 4.36
    -2 -6 -26 8.03 5.17
    -2 -6 26 4.95 1.99
    2 -6 28 35.73 8.71
    -2 -6 -28 36.67 9.66
    -2 6 28 44.22 12.1
    -2 -6 28 28.47 7.84
    -2 -6 28 26.21 6.95
    -2 6 28 32.98 8.9
    2 6 28 33.09 8.77
    2 6 30 4.41 2.65
    -2 -6 -30 4.67 5.2
    -2 -6 30 3.35 0.72
    -2 -6 30 3.6 2.56
    -2 6 30 1.27 1.58
    2 -6 30 5.17 3.68
    2 6 32 9.82 4.35
    -2 6 32 1.55 2.82
    2 -6 32 5.71 4.16
    -2 -6 -32 3.01 1.83
    -2 -6 32 3.88 2.41
    -2 6 32 15.74 8.32
    -2 -6 32 7.87 4.24
    -2 -6 34 3.97 3
    -2 -6 34 3.25 2.05
    -2 6 34 -0.63 0.65
    2 -6 34 -0.45 0.81
    -2 -6 -34 1.47 1.19
    -2 -6 -36 32.92 10.36
    -2 6 36 25.63 7.79
    -2 -6 36 35.9 9.25
    2 6 36 18.91 6.98
    2 -6 36 26.53 7.88
    -2 -6 36 18.28 5.53
    -2 6 36 28.07 11.55
    -2 6 38 8.24 6.59
    -2 -6 -38 -4.11 5.1
    2 -6 38 0.9 2.17
    -2 -6 38 2.3 2.04
    -2 -6 38 -2.15 3.32
    2 6 38 -2.49 4.55
    -2 6 38 7.09 4.38
    -2 -6 40 2.83 2.65
    -2 -6 -40 17.91 7.42
    -2 6 40 16.45 9.93
    -2 6 40 12.31 6.02
    2 -6 40 6.04 4.02
    2 6 40 7.72 4.51
    -2 -6 -42 13.99 7.16
    -2 -6 42 5.71 4.54
    -2 6 42 9.05 5.51
    2 6 42 2.13 2.9
    2 -6 42 3.31 2.52
    -2 6 42 7 5.92
    -2 6 44 -11.48 5.42
    -2 -6 44 -2.53 4.56
    -2 6 44 3.1 7.17
    -2 -6 -44 -0.08 5.39
    2 -6 44 -1.49 1.06
    2 6 44 6.51 5.42
    -2 6 46 1.7 2.42
    2 6 46 5.76 3.88
    2 -6 46 4.6 4.23
    -2 6 46 10.69 7.18
    -2 -6 46 2.1 1.69
    -2 -6 -46 1.18 6.48
    -2 6 48 -1.37 3.8
    2 -6 48 3.37 4.35
    2 6 48 -0.01 3.44
    -2 -6 -48 -7.04 5.95
    -2 6 48 9 8.22
    -2 -6 48 0.29 1.98
    -2 6 50 11.15 8.59
    -2 6 50 5.05 3.76
    -2 -6 -50 14.03 8.95
    2 -6 50 -2.51 3.15
    2 6 50 2 2.14
    -2 -6 50 3.76 2.81
    -2 -6 -52 5.28 2.99
    2 6 52 15.51 5.61
    -2 -6 52 3.14 1.83
    -2 6 52 7.33 5.28
    2 -6 52 7.79 3.25
    -2 -6 -54 -0.73 3.95
    -2 -6 54 2.66 1.31
    -2 6 54 -0.33 3.05
    2 6 54 6 3.56
    2 -6 54 5.86 6.46
    -2 6 54 7.27 8.42
    -2 -6 56 10.61 4.64
    -2 6 56 10.43 8.07
    -2 6 56 4.53 2.83
    -2 -6 -56 0.85 6.5
    2 6 56 9.19 4.83
    2 -6 56 3.56 1.05
    2 -6 58 -0.75 3.87
    -2 6 58 8.42 8.11
    -2 6 58 -2.14 4.41
    2 6 58 2.88 4.36
    -2 -6 58 -1.96 5.65
    -2 -6 -58 -5.08 5.62
    -2 6 60 -0.95 4.8
    -2 -6 -60 0.95 5.8
    -2 -6 60 -0.48 3.27
    2 6 60 -6.16 4.94
    2 -6 60 -7.28 7.16
    2 6 62 -1.75 6.18
    2 -6 62 4.46 3.37
    -2 -6 -62 -4.92 7.21
    -2 6 62 3.98 3.83
    -2 -6 62 2.06 3.38
    2 -6 64 -4.92 6.86
    -2 -6 -64 -2.09 3.71
    -2 6 64 -0.15 2.64
    -2 -6 64 -5.19 6.38
    2 6 64 -2.41 4.9
    -2 8 0 0.91 1.27
    -2 -8 0 -2.91 2.9
    -2 -8 0 4.15 3.89
    -2 8 0 5.03 5.18
    2 -8 0 -1.39 2.6
    -2 -8 2 2032.25 94.34
    2 -8 -2 1408.36 86.07
    -2 -8 2 2155.02 95.77
    -2 8 2 2244.27 102.66
    2 -8 2 1946.96 92.76
    -2 -8 -2 1916.01 92.87
    -2 -8 2 1868.35 91.86
    -2 8 -2 2149.81 98.56
    -2 -8 -2 2212.54 94.54
    -2 -8 -4 11.23 3.9
    2 -8 4 15.68 6.87
    -2 8 -4 14.66 5.33
    -2 -8 4 16.48 5.85
    -2 -8 4 14.12 6.18
    2 -8 -4 2.47 1.63
    -2 -8 -4 21.44 6.47
    -2 -8 4 12.23 4.85
    -2 8 -4 4.07 2.13
    -2 8 4 13.99 7.55
    2 -8 6 2382.94 116.75
    -2 -8 6 2345.69 117.24
    -2 8 -6 1998.99 107.13
    -2 -8 -6 2327.1 116.49
    -2 -8 6 2327.02 116.43
    -2 8 6 2704.87 127.4
    2 -8 -6 2350.63 113.17
    -2 8 -6 2674.49 120.63
    -2 -8 6 2562.86 121.67
    2 -8 -8 18.58 5.3
    -2 -8 -8 28.63 7.24
    2 -8 8 32.79 7.47
    -2 -8 8 43.55 9.94
    -2 8 -8 19.35 5.99
    -2 8 8 32.92 9.84
    -2 -8 8 20.69 6.12
    2 -8 -10 1902.91 99.43
    -2 -8 10 2001.48 102.85
    -2 -8 -10 2037.98 103.87
    -2 8 10 2308.64 115.07
    2 -8 10 1984.29 102.73
    -2 8 12 17.68 8.5
    -2 -8 12 8.96 4.05
    2 -8 12 8.98 4.13
    -2 -8 -12 13.38 5.93
    2 -8 -12 11.02 4.19
    -2 8 14 1036.08 66.58
    2 -8 -14 943.25 54.25
    -2 -8 -14 863.33 55.61
    -2 -8 14 965.4 57.11
    2 -8 14 945.03 56.54
    2 -8 16 8.43 4.78
    -2 -8 -16 4.27 3.12
    -2 8 16 17.39 8.52
    -2 -8 16 8.32 5.04
    2 -8 -16 5.76 3.43
    -2 -8 18 492.47 35.45
    2 -8 18 442.82 34.02
    -2 8 18 471.5 42.51
    2 -8 -18 406.08 31.03
    -2 -8 -18 408.79 33.21
    -2 -8 20 2.93 3.05
    -2 -8 -20 5.24 3.46
    2 -8 -20 6.53 3.43
    -2 8 20 13.75 7.35
    2 -8 20 14.65 5.22
    -2 -8 22 174.38 20.3
    -2 8 22 172.41 24.69
    2 -8 22 197.78 21.12
    -2 -8 -22 149.99 18.63
    2 -8 -22 152.81 17.53
    -2 -8 24 10.34 5.06
    2 -8 24 5.37 3.79
    -2 -8 -24 3.5 1.9
    -2 8 24 13.7 8.7
    2 -8 -24 3.73 2.67
    -2 -8 -26 24.39 7.35
    2 -8 26 29.34 8.51
    2 -8 -26 29.89 7.74
    -2 8 26 55.91 15.7
    -2 -8 26 31.21 9.08
    -2 -8 -28 0.82 0.95
    2 -8 28 9.03 5.51
    2 -8 -28 -0.23 2.39
    -2 -8 28 1.21 2.48
    -2 8 28 12.5 9.72
    -2 -8 -30 9.32 4.62
    2 -8 30 40.1 10.19
    -2 -8 30 23.01 7.18
    -2 8 30 37.41 13.8
    2 -8 -30 16.13 6.45
    -2 -8 30 22.5 7.15
    -2 -8 32 1.53 3.28
    2 -8 32 -1.73 3.47
    2 -8 -32 4.48 3.07
    -2 8 32 7.04 7.54
    -2 -8 32 -1.87 3.68
    -2 -8 -32 1.25 3.68
    2 -8 34 118.12 18.53
    -2 -8 34 124.6 18.68
    -2 -8 34 89.9 15.08
    -2 8 34 143.36 25.4
    -2 -8 -34 124.66 19.71
    2 -8 -34 97.5 17.33
    2 -8 36 1.96 5.76
    -2 -8 36 -0.39 2.7
    -2 8 36 11.49 9.01
    2 -8 -36 3.43 3.42
    -2 -8 36 0.07 0.84
    -2 -8 -36 1.68 5.34
    -2 -8 38 188.5 25.26
    -2 8 38 277.16 38.12
    2 -8 38 236.26 28.15
    -2 -8 -38 220.33 29.14
    2 -8 -38 297.27 33.82
    -2 8 40 7.44 11.78
    -2 -8 -40 -1.12 1.67
    2 -8 40 17.11 8.29
    -2 -8 40 12.81 9.04
    2 -8 -40 8.81 7.88
    2 -8 -42 390.6 41.82
    2 -8 42 294.55 33.48
    -2 8 42 355.89 45.69
    -2 -8 -42 324.75 37.96
    -2 -8 42 269.22 31.84
    -2 -8 44 0.29 3.96
    -2 8 44 8.18 10.57
    2 -8 -44 3.97 3.83
    -2 -8 -44 10.51 9.18
    2 -8 44 6.62 6.83
    -2 8 46 462.31 54.65
    2 -8 -46 476.66 51.32
    -2 -8 -46 398.98 44.9
    -2 -8 46 348.65 37.45
    2 -8 46 368.58 38.62
    -2 8 46 327.86 35.69
    2 -8 -48 26.52 13.36
    -2 -8 48 6.71 6.56
    -2 8 48 15.65 8.97
    -2 8 48 17.31 12.29
    2 -8 48 23.98 10.19
    -2 -8 -48 18.07 11.05
    2 -8 50 374.04 40.09
    -2 -8 -50 417.78 48.25
    -2 8 50 332.67 36.55
    -2 8 50 397.42 54.02
    2 -8 -50 463.62 52.13
    -2 -8 50 341.76 38.18
    2 -8 52 13.98 11.05
    2 -8 -52 11.38 7.78
    -2 -8 -52 16.93 14.27
    -2 -8 52 10.71 11.36
    -2 8 52 8.02 9.96
    -2 8 52 12.52 8.65
    -2 8 54 273.5 33.87
    2 -8 54 322.08 38.39
    -2 -8 -54 391.03 48.76
    -2 8 54 383.5 55.1
    -2 -8 54 286.08 35.5
    2 -8 -54 439.61 52.96
    -2 8 56 18.02 9.51
    -2 8 56 1.69 9.12
    2 -8 56 14.12 9.32
    2 -8 -56 15.39 11.16
    -2 -8 -56 12.5 13.34
    -2 -8 56 11.45 7.89
    2 -8 -58 248.83 44.06
    -2 8 58 140.35 35.28
    -2 -8 -58 295.71 44.22
    -2 8 58 202.03 29.02
    -2 -8 58 216.59 31.08
    2 -8 58 226.54 32.81
    -2 -8 60 10.9 8.72
    2 -8 60 8.83 8.92
    -2 8 60 15.28 8.34
    -2 8 60 0.5 7.74
    2 -8 -60 4.99 6.84
    -2 -8 -60 18.12 13.69
    -2 8 62 131.2 34.1
    2 -8 62 115.88 24.31
    2 -8 -62 118.01 30.15
    -2 -8 -62 159.27 34.2
    2 -8 -64 11.49 11.51
    -2 -10 0 81.51 13.04
    -2 -10 0 82.39 12.89
    2 -10 0 81.87 11.88
    2 -10 0 76.02 12.76
    -2 -10 0 79.93 12.76
    -2 10 0 91.6 15.82
    2 -10 -2 10.34 4.49
    -2 -10 2 16 6.23
    -2 -10 2 5.42 3.23
    -2 10 2 15.28 6.5
    -2 -10 -2 8.47 3.55
    2 -10 2 12.36 5.08
    -2 10 -2 13.63 5.81
    -2 -10 -2 6.03 3.35
    -2 -10 2 10.55 4.69
    -2 -10 4 92.26 14.03
    -2 10 -4 103.18 15.87
    -2 10 4 95.6 17.08
    -2 -10 -4 50.45 9.74
    -2 -10 4 108.24 15.51
    -2 -10 -4 89.01 13.55
    -2 -10 4 81.59 12.89
    2 -10 4 94.94 14.04
    2 -10 -4 90.14 12.69
    2 -10 6 35.55 8.23
    -2 -10 6 42.75 9.26
    2 -10 -6 33.97 7.44
    -2 -10 6 41.38 9.59
    -2 -10 -6 34.22 8.01
    -2 10 6 64.33 14.18
    -2 10 -6 47.89 10.38
    -2 -10 6 31.2 7.92
    -2 10 8 18.62 7.02
    -2 -10 8 26.13 8.12
    -2 -10 8 13.98 5.36
    2 -10 8 13.11 4.46
    2 -10 -8 18.56 5.06
    -2 -10 -8 15.93 5.8
    -2 10 -8 16.81 6.18
    -2 -10 10 21.25 6.66
    -2 -10 10 20.33 7.26
    2 -10 -10 26.2 6.7
    2 -10 10 15.73 6.23
    -2 10 10 37.31 11.15
    -2 -10 -10 15.89 5.66
    -2 -10 12 38.47 8.83
    2 -10 -12 38.23 7.96
    2 -10 12 34.18 8.48
    -2 -10 -12 32.06 8.17
    -2 10 12 53.02 13.81
    -2 10 14 13.15 8.15
    2 -10 14 6.55 4.19
    -2 -10 14 9.84 4.72
    2 -10 -14 4.11 2.33
    -2 -10 -14 2.73 2.31
    -2 -10 16 16.06 5.81
    -2 -10 -16 16.21 6.18
    2 -10 16 13.01 5.06
    2 -10 -16 19.78 5.9
    -2 10 16 33.42 11.96
    2 -10 -18 0.01 1.08
    -2 -10 -18 0.37 2.98
    2 -10 18 1.71 2.7
    -2 -10 18 -0.3 0.88
    -2 10 20 47.34 15.07
    2 -10 20 34.92 9.12
    2 -10 -20 28.72 7.6
    -2 -10 -20 27.81 7.92
    -2 -10 20 32.54 8.85
    -2 -10 22 -1.03 1.75
    2 -10 -22 -7.88 3.98
    -2 10 22 10.86 7.71
    -2 -10 -22 3.67 3.61
    2 -10 22 1.97 2.69
    -2 -10 -24 4.63 3.37
    2 -10 -24 0.72 1.51
    2 -10 24 3.6 3.8
    -2 -10 24 4.57 3.36
    2 -10 26 3.54 2.84
    -2 -10 -26 2.2 5.27
    -2 10 26 5.96 6.88
    2 -10 -26 1.62 0.56
    -2 -10 26 2.05 1.29
    -2 -10 -28 -3.1 4.25
    -2 -10 28 1.8 2.22
    -2 10 28 7.12 7.68
    2 -10 -28 1.27 1.3
    2 -10 28 7.12 5.52
    -2 -10 30 3.82 3.46
    2 -10 -30 0.09 2.17
    2 -10 30 5.01 4.92
    -2 10 30 7.74 8.48
    -2 -10 -30 2.72 1.35
    2 -10 32 -3.97 4.89
    -2 -10 -32 -0.55 4
    2 -10 -32 3.55 2.66
    -2 10 32 1.3 5.1
    -2 -10 32 -0.84 4.07
    -2 -10 34 8.26 4.84
    -2 10 34 21.42 11.83
    -2 -10 34 9.99 4.94
    -2 -10 -34 10.04 5.46
    2 -10 -34 7.74 4.3
    2 -10 34 14.71 7.13
    -2 -10 36 -6.17 4.14
    -2 -10 36 0.46 2.54
    2 -10 36 -3.41 4.41
    -2 10 36 10.54 8.47
    -2 -10 -36 -3.39 4.68
    2 -10 -36 -1.97 3.88
    -2 -10 38 0.61 1.91
    2 -10 -38 1.09 1.65
    -2 -10 -38 4.2 3.49
    2 -10 38 2.38 2.18
    -2 10 40 7.58 9.71
    2 -10 40 5.21 2.3
    2 -10 -40 3.47 3.19
    -2 -10 -40 -2.67 4.43
    -2 -10 40 4.88 2.81
    2 -10 42 -3.37 5.73
    -2 -10 -42 0.98 3.98
    -2 -10 42 1.92 2.27
    2 -10 -42 1.74 1.7
    2 -10 -44 4.36 5.79
    2 -10 44 0.69 0.5
    -2 -10 44 1.91 1.35
    -2 -10 -46 1.75 2.43
    2 -10 46 -5.16 5.66
    -2 -10 46 0.8 1.78
    2 -10 -46 -0.77 1.73
    -2 -10 -48 2.32 3.6
    2 -10 -48 15.82 8.37
    -2 10 48 27.13 15.32
    2 -10 48 15.01 7.55
    -2 -10 48 6.39 4.47
    -2 -10 50 -4.27 6.01
    -2 -10 -50 -4.02 3.22
    2 -10 -50 -1.47 2.73
    -2 10 50 4.41 2.92
    -2 10 52 9.75 9.81
    -2 -10 -52 -4.57 6.33
    2 -10 -52 6.23 5.93
    2 -10 52 5.45 4.51
    -2 -10 52 -3.12 3.57
    -2 -10 -54 0.01 3.94
    -2 -10 54 -2.35 6.32
    2 -10 -54 -1.12 6.11
    -2 10 54 9.76 8.41
    2 -10 54 -1.98 6.38
    2 -10 56 7.56 5.9
    2 -10 -56 -9.76 7.68
    -2 -10 -56 -6.01 5.97
    -2 -10 56 -0.48 4.09
    -2 10 56 -3.75 5.35
    -2 -10 -58 -9.38 7.67
    -2 12 0 13.77 7.72
    -2 -12 0 6.73 6.81
    2 -12 0 7.71 7.16
    -2 -12 0 0.93 3.11
    2 -12 -2 1004.08 66.13
    -2 -12 -2 1016.78 66.32
    2 -12 2 977.15 65.79
    -2 -12 2 904.41 63.34
    -2 -12 2 1009.96 66.11
    -2 12 -2 1109.15 73.51
    -2 -12 -2 948.43 63.86
    -2 -12 4 4.99 7.59
    -2 -12 4 -0.55 1.62
    -2 -12 4 8.45 5.62
    -2 12 -4 13.82 8.07
    2 -12 4 8.09 7.87
    -2 -12 -4 5.07 4.91
    -2 12 4 12.06 8.8
    -2 12 -6 752.92 59.29
    -2 -12 6 829.77 57.11
    2 -12 6 851.56 58.47
    -2 -12 -6 826.88 57.6
    -2 -12 6 824.44 57.88
    -2 -12 8 5.91 6.09
    2 -12 8 7.14 4.52
    -2 -12 -8 4.13 4.21
    -2 12 8 12.88 7.88
    -2 -12 8 13.62 6.98
    -2 -12 -10 630.99 48.42
    -2 -12 10 661.45 51.44
    2 -12 10 625.36 48.76
    -2 -12 10 605.29 47.46
    2 -12 12 0.01 3.01
    -2 -12 -12 2.74 5.35
    -2 12 12 0.48 2.95
    -2 -12 12 6.22 5.16
    -2 -12 12 9.29 5.91
    -2 -12 14 446.44 41.89
    -2 -12 14 374.32 35.84
    2 -12 14 431.63 38.56
    -2 -12 -14 415.62 37.17
    -2 -12 16 7.92 6.24
    2 -12 16 3.77 3.68
    -2 12 16 13.93 11.34
    -2 -12 -16 4.33 3.41
    -2 -12 16 7.99 6.62
    -2 -12 18 267.89 32.11
    -2 -12 -18 236.47 27.14
    -2 -12 18 258.29 29.11
    2 -12 18 255.44 29.07
    -2 12 18 330.86 40.95
    -2 12 20 6.99 9.11
    -2 -12 20 4.87 3.71
    2 -12 20 2.05 3.66
    -2 -12 -20 0.62 2.6
    -2 12 22 69.38 18.74
    2 -12 22 66.06 14.34
    -2 -12 22 66.91 14.35
    -2 -12 -22 60.44 13.09
    -2 -12 -24 5.19 3.9
    2 -12 24 -0.01 3.26
    -2 12 24 5.55 9.15
    -2 -12 24 1.25 2.65
    2 -12 26 5.96 3.43
    -2 -12 -26 0.75 1.01
    -2 -12 26 1.94 4.09
    -2 12 26 3.87 8.66
    -2 -12 28 -0.69 4.54
    2 -12 28 -5.13 5.93
    -2 -12 -28 0.8 0.9
    -2 12 28 1.78 3.92
    -2 -12 30 14.85 7.8
    -2 12 30 6.4 7.53
    -2 -12 -30 9.54 4.82
    2 -12 30 10.4 7.29
    2 -12 32 3.07 7.09
    -2 -12 -32 2.84 2.78
    -2 -12 32 -7.53 7.15
    -2 12 32 3.79 7.69
    2 -12 34 30.78 10.38
    -2 12 34 52.06 19.62
    -2 -12 -34 19.69 8.45
    -2 -12 34 38.31 11.3
    -2 -12 36 5.7 6.36
    2 -12 36 2.08 0.75
    -2 -12 -36 1.53 1.85
    -2 12 36 -1.7 6.84
    -2 -12 38 98.12 19.86
    2 -12 38 83.26 18.57
    -2 -12 -38 57.17 15.83
    -2 12 38 125.35 30.27
    -2 12 40 4.9 5.15
    2 -12 40 -0.78 2.74
    -2 -12 -40 -0.62 3.37
    -2 -12 40 -4.42 1.9
    -2 -12 -42 165.38 27.94
    -2 12 42 204.52 39.54
    -2 -12 42 155.99 26.28
    2 -12 42 157.11 26.59
    -2 -12 -44 10.68 9.86
    -2 12 44 13.2 12.92
    2 -12 44 0.97 5.05
    -2 -12 44 9.72 7.79
    -2 -12 -46 154.66 28.84
    -2 -12 46 167.35 27.85
    2 -12 46 175.26 29.07
    2 -12 48 8.74 7.4
    -2 -12 -48 5.53 8.27
    -2 -12 48 2 4.74
    -2 12 48 8 7.1
    -2 -12 50 161.85 28.21
    -2 12 50 191.96 41.14
    2 -12 50 164.48 29.08
    -2 -12 -50 157.95 30.42
    -2 -12 -52 14.89 10.71
    -2 -14 0 31.17 9.89
    -2 14 0 33.53 12.15
    2 -14 0 42.26 11.63
    -2 -14 0 40.83 10.64
    2 -14 2 1.93 4.85
    -2 -14 -2 -1.76 2.36
    -2 -14 2 1.6 2.77
    -2 14 2 1.47 2.16
    2 -14 -2 -3.01 3.64
    -2 -14 -2 -0.69 0.99
    -2 14 4 42.6 14.01
    -2 -14 4 23.14 8.36
    2 -14 -4 46.51 11.46
    2 -14 4 35.86 10.29
    -2 -14 -4 30.28 8.85
    -2 -14 -4 47.79 12.28
    -2 -14 6 -1.17 1.19
    -2 -14 -6 -2.05 3.89
    -2 -14 -6 1.47 3.01
    2 -14 -6 0.14 2.68
    -2 14 6 1.02 0.58
    -2 -14 8 27.1 8.54
    -2 14 8 27.96 12.33
    -2 -14 -8 25.46 8.65
    2 -14 8 41.43 11.47
    2 -14 10 -3.06 4.82
    -2 14 10 1.4 2.15
    -2 -14 10 -0.22 2.91
    -2 -14 -10 0.35 1.7
    -2 -14 12 34.16 9.88
    -2 -14 -12 39.16 10.9
    2 -14 12 43.27 11.69
    -2 14 12 47.36 15.4
    2 -14 14 2.41 3.95
    -2 -14 14 5.52 4.38
    -2 -14 -14 2.85 2.06
    -2 14 14 1.72 3.68
    -2 -14 14 4.11 4.51
    -2 14 16 39.78 14.61
    -2 -14 16 13.75 7.01
    -2 -14 16 22.28 8.98
    -2 -14 -16 23.14 8.88
    2 -14 16 28.42 9.82
    -2 14 18 25.66 13.12
    2 -14 18 12.24 7.04
    -2 -14 -18 10.31 5.85
    -2 -14 18 13.01 6.66
    -2 -14 18 12.68 6.43
    2 -14 20 3.23 4.31
    -2 -14 20 2.92 2.01
    -2 -14 -20 5.54 4.67
    -2 14 20 6.56 7.75
    -2 -14 20 5.3 5.6
    -2 -14 22 7.7 3.31
    -2 -14 -22 3.47 3.84
    -2 -14 22 6.24 4.76
    -2 14 22 20.06 11.98
    2 -14 22 4.96 3.97
    -2 -14 24 0.82 0.5
    2 -14 24 3.42 2.55
    -2 -14 24 5.56 6.7
    -2 14 24 -1.27 2.49
    -2 -14 -24 0.79 2.21
    2 -14 26 -2.53 2.97
    -2 -14 26 -2.25 4.8
    -2 14 26 0.21 5.79
    -2 -14 26 4.77 5.81
    -2 -14 -26 0.18 2.99
    -2 14 28 -2.21 6.94
    -2 -14 28 -1.42 2.52
    -2 -14 -28 4.66 0.64
    -2 -14 28 4.92 4.8
    2 -14 28 -9.17 6.08
    2 -14 30 -5.05 6.04
    -2 -14 30 1.86 2.58
    -2 -14 -30 -8.66 5.63
    -2 -14 30 -1.85 2.48
    -2 14 30 -2.35 6.38
    -2 -14 32 6.67 6.85
    -2 -14 -32 -0.42 0.75
    2 -14 32 0.87 6.62
    -2 14 32 -3.89 7.35
    -2 -14 32 -2.27 3.92
    2 -14 34 -6.91 5.53
    -2 -14 34 3.95 5.9
    -2 14 34 1.31 6.02
    -2 -14 -34 -6.24 5.84
    -2 -14 34 0.18 3.72
    -2 -14 -36 -3.1 5.74
    -2 -14 36 3.77 3.74
    -2 -14 36 8.33 7.73
    -2 14 36 6.38 7.84
    2 -14 36 -2.26 6.81
    -2 -14 38 3.21 3.2
    2 -14 38 3.43 3.36
    -2 -14 -38 -6.5 5.33
    -2 14 38 11.54 10.63
    -2 -14 38 1.01 1.32
    -2 -14 40 -0.89 3.46
    2 -14 40 -1.36 4.9
    -2 -14 -40 -3.3 5.7
    -2 14 40 4.53 3.15
    -2 -14 42 -3.57 6.28
    -2 14 42 -9.56 9.04
    -2 -14 -42 -9.36 6.7
    2 -14 42 -12.14 7.78
    -2 -14 -44 -13.32 8.2
    -2 -14 -46 -1.46 4.07
    2 -16 0 8.91 14.02
    -2 -16 0 4.04 9.66
    -2 -16 2 299.1 34.52
    2 -16 2 315.55 36.75
    2 -16 -2 313.96 36.83
    -2 -16 -2 318.93 35.41
    -2 -16 -4 6.09 6.69
    2 -16 -4 7.86 14.31
    -2 -16 -4 22.69 17.98
    -2 -16 4 3.31 12.45
    2 -16 4 4.65 10.57
    2 -16 -6 315.49 36.36
    -2 -16 -6 260.68 31.88
    -2 -16 -6 232.58 31
    -2 -16 6 290.82 33.35
    2 -16 6 309.26 35.37
    2 -16 8 4.04 8.58
    -2 16 8 -0.96 2.35
    -2 -16 -8 5.79 10.33
    -2 -16 8 -0.8 8.15
    -2 -16 -8 3.5 6.83
    2 -16 -8 13.08 17.71
    -2 16 10 300.21 44.1
    2 -16 -10 263.63 33.07
    -2 -16 -10 243.65 30.57
    -2 -16 10 230.4 29.99
    -2 -16 -10 199.69 28.75
    2 -16 10 247.98 31.95
    -2 -16 -12 3.7 14.26
    2 -16 12 -1.58 3.79
    -2 -16 12 -2.56 4.53
    2 16 12 1.73 7.99
    -2 16 12 7.19 7.14
    -2 -16 -12 2.47 2.9
    2 -16 14 129.54 23.46
    -2 -16 14 156.78 24.58
    -2 16 14 187.69 35.3
    -2 -16 -14 112.06 21.2
    -2 -16 -16 -0.64 1.55
    -2 -16 16 6.58 7.07
    2 -16 16 14.65 10.25
    2 16 16 8.95 12.83
    -2 16 16 -2.93 5.59
    2 -16 18 95.43 20.19
    -2 16 18 84.33 24.1
    -2 -16 -18 53.15 14.72
    2 16 18 116.34 30.84
    -2 -16 18 78.83 17.8
    -2 -16 20 0.53 3.23
    2 -16 20 4.99 4.68
    -2 -16 -20 -1.32 1.69
    -2 16 20 1.34 6.37
    2 -16 22 17.61 7.12
    -2 16 22 5.38 6.45
    -2 -16 22 14.01 7.57
    -2 -16 -22 19.52 8.72
    -2 16 24 4.66 6.55
    2 -16 24 -8.52 6.24
    -2 -16 24 -4.44 6.95
    -2 -16 -24 -0.52 2.55
    -2 16 26 -3.73 6.74
    2 -16 26 4.01 6.04
    -2 -16 26 -0.43 5.18
    -2 -16 -26 -0.59 1.53
    2 -16 28 -3.18 3.53
    -2 -16 28 2.39 1.46
    -2 -16 -28 0.47 1.44
    -2 -16 28 1.36 5.31
    -2 -16 30 -1.31 5.95
    2 -16 30 5.78 7
    -2 -16 -30 0.81 1.34
    -2 16 30 12.5 11.83
    -2 -16 32 -0.32 3.45
    -2 16 32 8.46 8.96
    2 -16 32 -1.55 2.34
    -2 -16 34 10.99 6.95
    2 -18 0 16.89 8.84
    2 -18 -2 -1.03 5.02
    2 -18 2 3.51 7.21
    2 -18 4 14.51 8.44
    2 -18 -4 8.31 7.79
    -2 18 18 2.16 7.77
    -3 -1 1 288.89 19.01
    -3 1 -1 358.7 20.51
    -3 -1 1 334.59 18.78
    -3 1 1 251.24 15.02
    -3 1 1 382.48 21.33
    -3 1 -1 274.13 18.78
    -3 -1 -1 320.71 20.35
    -3 -1 1 301.57 20.34
    -3 -1 -1 298.27 19.85
    -3 -1 -1 361.31 19.25
    -3 1 -1 332.94 15.84
    -3 1 -1 335.77 21.35
    -3 -1 1 260.82 15.25
    -3 -1 1 314.83 19.97
    -3 -1 -1 302.66 18.87
    -3 1 1 386.06 21.98
    -3 1 1 281.09 18.99
    -3 1 -1 344.83 20.96
    -3 1 1 333.78 21.29
    -3 -1 3 827.58 37.07
    -3 1 -3 570.4 29.96
    -3 1 3 536.47 29.13
    -3 1 -3 550.24 33.32
    -3 1 3 571.34 33.17
    -3 -1 -3 733.06 33.85
    -3 1 3 727.32 35.81
    -3 1 -3 714.15 34.34
    -3 -1 -3 593.53 32.75
    -3 -1 3 584.31 29.94
    -3 -1 3 639.24 35.28
    3 -1 3 575.8 28.88
    -3 -1 3 665.2 33.13
    -3 1 -3 715.34 36.62
    -3 -1 -3 671.29 34.9
    -3 1 -3 796.5 36.26
    -3 1 3 867.77 38.1
    -3 -1 3 612.16 33.74
    -3 1 3 666.61 35.89
    -3 1 -5 670.2 34.33
    -3 1 5 785.36 35.68
    -3 -1 -5 680.66 31.78
    -3 -1 5 543.19 28.51
    -3 -1 5 596.71 32.05
    -3 1 -5 684.4 31.54
    -3 -1 5 766.9 34.86
    -3 1 5 595.54 31.81
    -3 -1 5 590.16 33.48
    -3 1 5 627.14 33.53
    -3 1 5 541.55 27.9
    -3 -1 -5 587.92 30.26
    -3 -1 -5 544.85 31.51
    -3 1 -5 559.77 28.53
    -3 1 5 709.92 34.27
    -3 1 -5 534.74 31.81
    3 -1 5 364.5 26.61
    -3 1 -5 675.39 33.6
    -3 1 7 532.53 29.88
    -3 -1 -7 445.06 25.55
    -3 1 7 491.13 25.68
    -3 -1 7 458.3 25.5
    -3 -1 7 473.49 28.17
    -3 -1 7 591.65 30.57
    -3 -1 -7 481.12 28.11
    -3 1 7 496.56 28.26
    -3 1 -7 457.13 28.69
    3 -1 7 304.43 23.58
    -3 1 7 546.61 30.08
    3 1 7 564.91 26.12
    -3 1 -7 537.5 26.65
    -3 1 -7 531.15 29.91
    -3 -1 -7 551.69 28.09
    -3 -1 7 586.49 31.72
    -3 1 7 515.76 29.29
    -3 -1 9 1498.08 79.08
    -3 -1 -9 1776.33 81.77
    -3 -1 9 2034.49 84.79
    -3 1 -9 1528.47 82.49
    -3 1 9 1736.78 82.15
    3 1 9 1957 80.39
    -3 1 9 1545.16 78.88
    -3 1 9 1699.71 83.34
    3 -1 9 1613.49 79.21
    -3 -1 9 1595.72 81.86
    -3 -1 -9 1844.86 82.66
    -3 -1 9 2040.69 86.75
    -3 1 9 1616.27 81.87
    -3 1 -9 1704.87 82.95
    3 1 11 1984.73 82.39
    3 -1 11 1768.9 81.33
    -3 -1 11 1580.82 83.61
    -3 1 11 1906 85.37
    -3 1 -11 1632.04 83.61
    -3 -1 11 1928.69 84.76
    -3 1 11 1556.9 82.34
    -3 -1 -11 1763.98 83.11
    -3 1 11 1722.88 84.61
    -3 1 -11 1482.51 83.4
    -3 1 11 1568.41 80.52
    -3 -1 11 1775.73 86.37
    -3 -1 11 1593.18 80.68
    -3 -1 -11 1880.17 84.03
    -3 1 13 1528.82 82.45
    -3 -1 13 1571.5 83.62
    -3 1 -13 1765.89 84.64
    -3 -1 13 1518.94 81.57
    -3 -1 -13 1852.32 85
    -3 1 13 1639.09 82.02
    -3 -1 13 1921.83 88.33
    -3 1 13 1692.55 85.08
    -3 -1 13 1854.86 85.71
    3 -1 13 1802.35 83.66
    3 1 13 2229.85 86.13
    -3 1 13 1639.13 84.97
    -3 1 -13 1488.61 84.95
    -3 1 13 1975.33 86.11
    3 1 15 764.94 39.12
    -3 -1 15 724 41.89
    -3 1 15 577.85 36.14
    -3 1 15 578.71 36.13
    -3 -1 15 674.03 37.72
    -3 1 15 731.87 39.85
    -3 1 15 795.32 41.22
    -3 1 -15 648.35 37.79
    -3 -1 -15 673.84 38.72
    3 -1 15 752.98 38.74
    -3 1 15 619.72 38.55
    -3 -1 15 595.75 37.47
    3 1 17 1705.47 72.31
    3 -1 17 1444.8 70.2
    -3 1 17 1343.31 71.09
    -3 1 17 1494.2 71.9
    -3 -1 17 1166.58 67.42
    -3 -1 -17 1378.58 70.59
    -3 -1 17 1296.23 72.72
    -3 1 17 1248.45 69.86
    -3 1 17 1481.68 69.74
    -3 -1 17 1272.97 69.38
    3 1 19 1372.15 62.76
    -3 -1 -19 1192.28 61.46
    -3 -1 19 951.76 57.79
    -3 1 19 1007.99 58.21
    -3 1 19 1219.22 62.34
    -3 -1 19 1204.37 61.06
    -3 1 19 1179.18 61.66
    3 -1 19 1372.66 62.8
    -3 -1 19 1005.22 62.29
    -3 1 19 1009.74 59.72
    3 1 21 1516.91 72.6
    -3 -1 21 1298.98 69.85
    -3 1 21 1265.93 70.99
    -3 1 21 1529.72 73.74
    -3 -1 -21 1374.11 71.71
    3 -1 21 1495.11 72.43
    -3 1 21 1195.59 69.84
    -3 -1 21 1419.79 71.16
    -3 1 21 1200.16 68.66
    -3 1 23 708.55 45.43
    3 -1 23 824.76 48.75
    -3 -1 23 866.32 47.71
    -3 1 23 779.3 47.24
    -3 1 23 746.22 47.71
    3 1 23 932.02 49.96
    -3 -1 -23 798.35 48.03
    -3 -1 23 783.1 46.62
    -3 1 23 892.17 49.73
    -3 1 25 547.5 38.08
    -3 -1 -25 548.02 37.43
    -3 -1 25 508.64 35.81
    -3 -1 25 617.57 36.02
    -3 1 25 603.32 39.1
    -3 1 25 510.83 35.54
    -3 1 25 607.3 38.06
    -3 -1 25 515.88 35.65
    3 1 25 640.28 39.62
    3 -1 25 663.57 40.09
    3 -1 27 989.04 54.58
    3 1 27 963.93 53.73
    -3 -1 27 892.42 51.55
    -3 -1 27 727.66 48.57
    -3 1 27 899.17 53.22
    -3 -1 27 855.29 48.63
    -3 1 27 769.07 51.41
    -3 -1 -27 822.68 51.42
    -3 1 27 855.12 50.41
    -3 -1 29 899 55.23
    3 1 29 1005.8 57.59
    -3 -1 -29 959.71 56.63
    3 -1 29 1101.77 59.38
    -3 1 29 824.46 55.62
    -3 1 29 921.4 57.24
    -3 1 29 909.04 54.77
    -3 -1 29 901 53.7
    -3 -1 29 900.17 52.37
    -3 -1 31 675.05 46.03
    -3 -1 -31 796.56 51.32
    3 1 31 930.85 54.15
    -3 -1 31 848.92 51.27
    3 -1 31 994.07 55.56
    -3 1 31 726.53 48.64
    -3 1 31 824.4 52.67
    -3 -1 31 828.66 49.39
    -3 1 33 641.91 43.76
    -3 -1 33 658.84 42.71
    -3 -1 33 662.51 40.44
    -3 1 33 626.94 41.32
    3 1 33 712.09 45.15
    3 -1 33 773.46 46.64
    3 1 35 669.85 42.61
    -3 1 35 554.35 40.16
    -3 -1 35 518.77 38.36
    3 -1 35 659.42 43.01
    -3 1 35 513.84 37
    -3 -1 35 515.18 35.17
    -3 1 37 420.29 36.43
    -3 -1 37 473.04 37.18
    -3 -1 37 412.14 32.23
    3 -1 37 538.31 40.42
    -3 1 37 453.86 35.45
    3 1 37 495.41 38.29
    3 -1 39 389.78 33.77
    -3 -1 39 288.3 25.7
    -3 1 39 315.97 30.52
    -3 1 39 285.12 27.57
    -3 -1 39 314.43 29.65
    3 1 39 373.69 32.58
    -3 -1 41 104.57 16.05
    -3 1 41 72.16 14.21
    -3 -1 41 58.13 10.85
    3 -1 41 107.14 16.92
    3 1 41 108.07 16.71
    -3 1 41 69.04 13.33
    -3 1 43 50 11.07
    3 1 43 73.53 14.37
    -3 1 43 66.34 13.19
    3 -1 43 73.04 13.95
    -3 -1 43 74.94 13.84
    3 -1 45 13.86 5.67
    -3 1 45 4.65 4.08
    3 1 45 9.07 5.39
    -3 -1 45 5.32 2.54
    -3 -1 -47 20.56 7.99
    -3 1 47 15.03 6.29
    -3 -1 47 17.15 6.47
    3 -1 47 12.14 5.46
    3 1 47 13.15 4.02
    -3 -1 49 -1.8 1.98
    -3 -1 -49 5.09 5.4
    -3 1 49 0.22 2.04
    3 -1 49 0.25 1.48
    3 1 49 -3.01 4.24
    3 1 51 4.14 2.14
    -3 -1 -51 10.9 7.26
    -3 1 51 2.08 2.56
    -3 -1 51 6.24 5.37
    3 -1 51 1.73 3.07
    3 1 53 5.82 9.12
    -3 -1 53 3.27 3.39
    3 -1 53 -0.05 1.88
    -3 1 53 4.04 4.04
    3 -1 55 4.45 3.11
    3 1 55 11.15 7.3
    -3 -1 55 7.05 3.93
    -3 1 55 6.91 5.6
    -3 -1 57 -2.66 4.17
    3 -1 57 1.33 2.88
    3 1 57 9.7 7
    -3 1 57 7.75 5.64
    -3 -1 59 7.62 5.51
    3 1 59 10.94 6.37
    -3 1 59 8.06 5.76
    3 -1 59 6.32 6.53
    3 -1 61 -2.41 4.17
    -3 -1 61 0.43 2.67
    3 1 61 -1.53 0.72
    -3 1 61 -0.98 0.77
    -3 1 63 -3.03 3.89
    3 -1 63 5.38 3.52
    3 1 63 -0.9 3.76
    -3 -1 63 -0.77 2.23
    3 1 65 -1.04 4.21
    -3 -1 65 2.52 3.56
    3 -1 65 8.45 5.2
    -3 1 65 -5.08 4.39
    3 -1 67 -1.5 2.56
    3 1 67 -5.11 4.96
    -3 1 67 -3.86 3.86
    -3 -1 67 -1.04 3.39
    -3 3 -1 14.47 3.73
    -3 -3 1 14.61 3.15
    -3 -3 1 16.35 4.22
    -3 3 1 13.47 4.31
    -3 -3 -1 14.32 3.48
    -3 3 1 12.25 3.58
    -3 3 1 11.93 3.16
    -3 3 -1 14.53 4.24
    -3 -3 1 14.17 3.54
    -3 3 -1 16.97 4.27
    -3 -3 -1 10.26 3.37
    -3 -3 3 37.15 5.12
    -3 -3 -3 40.35 6.15
    -3 -3 3 34.49 5.34
    -3 -3 3 39.55 6.63
    -3 3 3 37.06 6.94
    -3 3 -3 34.61 5.78
    -3 3 3 31.8 5.6
    -3 3 -3 36.33 6.23
    -3 -3 3 34.32 5.53
    -3 3 -3 36.3 6.7
    3 -3 3 31.21 4.42
    -3 3 3 32 4.76
    -3 -3 -3 36.15 5.76
    -3 -3 5 6.41 3
    -3 3 -5 6.28 2.42
    -3 -3 5 9.33 2.91
    -3 3 -5 5.46 2.64
    -3 -3 -5 12.06 3.29
    -3 3 5 9.08 3.26
    -3 -3 -5 4.72 2.12
    -3 3 5 5.58 2.26
    -3 3 5 2.89 1.63
    -3 -3 5 4.45 1.57
    3 -3 5 9.26 2.3
    -3 3 -5 17.95 4.45
    -3 3 5 11.17 4
    -3 -3 5 4.58 1.92
    -3 -3 7 8.51 3.18
    -3 -3 -7 7.48 2.67
    -3 3 -7 13.34 4
    -3 3 7 9.81 3.05
    -3 -3 7 7.22 2.49
    -3 -3 -7 15.19 3.55
    -3 3 7 6.89 2.31
    3 -3 7 9.61 2.55
    -3 -3 7 6.17 2.14
    -3 3 7 6.19 3.23
    -3 3 -7 10.16 3.1
    -3 -3 9 82.86 8.9
    3 -3 9 82.96 8.26
    -3 3 -9 78.05 10.17
    -3 -3 -9 80.35 9.02
    -3 3 9 70.48 7.51
    -3 -3 9 83.34 8.76
    -3 3 9 74.47 10.01
    -3 -3 -9 89.08 9.61
    -3 -3 9 87.74 11.29
    -3 -3 9 73.49 9.26
    -3 3 9 70.14 9.61
    -3 -3 11 65.25 8.22
    -3 -3 -11 78.54 8.81
    -3 -3 11 73.08 9.23
    -3 3 11 62.83 8.91
    -3 3 11 65.5 7.3
    -3 -3 11 66.97 8.3
    -3 3 -11 62.93 9.15
    -3 -3 11 63.17 9.9
    -3 3 11 77.08 8.41
    -3 3 11 71.39 9.81
    -3 -3 -11 74.03 8.92
    3 -3 11 73.17 8.3
    -3 -3 13 692.31 36.31
    -3 -3 13 515.64 37.44
    -3 3 13 564.94 33.91
    -3 -3 13 534.65 35.02
    -3 3 13 531.05 35.53
    -3 3 -13 570.35 36.19
    -3 3 13 594.66 38.28
    3 3 13 656.91 35.56
    -3 -3 -13 605.84 35.83
    3 -3 13 592.83 34.55
    -3 -3 13 611.32 35.34
    -3 -3 -13 629.24 34.77
    -3 3 15 1509.91 79.13
    -3 -3 -15 1610.09 77.51
    -3 -3 15 1361.76 81.64
    -3 -3 15 1443.25 78.52
    -3 3 15 1390.6 81.23
    -3 -3 -15 1619.32 79.84
    -3 3 -15 1559.97 79.73
    3 3 15 1845.97 80.16
    3 -3 15 1703.74 79.01
    -3 -3 15 1502.05 78.15
    -3 3 15 1555.85 77.94
    -3 -3 15 1627.44 78.62
    -3 -3 17 2814.85 133.66
    3 3 17 3163.24 135.28
    -3 3 17 2560.66 132.69
    -3 3 17 2670.69 132.06
    -3 -3 -17 2827.15 131.8
    -3 3 -17 2627.39 133.16
    -3 -3 17 2714.36 132.24
    3 -3 17 2989.09 133.97
    -3 3 17 3159.52 140.18
    -3 -3 17 2724.91 133.67
    -3 -3 -17 2883.18 135.06
    -3 -3 -19 2381.56 109.7
    -3 -3 19 2186.53 106.93
    -3 -3 -19 2217.72 105.16
    -3 -3 19 2104.54 105.32
    -3 3 -19 2063.99 105.93
    -3 3 19 2116.02 105.69
    -3 -3 19 2254.1 107.41
    3 -3 19 2182.84 107.35
    -3 3 19 2021.61 110.37
    -3 3 19 1941.75 105.02
    3 3 19 2590.19 109.61
    3 3 21 2942.89 115.82
    -3 3 21 2059.65 108.51
    3 -3 21 2559.12 113.12
    -3 3 21 1476.61 104.31
    -3 3 -21 2239.67 110.05
    -3 -3 21 2589.36 113.06
    -3 -3 -21 2666.77 115.78
    -3 3 21 2578.74 112.55
    -3 -3 -21 2486.81 110.45
    -3 -3 21 2194.54 110.46
    -3 3 21 2346.72 116.66
    -3 3 -23 1850.03 92.01
    -3 3 23 2051.48 100.13
    -3 -3 -23 1991.05 92.72
    -3 -3 23 1730.51 93.62
    -3 3 23 1850.35 92.97
    3 3 23 2240.4 97.42
    -3 3 23 1563.31 89.09
    -3 3 23 1753.62 89.58
    -3 -3 23 1618.27 91.3
    3 -3 23 2049.83 95.46
    3 3 25 1380.57 67.87
    -3 3 -25 1089 60.82
    -3 3 25 901.29 58.06
    -3 3 25 1101.68 60.93
    -3 3 25 1051.06 67.07
    3 -3 25 1256.72 65.65
    -3 -3 25 1309.8 65.82
    -3 -3 -25 1256.52 63.64
    -3 -3 25 1191.82 64.34
    -3 3 25 1165.46 63.81
    -3 -3 27 538.69 36.71
    3 -3 27 612.9 38.58
    -3 3 -27 485.6 32.73
    -3 -3 -27 562.71 35.71
    -3 3 27 595.18 41.85
    -3 -3 27 538.69 35.72
    -3 3 27 552.6 36.69
    -3 3 27 382.93 29.86
    -3 3 27 523.32 34.14
    3 3 27 658.94 40.37
    -3 3 29 330.73 26.36
    -3 -3 -29 313.51 24.72
    -3 3 29 274.13 27.84
    -3 3 -29 270.61 21.34
    -3 -3 29 296.75 25.46
    3 -3 29 361.59 27.66
    3 3 29 377.61 28.94
    -3 -3 29 278.43 24.32
    -3 3 29 204.31 18.57
    -3 3 29 263.82 22.65
    -3 3 31 271.86 23.52
    -3 3 31 185.45 17.76
    -3 3 31 337.88 27
    -3 -3 31 310.79 26.2
    -3 -3 31 324.41 25.23
    -3 -3 -31 342.43 26.13
    3 -3 31 326.68 27.34
    3 3 31 371.25 29.49
    -3 3 -31 275.11 21.13
    -3 3 31 263.35 27.83
    -3 -3 -33 207.07 20.55
    -3 3 33 206.7 21.34
    3 3 33 253.02 24.28
    -3 3 33 179.38 22.69
    3 -3 33 209.22 22.25
    -3 3 33 149.8 17.66
    -3 -3 33 186.16 20.62
    -3 -3 33 181.2 18.63
    3 -3 35 167.29 20.05
    -3 -3 35 143.57 18.44
    -3 3 35 123.73 16.37
    -3 3 35 159.79 22.02
    -3 -3 35 144.13 16.84
    3 3 35 167.52 20.42
    -3 -3 -35 160 18.62
    -3 3 35 204.19 21.06
    3 3 37 154.66 20.36
    -3 3 37 168.77 20.14
    -3 -3 -37 162.4 19.27
    -3 3 37 155.27 22.08
    -3 -3 37 147.14 17.18
    3 -3 37 170.19 20.76
    -3 -3 37 191.93 21.19
    -3 -3 -39 168.59 20.05
    -3 -3 39 162.77 20.06
    -3 3 39 175.23 21.01
    3 -3 39 197.79 23.28
    3 3 39 200.96 23.37
    -3 -3 39 130.98 16.79
    -3 3 39 144.78 21.76
    -3 -3 -41 153.39 19.6
    3 3 41 163.97 21.72
    -3 3 41 135.88 21.78
    -3 -3 41 152.14 20.19
    -3 -3 41 121.13 16.37
    -3 3 41 147.25 20.09
    3 -3 41 192.86 23.23
    -3 -3 -43 255.06 27.01
    3 -3 43 303.41 31.59
    3 3 43 295.24 30.66
    -3 3 43 264.1 28
    -3 -3 43 246.49 27.28
    -3 3 43 246.07 30.69
    3 -3 45 233.46 27.52
    -3 3 45 179.48 26.54
    -3 3 45 185.91 23.95
    3 3 45 251.25 28.45
    -3 -3 45 221.65 26.13
    -3 3 47 226.04 30.59
    3 3 47 299.14 32.3
    -3 -3 47 251.13 28.52
    -3 3 47 247.69 28.15
    3 -3 47 292.49 31.92
    -3 3 49 70.69 17.03
    3 -3 49 146 22.1
    3 3 49 123.29 20.79
    -3 3 49 104.82 17.97
    -3 -3 49 129.15 20.39
    3 3 51 117.42 20.23
    3 -3 51 107.84 19.72
    -3 3 51 76.15 16.09
    -3 -3 51 99.33 18.16
    -3 -3 53 12.62 7.69
    3 3 53 18.08 8.05
    -3 3 53 9.12 5.62
    3 -3 53 15.52 7.47
    3 3 55 4.29 5.99
    -3 3 55 2.62 1.75
    -3 -3 55 4.31 3.42
    3 -3 55 -1.27 1.91
    -3 -3 57 18.05 9.08
    3 3 57 20.96 9.7
    3 -3 57 15.79 8.54
    -3 3 57 3.39 5.56
    3 3 59 12.82 8.5
    -3 3 59 10.07 7.44
    -3 -3 59 13.48 7.69
    3 -3 59 18.46 8.51
    3 3 61 28.54 12.02
    -3 -3 61 31.48 11.68
    -3 3 61 23.05 9.37
    3 -3 61 42.32 12.31
    3 3 63 17.29 9.16
    -3 -3 63 8.99 6.99
    -3 3 63 11.11 6.45
    3 -3 63 19.28 9.27
    -3 -3 65 17.33 9.53
    3 3 65 27.39 11.67
    -3 3 65 19.25 9.63
    3 -3 65 24.6 10.56
    3 3 67 5.53 4.93
    3 -3 67 2.04 3.35
    -3 5 1 15.78 4.08
    -3 -5 1 9.67 3.73
    -3 5 -1 8.96 3.32
    -3 5 1 12.81 3.74
    -3 -5 -1 13.1 3.78
    -3 -5 1 12.54 3.74
    -3 5 1 14.92 4.47
    -3 5 -1 10.51 3.63
    3 -5 -1 6.15 1.66
    -3 5 -3 14.21 4.02
    -3 -5 3 17.61 4.62
    -3 -5 3 19.86 5.24
    -3 -5 3 18.34 4.31
    -3 -5 -3 17.43 4.49
    -3 5 3 12.83 3.82
    3 -5 3 12.42 3.29
    -3 5 3 13.9 3.66
    3 -5 -3 8.62 2.11
    -3 5 3 17.71 4.91
    -3 5 -5 169.63 13.84
    -3 -5 5 179.66 15.72
    -3 -5 -5 163.13 15
    -3 -5 5 188.94 15.06
    -3 5 5 172.87 17.12
    3 -5 5 163.87 13.75
    3 -5 -5 97.95 9.48
    -3 -5 5 182.65 17.46
    -3 5 5 152.68 12.74
    -3 5 7 53.1 6.3
    -3 5 -7 65.59 7.71
    -3 -5 7 64.24 8.85
    -3 -5 -7 63.94 8.82
    3 -5 7 56.89 7.64
    -3 5 7 48.69 8.9
    -3 -5 7 61.62 8.09
    -3 -5 -7 59.53 7.77
    -3 -5 7 61.92 9.96
    3 -5 -7 33.2 4.87
    3 -5 9 225.05 16.7
    -3 -5 -9 261.55 19.57
    -3 5 -9 236.51 16.47
    -3 5 9 217.38 20.52
    -3 5 9 182.24 13.18
    -3 -5 -9 226.55 16.93
    -3 -5 9 254.76 21.64
    -3 -5 9 219.85 17.18
    -3 -5 11 343.96 26.91
    -3 -5 11 362.06 23.49
    -3 -5 -11 364.11 24.63
    -3 -5 -11 327.78 21.47
    -3 5 11 304.75 26.25
    3 -5 11 330.42 21.94
    -3 -5 11 291.53 18.79
    -3 5 11 260.04 16.82
    -3 -5 13 1087.71 59.91
    -3 5 13 867.1 45.58
    -3 -5 -13 1132.85 55.55
    -3 -5 13 1000.04 49.41
    -3 -5 13 1109.11 54.77
    -3 5 13 1073.51 59.97
    -3 -5 -13 1073.63 52.27
    3 -5 13 1108.22 53.78
    -3 -5 -15 991.36 54.97
    -3 -5 15 906.07 50.15
    -3 -5 -15 933.63 51.44
    -3 5 15 950.87 59.56
    3 -5 15 991.6 54.09
    -3 -5 15 1022.12 55.31
    3 -5 17 843.61 48.52
    -3 -5 -17 818.95 45.41
    -3 -5 17 770.15 44.19
    -3 -5 17 843.09 48.96
    -3 -5 -17 820.27 48.67
    -3 5 17 817.66 54
    -3 -5 -19 1014.14 57.91
    -3 -5 19 1012.15 58.3
    -3 -5 19 1102.13 59.21
    -3 -5 -19 971.74 53.4
    -3 5 19 1056.01 57.08
    -3 -5 19 895.74 52.58
    -3 5 19 941.35 61.98
    3 -5 19 1023.19 57.65
    -3 -5 21 1219.39 66.94
    -3 -5 -21 1132.69 61.71
    -3 5 21 1013.67 69.27
    -3 5 -21 1131.3 65.72
    -3 -5 21 1250.92 67.43
    -3 -5 -21 1280.44 67.85
    3 -5 21 1238 66.82
    -3 -5 21 1120.14 62.01
    -3 5 21 1222.85 65.71
    -3 -5 -23 789.77 48.65
    -3 5 23 719.46 46.79
    -3 -5 -23 697.16 42.36
    -3 -5 23 678.99 42.59
    -3 -5 23 817.27 48.67
    -3 5 23 741.8 45.97
    -3 5 -23 693.89 45.45
    3 5 23 807.49 48.47
    -3 -5 23 748.76 47.53
    3 -5 23 779.44 47.82
    -3 5 23 650.94 51.11
    -3 -5 25 743.78 46.47
    -3 -5 25 560.37 39.52
    -3 5 -25 589.98 41.96
    3 5 25 770.48 46.97
    -3 -5 25 769.56 46.66
    -3 5 25 619.17 48.76
    -3 -5 -25 654.5 40.39
    -3 5 25 726.53 44.67
    -3 5 25 637.99 43.52
    -3 -5 -25 762.32 47.89
    3 -5 25 767.24 46.79
    -3 5 27 285.76 25.16
    3 5 27 357.84 29.2
    -3 5 27 322.83 26.99
    -3 -5 27 372.67 29.76
    -3 -5 -27 363.78 30.47
    -3 -5 27 257.22 22.8
    -3 -5 27 317.66 26.89
    3 -5 27 317.92 27.76
    -3 -5 -27 296.48 23.58
    -3 5 27 358.13 33.45
    -3 5 -27 280.11 24.79
    -3 -5 -29 389.96 32.77
    -3 5 29 299.56 25.36
    -3 5 29 335.23 27.82
    -3 -5 -29 288.31 23.77
    -3 -5 29 251.7 23.17
    -3 5 29 326.05 33.24
    3 -5 29 361.68 29.83
    -3 5 -29 282.16 24.96
    -3 -5 29 294.58 26.13
    3 5 29 355.26 29.82
    -3 -5 29 344.34 29.25
    3 5 31 170.6 19.86
    -3 -5 -31 123.07 14.46
    -3 5 31 113.88 14.44
    -3 -5 31 137.77 16.75
    -3 -5 -31 129.42 19.05
    -3 5 31 142.32 21.74
    3 -5 31 159.31 19.06
    -3 5 -31 124.85 15.05
    -3 5 31 132.69 16.89
    -3 -5 31 155.33 18.61
    -3 5 33 58.38 11.29
    -3 5 33 62.58 14.6
    3 5 33 67.78 12.7
    -3 -5 33 61.02 11.84
    3 -5 33 66.1 13.25
    -3 -5 -33 65.13 14.15
    -3 -5 33 61.34 10.93
    -3 -5 -35 49.55 11.95
    3 5 35 45.56 10.21
    -3 -5 35 46.37 9.49
    3 -5 35 33.03 9.15
    -3 5 35 49.03 10.39
    -3 5 35 53.6 13.59
    -3 -5 35 35.15 9.34
    -3 -5 37 24.27 7.16
    -3 5 37 19.19 6.18
    3 5 37 20.48 7.21
    -3 5 37 22.49 8.82
    -3 -5 -37 17.42 8.27
    3 -5 37 20.45 7.42
    -3 -5 37 19.01 6.77
    3 5 39 104.13 17.13
    -3 -5 -39 109.78 19.67
    -3 5 39 68.58 16.34
    -3 -5 39 107.28 16.32
    -3 5 39 92.84 14.96
    3 -5 39 90.92 15.61
    -3 -5 39 66.2 12.05
    -3 5 41 63.47 13.03
    3 5 41 58.48 13.17
    -3 5 41 66.56 17.95
    3 -5 41 56.98 12.95
    -3 -5 41 50.26 10.28
    -3 -5 41 47.82 12.13
    -3 5 43 87.5 18.76
    -3 5 43 80.49 14.74
    3 5 43 117.35 19
    -3 -5 43 71.53 14.9
    3 -5 43 90.5 16.92
    -3 5 45 34.42 9.85
    3 5 45 39.33 12.19
    3 -5 45 40.94 11.95
    -3 -5 45 32.26 10.08
    -3 5 45 27.45 11.63
    -3 -5 47 72.58 15.65
    3 -5 47 110.07 19.34
    -3 5 47 61.78 17.1
    -3 5 47 72.29 14.66
    3 5 47 72.36 15.64
    3 5 49 20.26 8.3
    -3 5 49 27.86 9.26
    -3 5 49 24.3 12.03
    -3 -5 49 20.5 7.95
    3 -5 49 19.27 8.42
    -3 5 51 24.76 8.5
    -3 5 51 18.74 8.59
    -3 -5 51 19.31 8.09
    3 5 51 25.45 9.52
    3 -5 51 15.4 7.38
    -3 5 53 -7.03 5.88
    3 -5 53 0.19 1.79
    -3 5 53 4.35 4.49
    -3 -5 53 3.41 5.49
    3 5 53 1.79 4.85
    3 5 55 1.56 3
    -3 -5 55 -0.09 1.7
    -3 5 55 0.53 3.46
    -3 5 55 -1.12 1.71
    3 -5 55 -0.66 1.55
    3 5 57 0.87 1.32
    -3 5 57 3.17 3.5
    -3 -5 57 1.01 1.04
    -3 -5 59 3.47 3.46
    3 5 59 -0.87 1.86
    -3 5 59 -0.5 2.62
    3 -5 59 3.95 2.79
    3 5 61 7.62 6.19
    -3 -5 61 11.98 7.98
    3 -5 61 6.62 5.96
    -3 5 61 17.85 7.89
    -3 -5 -63 6.75 7.67
    -3 5 63 -0.69 3.06
    3 -5 63 5.33 4.45
    3 5 63 8.78 5.73
    -3 -5 63 -1.69 3.67
    -3 5 65 7.48 5.94
    3 5 65 9.67 6.57
    3 -5 65 8.74 4.87
    -3 -5 67 7.91 9.64
    -3 7 -1 17.53 4.58
    -3 -7 1 17.25 4.81
    -3 -7 -1 16.2 4.41
    3 -7 -1 13.7 3.46
    -3 -7 1 14.66 3.85
    -3 -7 1 29.65 6.88
    -3 7 1 13.35 4.43
    -3 -7 -1 21.18 5.7
    -3 7 1 17.8 5.04
    -3 7 -1 17.26 5.26
    -3 -7 3 33 7.62
    3 -7 3 25.8 6.04
    -3 -7 3 28.5 6.67
    -3 7 -3 24.89 5.31
    -3 7 3 35.72 7.98
    -3 7 3 27.25 6.13
    -3 7 3 32.65 6.62
    3 -7 -3 30.28 5.34
    -3 7 -3 29.93 7.04
    -3 -7 3 29.25 6.27
    -3 -7 -3 27.96 6.28
    3 -7 5 240.5 20.73
    -3 -7 5 240.74 20.82
    -3 7 5 256.86 19.84
    -3 -7 5 254.16 23.49
    -3 7 -5 231.41 18.64
    3 -7 -5 237.03 17.84
    -3 7 5 245.5 24.26
    -3 -7 -5 251.24 21.64
    -3 -7 5 248.27 21.95
    -3 -7 7 198.35 20.11
    -3 7 7 172.81 14.29
    -3 7 7 185.16 20.69
    -3 -7 7 178.35 17.77
    -3 -7 7 192.98 17.67
    3 -7 -7 178.23 14.43
    -3 7 -7 103.9 12.11
    3 -7 7 182.77 17.1
    -3 -7 -7 193.59 18.23
    3 -7 9 337.07 24.34
    -3 -7 9 334.85 24.46
    -3 7 9 251.63 17.9
    3 -7 -9 308.23 20.8
    -3 -7 -9 329.87 25.14
    -3 7 9 361.72 30.5
    -3 -7 9 363.07 28.72
    3 -7 -11 252.06 19.03
    -3 -7 -11 280.03 23.15
    -3 -7 11 288.91 26.2
    3 -7 11 265.78 21.57
    -3 7 11 177.46 14.14
    -3 7 11 285.07 27.47
    -3 -7 11 293.91 22.76
    3 -7 -13 260.69 20.77
    -3 -7 -13 300.26 24.99
    3 -7 13 272.35 23.47
    -3 -7 13 293.43 27.63
    -3 7 13 293.18 28.83
    -3 -7 13 310.29 25.17
    -3 -7 15 320.08 29.57
    3 -7 -15 261.77 21.42
    -3 7 15 300.92 29.92
    -3 -7 -15 317.95 26.51
    3 -7 15 309.76 25.45
    -3 -7 15 312.47 25.86
    -3 -7 -17 264.34 24.04
    -3 -7 -17 209.1 17.74
    3 -7 -17 246.39 20.46
    -3 7 17 277.56 28.73
    3 -7 17 275.6 23.82
    -3 -7 17 308.56 25.47
    3 -7 -19 307.64 24.52
    -3 -7 -19 260.33 20.54
    -3 7 19 297.82 31.09
    3 -7 19 342.7 27.68
    -3 -7 19 334.87 27.69
    -3 -7 -19 326.01 27.68
    3 -7 -21 251.28 23.15
    -3 -7 21 280.87 25.62
    -3 -7 -21 231.46 18.83
    -3 7 21 251 28.81
    -3 -7 -21 275.95 25.4
    3 -7 21 300.15 26.08
    -3 -7 -23 223.67 23.24
    3 -7 -23 208.55 21.23
    -3 7 23 229.56 27.41
    -3 -7 23 231.12 23.73
    3 -7 23 236.56 23.63
    3 -7 25 593.25 42.68
    -3 -7 -25 537.06 41.42
    -3 -7 25 606.47 43.2
    -3 7 25 506.97 46.17
    3 -7 -25 550.36 40.46
    -3 -7 25 609.12 43.36
    3 -7 -27 427.99 35.98
    -3 7 27 403.83 41.06
    3 -7 27 428.6 35.82
    -3 -7 -27 439.75 36.46
    -3 -7 27 458.09 37.03
    -3 -7 27 453.28 36.79
    3 -7 -29 643.1 47.29
    3 -7 29 651.88 47.6
    -3 -7 -29 641.95 48.16
    -3 -7 29 643.44 47.58
    -3 -7 29 648.76 46.76
    -3 7 29 627.67 54.07
    -3 -7 31 528.71 41.94
    -3 -7 -31 493.4 41.46
    -3 7 31 476.22 40.04
    -3 7 -31 429.48 36.84
    3 -7 31 557.91 42.93
    -3 7 31 543.97 49.56
    -3 -7 31 569.35 42.08
    -3 -7 33 609.77 44.46
    -3 -7 -33 714.13 50.31
    -3 -7 33 622.31 46.89
    -3 7 33 599.27 53.57
    -3 7 33 537.19 42.44
    3 -7 33 614.32 46.57
    -3 7 33 442.49 40.51
    -3 -7 -35 709.39 52.17
    -3 -7 35 582.12 44.67
    -3 -7 35 591.76 47.41
    -3 7 35 697.94 58.59
    3 -7 35 619.39 48.19
    -3 7 35 551.44 44.31
    -3 -7 37 299.83 31.09
    -3 -7 -37 292.08 32.42
    -3 7 37 319.56 38.36
    3 -7 37 289.55 30.98
    -3 -7 37 251.54 27.01
    -3 7 37 277.69 28.67
    -3 7 39 285.33 29.18
    3 -7 39 287.3 31.22
    -3 -7 -39 310.43 34.85
    -3 7 39 306.38 38.56
    -3 -7 39 240.01 26.67
    -3 -7 39 316.16 32.08
    -3 7 41 106.66 17.52
    -3 -7 41 120.34 19.58
    -3 -7 -41 157.11 24.69
    -3 7 41 116.01 24.58
    3 7 41 141.22 21.59
    3 -7 41 133.82 20.65
    -3 7 43 94.52 16.6
    -3 -7 -43 144.83 24.56
    3 7 43 113.94 19.65
    3 -7 43 87.41 17.28
    -3 -7 43 109.98 18.63
    -3 7 43 117.64 23.99
    -3 7 45 33.24 9.98
    3 -7 45 21.97 8.77
    -3 -7 -45 42.63 14.23
    -3 7 45 21.13 11.23
    -3 -7 45 27.69 9.49
    3 7 45 35.46 10.82
    -3 7 47 23.58 10.81
    3 7 47 18.45 9.28
    -3 -7 -47 16.23 8.16
    -3 -7 47 13.8 6.66
    3 -7 47 14.36 7.78
    -3 7 47 10.68 5.63
    -3 7 49 6.41 4.43
    -3 -7 -49 2.64 5.99
    3 7 49 5.29 4.58
    -3 7 49 10.59 8.41
    3 -7 49 9.62 5.51
    -3 -7 49 5.14 2.68
    -3 7 51 0.71 3.02
    -3 7 51 -5.39 6.6
    -3 -7 51 1.22 3.6
    -3 -7 -51 -5.26 3.57
    3 7 51 8.68 5.89
    3 -7 51 3.43 3.72
    -3 7 53 -3.44 3.29
    -3 -7 -53 -3.91 5.21
    -3 -7 53 -1.18 2.09
    3 7 53 2.64 0.85
    3 -7 53 -0.77 0.71
    -3 7 55 -1.31 1.93
    -3 -7 -55 1.62 0.48
    3 7 55 0.98 3.4
    3 -7 55 7.59 5.47
    -3 -7 55 1.59 3.18
    -3 7 55 -0.6 4.12
    -3 7 57 -4.41 2.21
    -3 -7 -57 2.19 4.97
    -3 7 57 -0.32 5.09
    3 7 57 -0.58 2.35
    3 -7 57 -1.54 0.57
    -3 -7 57 0.81 5.61
    -3 -7 59 1 2.74
    3 7 59 3.42 4.5
    -3 -7 -59 0.22 3.79
    -3 7 59 -1.74 8.41
    -3 7 59 4.01 3.75
    3 -7 59 -10.38 6.68
    -3 -7 -61 4.78 2.76
    -3 7 61 -1.53 4.71
    3 -7 61 -3.93 3.47
    -3 7 61 8.2 7.62
    3 7 61 1.49 2.58
    -3 -7 61 -0.74 2.75
    3 7 63 3.49 3.99
    3 -7 63 5.25 5.73
    3 -9 -1 21.39 5.05
    -3 -9 -1 12.66 3.49
    -3 9 -1 24.59 7.77
    -3 9 1 27.35 6.22
    -3 -9 1 16.28 5.59
    -3 -9 -1 33.04 7.69
    -3 -9 1 24.25 5.57
    3 -9 1 25.23 6.66
    -3 9 -1 28.2 6.41
    -3 -9 1 32.97 7.66
    -3 9 1 27.59 7.42
    -3 -9 3 54.39 9.76
    -3 9 3 67.37 10.57
    -3 -9 3 63.99 10.93
    -3 9 3 53.96 11.49
    -3 9 -3 66.99 12.39
    3 -9 -3 42.8 7.74
    -3 -9 -3 59.25 10.51
    3 -9 3 51.53 9.75
    -3 -9 3 63.34 11.43
    3 -9 5 206.23 21.12
    -3 -9 5 219.62 21.43
    -3 9 -5 231.27 23.54
    -3 9 5 220.35 20.89
    -3 9 5 212.9 20.23
    -3 -9 5 241.32 24.03
    -3 -9 5 217 22.15
    -3 9 5 217.47 25.25
    3 -9 -5 164.73 17.24
    -3 -9 -5 227.21 22.31
    -3 -9 7 265.99 24.91
    -3 -9 -7 254.51 24.21
    3 -9 -7 241.03 20.92
    -3 -9 7 267.6 26.23
    -3 9 7 284.14 29.97
    -3 -9 7 266.36 24.34
    3 -9 7 273.25 24.75
    3 -9 9 431.47 33.2
    -3 -9 9 423.06 32.87
    -3 -9 9 465.18 36.73
    -3 9 9 529.8 42.57
    -3 -9 -9 420.91 33.22
    3 -9 -9 369.25 28.62
    -3 -9 11 274.43 27.57
    3 -9 -11 243.73 21.28
    -3 9 11 307.08 32.24
    -3 -9 11 269.79 24.77
    -3 -9 -11 248.12 24.26
    3 -9 11 253.57 24.06
    -3 9 13 317.97 33.68
    -3 -9 13 295.5 26.43
    -3 -9 13 288.28 29.37
    3 -9 13 295.18 26.24
    -3 -9 -13 257.47 25.14
    3 -9 -13 248.59 22.14
    -3 -9 15 97.9 16.31
    3 -9 -15 71.63 10.96
    -3 -9 -15 100.18 14.65
    -3 -9 15 107.41 15.16
    3 -9 15 88.97 13.73
    -3 9 15 94.61 17.82
    -3 -9 -17 163.05 19.46
    -3 -9 17 191.03 23.65
    -3 -9 17 166.63 19.8
    3 -9 -17 150.49 16.85
    -3 9 17 179.98 25.18
    3 -9 17 172.34 20.05
    -3 -9 19 16.11 7.21
    -3 -9 -19 19.97 6.3
    3 -9 19 14.96 5.5
    3 -9 -19 13.57 4.7
    -3 9 19 20.51 8.76
    -3 -9 19 28.38 7.98
    3 -9 21 86.11 14.27
    -3 -9 -21 72.57 12.99
    3 -9 -21 59.28 10.65
    -3 9 21 84.59 18.03
    -3 -9 21 82.07 13.87
    -3 -9 23 79.46 13.95
    -3 -9 -23 69.36 13.33
    3 -9 -23 61.29 11.21
    -3 9 23 81.93 18.18
    3 -9 23 100.14 15.89
    -3 -9 25 155.24 20.67
    -3 -9 -25 137.4 19.21
    3 -9 -25 115.18 16.25
    3 -9 25 160.83 21.07
    -3 9 25 159.61 25.47
    3 -9 27 230.46 25.89
    -3 -9 -27 207.98 24.78
    -3 9 27 244.08 31.91
    3 -9 -27 154.23 19.91
    -3 -9 27 216.53 25.68
    -3 -9 29 176.81 23.31
    -3 -9 -29 174.11 23.03
    3 -9 -29 164.67 21.08
    -3 9 29 213.26 30.9
    -3 -9 29 200.3 24.74
    3 -9 29 210.19 25.4
    -3 -9 -31 251.87 29.27
    3 -9 -31 190.17 25.13
    -3 -9 31 285.17 30.14
    -3 9 31 322.87 39.11
    3 -9 31 294.77 31.03
    -3 -9 31 309.5 31.58
    -3 -9 33 210.44 25.87
    -3 -9 -33 200.95 26
    -3 9 33 234.86 34.31
    3 -9 -33 207.3 25.73
    3 -9 33 204.8 26.45
    -3 -9 33 238.76 27.93
    -3 -9 -35 145.41 22.72
    3 -9 -35 114.86 19.82
    3 -9 35 157.98 23.34
    -3 9 35 200.19 31.66
    -3 -9 35 178.61 23.39
    -3 -9 35 178.03 24.24
    -3 -9 37 101.97 18.58
    -3 -9 37 80.83 15.58
    3 -9 37 126.63 20.99
    -3 -9 -37 114.6 19.97
    3 -9 -37 102.19 18.31
    -3 9 37 118.89 24.57
    -3 -9 -39 49.38 13.8
    3 -9 -39 43.15 12.88
    -3 9 39 55.27 17.27
    3 -9 39 63.9 15.07
    -3 -9 39 52.12 12.81
    -3 9 41 21.65 11.67
    -3 -9 -41 12.61 7.16
    3 -9 -41 13.79 8.56
    -3 -9 41 7.53 3.22
    3 -9 41 6.61 4.28
    -3 -9 43 1.89 0.26
    3 -9 -43 8.27 6.51
    -3 -9 -43 1.59 1.58
    -3 9 43 6.58 7.11
    3 -9 43 3.33 4.27
    3 -9 45 1.46 2.74
    -3 -9 -45 9.7 5.14
    -3 9 45 4.79 5.32
    -3 -9 45 -2.01 4.63
    3 -9 -45 0.76 3.89
    -3 -9 -47 -3.63 5.74
    3 -9 -47 -1.28 2.41
    -3 9 47 -4.14 7.6
    -3 -9 47 -4.72 4.87
    3 -9 47 -4.12 4.95
    3 -9 -49 4.66 5.17
    3 -9 49 2.54 0.53
    -3 -9 49 4.83 4.26
    -3 -9 -49 4.21 2.92
    -3 -9 -51 0.7 5.17
    3 -9 51 -0.94 3.75
    3 -9 -51 -3.05 5.36
    -3 9 51 -11.76 8.96
    -3 -9 51 -4.75 4.64
    -3 -9 -53 4.94 6.01
    3 -9 53 -0.46 1.13
    3 -9 -53 4.94 3.9
    -3 9 53 -7.54 5.02
    -3 -9 53 -0.77 3.47
    -3 -9 55 -3.5 4.6
    -3 -9 -55 6.1 8.17
    3 -9 55 -4.2 2.83
    -3 9 55 8.95 10.09
    3 -9 -55 -1.27 5.33
    -3 -9 57 2.07 2.9
    -3 9 57 8.56 8.22
    -3 -9 -57 1.45 3.29
    3 -9 57 4.01 5.03
    -3 -9 -59 9.31 8.71
    3 -9 59 13.46 8.84
    -3 -11 1 -1.42 1.65
    -3 -11 1 -0.99 1.65
    -3 -11 -1 3.3 2.39
    3 -11 -1 2.47 3.48
    -3 -11 -1 4.7 3.51
    -3 11 1 -2.35 4.15
    3 -11 1 1.48 1.06
    -3 -11 -1 2.78 3.13
    -3 11 -1 0.18 2.41
    -3 -11 1 -0.43 1
    -3 -11 3 1.49 2.14
    -3 11 3 -1.1 3.46
    -3 -11 -3 -4.19 3.06
    -3 -11 3 -0.76 1.47
    3 -11 3 -1.73 0.31
    -3 11 -3 -1.47 3.27
    -3 -11 3 2.57 3.07
    -3 -11 -5 0.43 0.9
    -3 -11 5 1.13 0.86
    -3 -11 5 0 0.99
    -3 -11 5 1.33 0.7
    -3 11 -5 -0.82 2.74
    -3 11 5 -0.27 3.03
    3 -11 5 -1.61 2.7
    -3 -11 7 4.48 3.51
    -3 -11 7 -1.59 3.23
    -3 11 7 6.32 5.13
    -3 -11 -7 6.64 4.03
    -3 -11 9 16.05 6.47
    3 -11 9 15.27 5.63
    -3 -11 -9 17.32 6.67
    -3 11 9 15.76 5.54
    -3 -11 9 24.67 7.89
    3 -11 11 23.81 8.04
    -3 -11 11 27.5 7.78
    -3 -11 11 40.04 10.5
    -3 11 11 39.73 11.38
    -3 -11 -11 29.44 8.3
    -3 -11 13 140.99 18.9
    -3 11 13 186.27 27.65
    -3 -11 13 120.52 19.33
    3 -11 13 126.73 18.31
    -3 -11 -13 128.89 18.2
    -3 11 15 142.57 24.58
    -3 -11 15 105.04 16.54
    -3 -11 15 97.16 17.56
    3 -11 15 107.72 17.1
    -3 -11 -15 106.88 16.73
    -3 -11 17 398.52 36.14
    -3 -11 -17 376.57 34.99
    -3 11 17 507.51 48.82
    -3 -11 17 384.44 38.49
    3 -11 17 416.72 37.29
    -3 -11 19 269.02 28.96
    3 -11 19 274.07 29.23
    -3 11 19 334.1 39.57
    -3 -11 19 244.86 30.43
    -3 -11 -19 231.02 26.71
    -3 -11 -21 346.44 34.65
    -3 11 21 482.22 49.07
    -3 -11 21 361.6 38.79
    3 -11 21 415.34 38.05
    -3 -11 21 395.43 36.78
    -3 -11 -23 377.25 36.87
    -3 11 23 520.94 52.07
    -3 -11 23 368.6 40.17
    -3 -11 23 424.82 39
    3 -11 23 418.18 39.47
    -3 -11 -25 307.42 32.95
    -3 -11 25 318.51 37.86
    -3 -11 25 368.56 36.15
    -3 11 25 393.4 45.33
    3 -11 25 327.17 35.07
    3 -11 27 345.71 36.4
    -3 -11 27 324.88 38.29
    -3 11 27 423.48 47.4
    -3 -11 -27 294.3 32.83
    -3 -11 27 338.44 35.54
    -3 -11 29 195.12 26.44
    3 -11 29 167.62 25
    -3 -11 -29 151.85 23.04
    -3 11 29 207.85 33.46
    -3 -11 31 200.65 26.83
    -3 -11 -31 155.21 24.31
    -3 11 31 205.92 34.02
    3 -11 31 219.46 28.82
    -3 -11 -33 142.86 23.15
    -3 11 33 212.55 34.69
    3 -11 33 165.58 25.43
    -3 -11 33 189.17 26.32
    -3 -11 33 150.55 23.73
    -3 -11 35 97.99 18.96
    3 -11 35 129.32 22.93
    -3 -11 -35 127.25 22.04
    -3 11 35 178.7 32.11
    -3 -11 35 109.35 20.58
    -3 -11 37 161.34 25.44
    3 -11 37 144.9 24.68
    -3 -11 -37 138.43 23.72
    -3 11 37 156.48 32.13
    -3 -11 37 110.75 20.55
    3 -11 39 135.65 23.79
    -3 -11 -39 124.78 23
    -3 11 39 156.42 31.43
    -3 -11 39 121.3 22.36
    3 -11 41 134.37 23.93
    -3 -11 -41 100.84 21.74
    -3 -11 41 164.3 26.14
    -3 11 41 151.07 31.68
    3 -11 43 123.52 22.94
    -3 -11 43 124.49 22.87
    -3 11 43 127.78 29.73
    -3 -11 -43 94.43 21.79
    -3 -11 45 50.16 15.11
    -3 -11 -45 72.12 18.97
    -3 11 45 98.92 28.12
    3 -11 45 79.08 19.01
    -3 11 47 78.29 23.76
    3 -11 47 71.08 18.21
    -3 -11 -47 67.53 18.47
    -3 -11 47 80.5 19.67
    -3 -11 49 21.72 9.35
    -3 -11 -49 24.59 12.28
    -3 11 49 32.77 18.44
    3 -11 49 23.17 9.18
    -3 -11 -51 23.49 11.58
    3 -11 51 18.46 8.31
    -3 11 51 41.17 18.44
    -3 -11 51 21.58 9.1
    -3 -11 -53 4.47 4.52
    3 -11 53 4.22 2.91
    -3 11 53 0.76 4.72
    -3 -13 1 4.89 3.17
    -3 -13 -1 5.55 3.38
    -3 -13 1 3.18 2.34
    -3 -13 -1 -2.77 4.45
    -3 13 1 -7.38 5.22
    -3 13 -1 3.25 2.25
    3 -13 -1 3.1 3.48
    3 -13 1 -1.45 1.45
    -3 -13 -3 3.9 3.33
    -3 -13 -3 1.56 2.16
    3 -13 -3 5.77 4.79
    3 -13 3 4.54 4.81
    -3 -13 3 2.93 2.68
    -3 13 -3 6.6 4.46
    -3 13 3 9.25 5.32
    -3 -13 3 3.45 3.8
    3 -13 -5 9.28 5.31
    -3 13 5 16.02 6.67
    -3 -13 -5 4.2 2.3
    3 -13 5 5.63 3.14
    -3 -13 -5 7.86 4.91
    -3 -13 5 7.4 3.65
    -3 -13 7 1.25 2.65
    -3 13 7 0.63 2.68
    3 -13 7 -1.01 3.98
    -3 -13 -7 -1.54 2.85
    3 -13 9 6.81 4.24
    -3 -13 9 6.41 3.54
    -3 -13 9 3.62 3.15
    -3 13 9 15.53 8.03
    -3 -13 -9 9.5 5.27
    -3 -13 11 13.51 5.55
    -3 13 11 16.21 8.75
    3 -13 11 8.79 6.54
    -3 -13 11 6.63 4.41
    -3 -13 -11 9.97 5.61
    3 -13 13 52.65 13.5
    -3 -13 -13 38.36 10.92
    -3 -13 13 39.87 11.16
    -3 13 13 54.47 16.25
    -3 -13 13 45.09 12.09
    3 -13 15 84.51 16.67
    -3 -13 15 59.83 14.54
    -3 -13 -15 90.82 16.76
    -3 13 15 98.31 22.55
    -3 -13 15 75.67 15.58
    -3 -13 17 86.96 17.85
    -3 -13 -17 92.07 16.95
    -3 -13 17 93.31 17.71
    -3 13 17 109.84 24.07
    3 -13 17 131 20.78
    3 -13 19 104.04 19.43
    -3 -13 19 102.37 20.06
    -3 -13 -19 104.51 18.18
    -3 13 19 141.37 27.43
    -3 -13 19 124.22 20.36
    -3 -13 21 159.45 25.53
    3 -13 21 149.26 24.04
    -3 13 21 184.39 32.14
    -3 -13 -21 135.56 21.47
    -3 -13 21 152.23 23.08
    -3 13 23 143.38 28.85
    -3 -13 23 92.85 18.05
    -3 -13 -23 86.43 17.71
    -3 -13 23 74.86 17.73
    3 -13 23 109.38 19.84
    3 -13 25 116.06 21.71
    -3 -13 25 103.22 19.51
    -3 13 25 129.58 28.14
    -3 -13 -25 126.73 20.88
    -3 -13 25 113.6 22.26
    -3 -13 -27 25.37 10.08
    -3 -13 27 19.73 9.59
    -3 13 27 24.7 11.82
    -3 -13 27 27.42 11.27
    3 -13 27 28.11 10.41
    -3 -13 29 50.94 14.9
    -3 -13 29 51.09 15.13
    -3 -13 -29 38.46 12.05
    -3 13 29 34.31 15.61
    3 -13 29 55.16 15.78
    -3 -13 31 12.18 8.19
    -3 -13 31 18.58 9.86
    -3 -13 -31 12.61 7.86
    3 -13 31 10.54 7.98
    -3 13 31 7.77 6.8
    -3 -13 33 8.23 6.54
    -3 -13 33 10.81 7.12
    -3 -13 -33 8.72 5.87
    -3 13 33 9.37 7.95
    3 -13 33 7.13 4.25
    -3 -13 35 24.15 11.38
    -3 -13 -35 8.62 6.49
    -3 13 35 27.34 14.82
    -3 -13 35 14.55 6.3
    3 -13 35 6.49 5.2
    -3 -13 35 0.69 3.75
    3 -13 37 2.59 2.07
    -3 -13 -37 5.68 5.97
    -3 -13 37 1.5 2.4
    -3 13 37 8.24 8.31
    -3 -13 37 4.64 5.56
    3 -13 39 23.47 10.59
    -3 -13 39 27.26 10.83
    -3 -13 39 24.39 13.25
    -3 -13 -39 23.45 11.38
    -3 13 39 44.29 18.19
    3 -13 41 1.21 1.05
    -3 -13 41 7.8 4.75
    -3 -13 -41 1.32 2.24
    -3 13 41 -6.98 7.24
    -3 -13 41 -0.9 4.16
    -3 -13 43 18.78 12.45
    -3 13 43 18.9 12.16
    -3 -13 43 20.21 10.36
    -3 -13 -43 10.11 8.22
    3 -13 43 10.75 8.18
    3 -13 45 -1.73 1.1
    -3 -13 -45 -4.58 6.82
    -3 13 45 0.2 1.81
    -3 -13 45 2.81 5.25
    3 -13 47 8.3 6.44
    -3 -13 -47 -6.44 5.88
    -3 -15 1 1.45 2.77
    -3 -15 -1 0.54 2.34
    3 -15 -1 -1 3.97
    3 -15 1 -0.81 4.36
    -3 -15 -1 -0.26 3.94
    3 -15 3 4.51 5.46
    -3 -15 -3 10.7 5.36
    -3 -15 3 5.02 5.82
    3 -15 -3 9.37 5.7
    -3 15 3 0.15 2.63
    -3 -15 5 35.5 10.53
    3 -15 5 29.35 10.62
    -3 15 5 40.11 13.5
    -3 -15 -5 31.19 10.3
    -3 -15 -5 28.28 10
    3 -15 -5 44.3 12.31
    -3 -15 -7 28.94 10.24
    -3 -15 -7 46.23 12.68
    3 -15 7 28.3 9.91
    -3 -15 7 27.26 10.63
    -3 15 7 40.1 13.88
    3 -15 -7 49.83 14.1
    -3 -15 -9 62.53 14.29
    -3 15 9 81.98 21.53
    3 -15 9 61.39 15.23
    -3 -15 9 58.38 14.69
    3 -15 -9 93.99 19.02
    -3 -15 -9 66.75 15.89
    -3 15 11 44.37 15.81
    -3 -15 -11 58.62 14.63
    3 -15 11 44.59 14.16
    -3 -15 11 55.38 14.41
    -3 -15 13 38.39 12.79
    3 -15 13 49.7 13.96
    -3 -15 -13 51.46 13.8
    -3 15 13 34.07 13.38
    3 -15 15 59.61 15.18
    -3 15 15 48.44 15.92
    -3 -15 -15 39.94 12.18
    -3 -15 15 62.05 15.77
    -3 15 17 26.67 9.38
    -3 -15 -17 20.32 8.69
    3 -15 17 25.91 11.03
    -3 -15 17 31.66 11.35
    -3 -15 19 37.59 12.4
    -3 -15 19 33.25 11.83
    3 -15 19 35.62 11.34
    -3 15 19 19.53 11.93
    -3 -15 -19 32.31 11.19
    -3 -15 -21 36.3 11.6
    -3 15 21 51.68 16.54
    3 -15 21 52.45 15.45
    -3 -15 21 44.47 14.02
    -3 -15 21 34.66 11.07
    -3 -15 -23 36.21 12.61
    -3 -15 23 27.27 11.55
    3 -15 23 54.82 17.06
    -3 -15 23 53.03 15.63
    -3 15 23 50.95 18.2
    -3 -15 25 58.5 17.08
    3 -15 25 138.29 25.59
    -3 15 25 137.69 30.81
    -3 -15 25 121.5 22.58
    -3 -15 -25 80 18.04
    -3 15 27 99 26.54
    -3 -15 27 43.98 14.49
    3 -15 27 114.38 23.71
    -3 -15 27 105.98 22.89
    -3 -15 -27 94.35 19.78
    3 -15 29 200.95 31.84
    -3 15 29 189.58 37.84
    -3 -15 29 223.89 32.46
    -3 -15 -29 140.05 24.7
    -3 -15 31 194.82 31.36
    -3 -15 31 65.3 19.67
    3 -15 31 165.77 29.99
    -3 15 31 165.46 34.89
    -3 -15 -31 128.87 24.31
    3 -15 33 182.65 31.72
    -3 -15 33 85.5 22.21
    -3 15 33 219.18 41.55
    -3 -15 33 209.51 32.74
    -3 -15 -33 124.57 25.09
    3 -15 35 145.49 28.48
    -3 -15 35 84.2 22.38
    -3 15 35 166.25 36.66
    -3 -15 -35 131.94 26.37
    -3 -15 35 183.96 30.71
    -3 -15 37 78.53 22.53
    -3 -15 -37 66.44 18.99
    3 -15 37 72.25 21.36
    -3 -15 -39 72.54 19.92
    -3 -15 -41 21.9 12.41
    3 -17 1 5.13 5.63
    -3 -17 1 1.71 3.71
    -3 -17 -1 2.09 1.49
    3 -17 -1 -2.04 1.45
    -3 -17 3 2.02 1.42
    -3 -17 -3 0.38 0.68
    3 -17 -3 -1.09 6.34
    3 -17 3 -1.52 2.42
    3 -17 5 5.35 5.45
    -3 -17 5 1.57 1.33
    3 -17 -5 2.03 3.96
    -3 -17 -5 4 2.29
    -3 -17 -5 4.5 2.97
    -3 -17 -7 2.82 1.55
    3 -17 7 4.86 6.43
    -3 -17 7 13.28 8.7
    3 -17 -7 0.97 2.05
    -3 -17 -7 8.32 4.73
    -3 -17 -9 16.57 8.51
    3 -17 -9 14.06 8.81
    3 -17 9 23.8 10.45
    -3 -17 9 15.71 9.39
    -3 -17 -9 10.86 6.59
    -3 -17 11 -1.95 3.96
    3 -17 11 2.66 3.54
    -3 -17 -11 0.5 6.01
    -3 -17 -11 6.45 5.08
    3 -17 -11 15.06 10.27
    3 -17 -13 20.81 10.26
    -3 -17 -13 21.89 9.2
    -3 -17 13 12.3 5.81
    -3 17 13 13.02 8.92
    -3 -17 -13 11.12 7.24
    3 -17 13 6.1 3.97
    -3 -17 15 0.3 2.82
    -3 -17 -15 -5.36 4.67
    3 -17 -15 -3.16 3.71
    -3 -17 -15 3.68 7.79
    -3 17 15 1.68 5.61
    3 -17 15 2.07 2.43
    3 -17 17 5.11 1.17
    -3 17 17 11.22 7.75
    -3 -17 17 1.67 1.89
    -3 -17 -17 7.84 5.51
    3 17 17 12.34 9.94
    -3 -17 -17 7.82 5.31
    -3 -17 -19 2.99 4.59
    -3 17 19 0.42 6.15
    -3 17 21 1.1 5.26
    -3 -17 -21 4.04 5.4
    3 -17 21 -5.3 6.8
    -3 -17 -23 0.28 1.32
    3 -17 23 0.02 3.77
    -3 17 23 2.09 5.96
    -3 -17 -25 1.36 3.19
    -3 -17 -27 12.53 8.37
    -3 -17 -29 8.96 6.43
    -4 0 0 1176.95 57.99
    -4 0 0 1110.71 61.27
    -4 0 0 1252.76 61.85
    -4 0 2 1.2 0.53
    -4 0 -2 1.49 1
    -4 0 2 0.71 0.92
    -4 0 2 1.34 1.57
    -4 0 -2 0.66 1.45
    -4 0 -2 3.72 1.41
    -4 0 -2 2.83 1.68
    -4 0 2 -0.43 0.4
    -4 0 -4 379 25.59
    -4 0 -4 400 22.62
    -4 0 4 369.98 24.94
    -4 0 4 425.03 25.78
    -4 0 4 402.53 26.08
    -4 0 -4 402.12 23.99
    -4 0 -4 335.94 23.97
    -4 0 4 362.03 19.15
    -4 0 -6 -0.02 0.73
    -4 0 6 1.59 1.06
    -4 0 -6 3.26 1.69
    4 0 6 0.26 0.29
    -4 0 -6 0.87 1.14
    -4 0 6 -0.49 0.57
    -4 0 6 2.12 1.08
    -4 0 6 0.14 0.32
    -4 0 -8 3864.62 166.81
    -4 0 -8 3267.88 168.44
    -4 0 -8 3510.7 166.26
    -4 0 8 3639.75 164.25
    -4 0 8 3616.36 170.12
    -4 0 8 3887.74 170.49
    -4 0 8 4047.4 172.61
    4 0 8 3725.7 163.62
    -4 0 10 2.88 2.01
    -4 0 10 6.28 3.42
    -4 0 -10 3.32 2.38
    -4 0 -10 1.5 1.15
    -4 0 -10 2.39 1.72
    -4 0 10 0.87 2.65
    -4 0 10 0.37 1.22
    4 0 10 3.77 2.09
    -4 0 -12 6020.19 284.84
    -4 0 -12 6696.45 288.81
    -4 0 -12 6466.83 282.1
    -4 0 12 6383.01 288.78
    4 0 12 6705.28 283.57
    -4 0 12 6057.29 283.04
    -4 0 12 6479.67 289.23
    -4 0 14 5.77 3.27
    -4 0 14 4.08 3.07
    -4 0 14 7.68 4.4
    -4 0 14 4.51 3.47
    -4 0 -14 0.8 1.66
    -4 0 -14 2.23 1.77
    4 0 14 4.27 3.61
    -4 0 16 9487.39 412.38
    -4 0 -16 9813.63 412.37
    -4 0 16 9204.79 411.64
    -4 0 16 9396.74 411.39
    -4 0 -16 8619.01 401.72
    -4 0 16 8934.21 406.89
    4 0 16 9999 408.24
    -4 0 -18 1.2 1
    -4 0 18 1.66 1.99
    -4 0 -18 3.64 3.25
    4 0 18 7.17 3.6
    -4 0 18 6.42 3.86
    -4 0 18 6.85 4.54
    -4 0 -20 2478.12 110.41
    -4 0 20 2376.5 110.69
    -4 0 20 2641.45 108.12
    -4 0 20 2291.03 108.26
    4 0 20 2678.6 109.33
    -4 0 -22 -0.81 0.78
    4 0 22 3.84 3.64
    -4 0 22 1.75 2.1
    -4 0 22 2.53 2.82
    -4 0 22 1.62 2.66
    -4 0 24 12.09 4.59
    -4 0 -24 8.74 3.92
    4 0 24 13.8 4.88
    -4 0 24 5.07 2.55
    -4 0 -26 0.49 2.2
    -4 0 26 0.46 1.67
    -4 0 26 1.43 2.23
    4 0 26 2.89 2.18
    -4 0 26 2.72 2.48
    -4 0 28 291.22 27.93
    -4 0 28 332.29 26.67
    -4 0 -28 344.82 29.33
    -4 0 28 293.33 25.64
    -4 0 28 348.09 28.12
    4 0 28 415.81 30.31
    -4 0 -30 5.9 4.25
    -4 0 30 4.62 3.58
    -4 0 30 -1.26 1.58
    -4 0 30 0.96 2.17
    -4 0 30 1.71 2.13
    4 0 30 2.3 0.48
    -4 0 32 61.98 10.61
    -4 0 32 47.5 11
    4 0 32 52.3 11.09
    -4 0 32 45.46 9.07
    -4 0 32 58.59 10.53
    -4 0 -32 58.5 11.58
    -4 0 -34 3.66 4.24
    -4 0 34 1.58 2.42
    4 0 34 0.11 2.82
    -4 0 34 0.39 1.42
    -4 0 34 -1.77 1.59
    -4 0 34 -0.28 0.86
    -4 0 36 0.57 2.06
    -4 0 36 -1.12 1.06
    -4 0 -36 1.51 3.4
    -4 0 36 -0.46 2.11
    -4 0 36 2.64 2.33
    -4 0 -38 3 3.37
    -4 0 38 -0.04 2.59
    -4 0 38 1.66 2.18
    4 0 38 0.22 1.82
    -4 0 38 -1 0.32
    -4 0 38 0.81 2.53
    -4 0 40 45.82 11.76
    -4 0 -40 59.44 12.41
    4 0 40 70.12 13.2
    -4 0 40 47.57 11.04
    4 0 42 1.2 3
    -4 0 -42 10.9 6.76
    -4 0 42 6.24 4.72
    -4 0 42 3.96 3.69
    -4 0 -44 501.72 44.11
    -4 0 44 428.75 43.74
    -4 0 44 576.49 42.71
    4 0 44 595.15 47.03
    -4 0 -46 13.37 11.01
    -4 0 46 16.45 9.49
    4 0 46 18.24 9.4
    -4 0 46 17.31 8.74
    -4 0 -48 1339.14 86.16
    -4 0 48 1268.81 80.19
    -4 0 48 1104.95 85.2
    -4 0 50 12.41 12.66
    -4 0 50 37.76 12.59
    4 0 50 57.75 16.73
    -4 0 -50 60.68 17.36
    -4 0 52 1461.59 93.09
    -4 0 -52 1419.1 97.03
    -4 0 -54 40.02 14.05
    -4 0 54 38.67 14.34
    4 0 54 63.58 18.01
    4 0 56 1223.22 77.52
    -4 0 56 1070.11 69.28
    -4 0 -58 28.19 13.87
    4 0 58 37.33 14.71
    -4 0 58 37.22 13.73
    4 0 60 567.3 53.77
    -4 0 60 503.83 47.32
    4 0 62 12.86 9.14
    -4 0 62 11.64 8.2
    -4 0 64 89.53 19.2
    4 0 64 107.3 22.7
    -4 0 66 7.22 5.23
    4 0 66 0.84 9.15
    4 0 68 11.63 8.13
    -4 -2 0 2.36 1.79
    -4 2 0 0.51 1.58
    -4 -2 0 0.12 0.26
    -4 2 0 1.81 2.41
    -4 2 0 -1.14 1.46
    -4 -2 0 0.47 1.2
    -4 -2 0 -0.7 0.44
    -4 -2 0 0.08 0.9
    -4 -2 2 46.39 7.38
    -4 -2 2 57.66 7.77
    -4 2 -2 58.35 8.62
    -4 2 -2 42.96 6.64
    -4 2 -2 44.31 3.62
    4 -2 2 26.67 3.35
    -4 2 -2 53.99 7.58
    -4 -2 2 51.8 7.27
    -4 -2 -2 50.97 6.78
    -4 2 2 48.2 7.83
    -4 2 2 70.18 8.96
    -4 -2 -2 46.04 7.11
    -4 2 2 41.75 6.29
    -4 -2 2 49.17 6.72
    -4 -2 2 41.16 4.73
    -4 -2 -2 53.35 7.13
    -4 -2 4 9.29 3.14
    -4 -2 -4 9.55 2.99
    -4 -2 4 9.99 2.34
    -4 -2 4 9.82 3.21
    -4 2 4 6.89 2.64
    -4 -2 4 9.69 3.11
    -4 -2 4 8.54 3.03
    -4 2 -4 5.11 2.4
    -4 2 -4 5.81 1.36
    -4 2 -4 6.81 2.89
    -4 2 4 8.46 3.04
    -4 2 -4 10.41 3.52
    4 -2 4 7.2 1.62
    -4 2 4 12.68 3.94
    -4 -2 -4 8.21 3.04
    -4 -2 -4 10.69 3.16
    -4 2 6 465.52 28.77
    -4 -2 6 439.84 27.86
    -4 2 -6 501.65 30.53
    -4 2 6 528.93 32.49
    -4 2 6 512.56 32.01
    -4 2 -6 474.83 30.67
    -4 -2 -6 464.39 29.78
    -4 2 -6 549.7 32.99
    -4 -2 6 463.86 30.71
    -4 2 -6 465.06 24.91
    -4 -2 6 539.01 31.33
    -4 -2 -6 449.42 27.88
    -4 -2 -6 510.87 29.73
    -4 -2 6 460.03 26.25
    4 -2 6 446.44 24.89
    -4 -2 6 464.65 29.58
    -4 -2 8 58.22 8.13
    -4 -2 8 51 8.51
    -4 2 8 64.66 9.02
    -4 -2 -8 57.85 7.7
    -4 2 8 62.13 9.04
    -4 2 -8 54.51 8.26
    -4 2 8 48.16 5.82
    -4 -2 8 51.42 6.3
    -4 2 -8 55.85 8.59
    4 -2 8 55.34 6.05
    -4 -2 8 58.13 7.97
    -4 -2 -8 55.15 7.95
    -4 2 8 50.04 7.21
    -4 -2 10 41.37 7.06
    4 -2 10 43.83 5.67
    -4 -2 10 37.08 5.55
    -4 -2 10 43.1 7.07
    -4 2 10 40.96 7.31
    -4 -2 -10 43.88 6.76
    -4 2 -10 38.07 7.1
    -4 -2 10 41.22 7.4
    -4 -2 -10 39.87 6.69
    -4 2 10 38.9 6.91
    -4 2 -10 42.23 7.5
    -4 2 10 37.21 5.43
    -4 2 10 40.88 6.39
    -4 -2 12 15.17 3.6
    -4 -2 12 18.07 4.99
    4 2 12 17.59 3.87
    -4 2 12 18.42 4.78
    -4 2 12 20.98 5.58
    -4 -2 12 17.63 4.69
    -4 -2 12 20.34 4.78
    -4 2 -12 20.7 5.53
    -4 -2 -12 22.23 4.97
    4 -2 12 25.72 4.58
    -4 2 -12 20.33 5.26
    -4 -2 -12 22.42 4.88
    -4 2 12 19.92 4.73
    -4 2 12 17.86 3.84
    -4 -2 -14 105.68 11.85
    4 2 14 123.65 11.9
    -4 2 14 103.26 11.71
    -4 2 -14 101.35 12.77
    -4 -2 -14 100.37 11.45
    -4 2 -14 108.23 12.49
    4 -2 14 95.88 10.25
    -4 2 14 92.37 12.23
    -4 -2 14 105.39 13.38
    -4 -2 14 94.69 10.4
    -4 2 14 101.68 10.4
    -4 -2 14 98.57 11.71
    -4 -2 14 112.18 12.63
    -4 -2 16 202.03 17.84
    -4 -2 -16 196.46 17.27
    -4 -2 16 175.7 18.53
    -4 2 -16 185.09 17.09
    -4 -2 -16 196.13 17.49
    4 2 16 225.31 17.3
    -4 2 16 165.37 15.89
    -4 2 -16 159.55 17.54
    -4 2 16 187.29 15.87
    -4 -2 16 153.31 16.45
    -4 -2 16 178.32 15.6
    4 -2 16 206.1 16.52
    -4 2 16 171.15 17.65
    -4 -2 18 375.47 30.57
    -4 -2 -18 417.47 29.48
    -4 2 18 349.75 26.43
    -4 2 -18 404.43 28.47
    -4 -2 18 433.73 29.99
    -4 2 18 445.29 31.02
    -4 -2 18 398.12 28.82
    -4 -2 -18 407.66 28.6
    -4 2 18 395.07 27.1
    -4 -2 18 422.27 27.79
    4 -2 18 385.75 27.07
    4 2 18 463.47 29.33
    4 2 20 44.44 7.81
    -4 2 -20 31.43 6.48
    -4 -2 20 42.99 8.73
    -4 -2 -20 29.82 6.94
    4 -2 20 42.68 7.76
    -4 2 20 31.44 7.3
    -4 2 20 26.63 5.65
    -4 2 20 34.07 6.81
    -4 -2 20 34.21 7.17
    -4 -2 -20 31.16 6.76
    -4 -2 20 32.62 6.92
    -4 -2 20 28.89 5.83
    -4 2 22 3.6 2.2
    -4 -2 22 4.58 3.63
    -4 -2 22 6.04 3.22
    -4 2 22 2.64 1.8
    -4 -2 -22 6.54 3.03
    -4 2 22 1.61 0.95
    4 2 22 5.86 2.87
    -4 2 -22 0.63 0.58
    -4 2 22 6.29 2.74
    4 -2 22 12.06 3.92
    -4 -2 22 2.56 2.12
    -4 -2 22 1.55 1.95
    -4 -2 -24 92.54 12.4
    -4 2 24 121.78 15.17
    -4 -2 24 72.63 12.79
    -4 2 -24 94.5 11.74
    4 -2 24 114.6 13.5
    4 2 24 125.31 14.56
    -4 2 24 77.25 10.05
    -4 -2 24 80.45 11.55
    -4 -2 24 103.39 12.57
    -4 2 24 84.62 11.7
    -4 2 24 97.38 12.19
    -4 -2 26 152.83 16.86
    -4 -2 26 160.69 16.85
    -4 -2 26 132.67 18.37
    -4 2 26 152.27 16.82
    -4 -2 -26 177.91 18.32
    4 2 26 214.75 20.21
    -4 2 26 173.97 17.72
    4 -2 26 187.84 19.11
    -4 2 26 169.86 18.96
    -4 2 28 12.98 5.28
    -4 -2 28 17.34 5.49
    -4 -2 28 18.13 6.81
    4 -2 28 20.85 6.53
    -4 -2 -28 15.49 5.47
    4 2 28 20.94 6.54
    -4 2 28 16.02 5.33
    -4 -2 28 15.17 5.22
    -4 2 28 14.72 5.08
    -4 -2 30 89.32 12.75
    -4 -2 -30 96.8 13.52
    -4 2 30 86.35 13.97
    -4 -2 30 77.06 14.53
    -4 2 30 76.03 12.16
    -4 -2 30 82.67 12.67
    4 -2 30 101.75 14.97
    -4 2 30 93.9 12.96
    4 2 30 116.57 15.47
    -4 -2 32 16.25 5.47
    -4 -2 -32 9.1 4.82
    -4 2 32 13.63 5
    -4 -2 32 12.39 7.17
    4 2 32 14.09 5.87
    4 -2 32 20.57 6.31
    -4 2 32 15.28 5.3
    -4 -2 32 15.74 5.35
    -4 2 32 7.76 3.77
    -4 2 34 38.22 8.65
    -4 -2 -34 35.8 8.66
    4 -2 34 42.52 10.36
    -4 -2 34 45.46 11.59
    -4 2 34 36.25 9.21
    4 2 34 55.36 11.23
    -4 -2 34 45.88 9.47
    -4 2 34 41.49 9.01
    -4 -2 34 40 9.07
    -4 2 36 10.09 4.99
    -4 2 36 13.22 5.61
    -4 -2 36 15.36 6.88
    4 2 36 10.97 5.33
    -4 2 36 22.03 6.94
    -4 -2 36 12.23 6.74
    -4 -2 36 5.84 3.86
    -4 -2 -36 17.97 6.84
    4 -2 36 24.56 8.07
    -4 2 38 90.13 15.11
    -4 -2 38 112.22 19.47
    -4 -2 -38 128.64 18.04
    -4 -2 38 109.16 15.55
    -4 2 38 137.15 17.83
    4 2 38 172.68 21.52
    -4 2 38 112.96 17.18
    4 -2 38 180.99 21.92
    -4 -2 38 115.87 17.07
    -4 2 40 7.97 4.89
    -4 -2 40 8.55 4.29
    -4 2 40 6.57 3.98
    -4 -2 -40 2.77 4.29
    -4 -2 40 14.51 6.28
    4 2 40 4.66 5.17
    -4 2 40 1.92 1.85
    4 -2 40 11.75 5.31
    -4 2 42 13.92 6.32
    -4 -2 42 13.56 6.08
    4 -2 42 17.52 6.75
    -4 -2 -42 17.76 6.32
    -4 -2 42 17.89 5.88
    -4 2 42 19.24 6.83
    4 2 42 22.54 7.92
    -4 -2 44 25.17 9.96
    4 -2 44 17.93 7.21
    4 2 44 17.78 7.46
    -4 2 44 9.6 4.49
    -4 -2 44 8.75 4.54
    -4 2 44 11.65 5.58
    -4 -2 44 16.8 7.4
    -4 -2 -44 20.39 7.42
    -4 -2 46 -1.8 2.34
    -4 -2 -46 1.53 1.53
    -4 2 46 -2.13 3
    -4 2 46 -1.47 3.82
    -4 -2 46 -1.13 3.63
    4 2 46 -2.9 5.57
    4 -2 48 -0.51 4.95
    -4 -2 48 8.18 5.49
    -4 -2 -48 6.66 3.04
    -4 -2 48 12.51 6.35
    4 2 48 1.08 2.87
    -4 2 48 -6.95 4.24
    -4 -2 50 4.26 2.64
    4 2 50 -1.98 4.61
    -4 -2 50 3.83 1.85
    4 -2 50 -1.08 3.35
    -4 2 50 4.5 4.34
    -4 -2 52 10.12 7.17
    -4 -2 52 3.9 2.52
    -4 2 52 8.67 4.71
    4 -2 52 6.86 0.55
    4 2 52 7.14 3.13
    -4 2 54 -2.23 2.25
    4 2 54 -2.22 6.73
    4 -2 54 2.78 2.73
    -4 -2 54 -0.66 4.55
    -4 -2 54 11.32 9.19
    -4 -2 56 6.55 5.37
    4 2 56 -1.64 4.8
    4 -2 56 5.32 3.99
    -4 2 56 2.53 1.57
    -4 -2 58 15.14 10.43
    -4 2 58 10.64 6.58
    -4 -2 58 1.07 2.03
    4 -2 58 3.15 2.71
    4 2 58 4.17 2.09
    -4 2 -60 5 5.03
    -4 -2 60 5.14 6.7
    4 2 60 -1.13 5.25
    -4 -2 60 4.44 2.96
    -4 2 60 -2.11 2.64
    4 -2 60 3.02 2.14
    -4 2 -62 1.21 3.46
    -4 2 62 -1.57 4.23
    4 2 62 -0.02 3.57
    -4 -2 62 -2.52 6.31
    -4 2 -64 5.55 4.69
    -4 -2 64 -4.83 4.3
    4 2 64 2.05 2.56
    -4 2 64 -5.14 5.37
    4 -2 64 -4.19 5.82
    -4 -2 66 0.32 1.47
    -4 2 66 4.45 4.75
    4 -2 66 6.62 4.76
    4 2 66 -3.5 3.93
    4 2 68 -4.75 4.67
    4 -2 68 -1.21 3.78
    -4 -4 0 2569.52 124.47
    -4 4 0 2538.18 123.51
    -4 4 0 2630.72 127.53
    -4 4 0 2735.56 124.95
    -4 -4 0 2490.38 123.06
    -4 4 -2 20.86 5.21
    -4 4 2 17.13 4.3
    -4 -4 2 21.52 4.97
    -4 -4 -2 17.89 4.51
    -4 4 2 29.06 7.44
    -4 4 -2 20.3 6.37
    -4 4 2 19.73 5.12
    -4 4 -2 22.69 5.39
    -4 -4 2 17.69 3.87
    -4 -4 -2 23.99 5.43
    4 -4 2 14.33 3.15
    -4 -4 4 3152.45 153.95
    -4 4 4 3551.8 161.9
    -4 4 -4 3515.42 159.63
    -4 -4 4 3708.62 162.82
    -4 4 4 3150.35 154.57
    -4 -4 -4 3384.82 158.09
    -4 4 -4 3476.42 161.48
    4 -4 4 3064.1 152.34
    -4 4 4 3735.31 160.42
    -4 -4 4 3365.38 157.29
    -4 4 -4 3606.19 157.88
    -4 -4 -4 3328.16 157.12
    -4 -4 6 24.86 4.9
    -4 -4 6 31.38 7.01
    -4 4 -6 28.34 5.67
    4 -4 6 28.51 4.69
    4 -4 -6 23.03 2.72
    -4 4 -6 37.33 7.72
    -4 -4 6 30.56 5.73
    -4 4 6 29.93 5.09
    -4 4 6 40.12 7.56
    -4 -4 -6 23.73 5.52
    -4 -4 -6 28.31 5.69
    -4 4 -6 40.54 8.39
    -4 4 6 49.89 9.13
    -4 -4 6 37.39 6.43
    -4 -4 8 3351.85 153.81
    -4 4 -8 3333.69 148.56
    -4 4 8 3367.6 153.24
    -4 4 -8 3272.88 152.66
    -4 4 8 2987.38 144.95
    -4 -4 8 3125.2 147.23
    -4 4 -8 3292.63 152.9
    -4 -4 -8 3298.93 149.57
    -4 4 8 3045.99 151.82
    -4 -4 -8 3318.35 149.49
    -4 4 8 3136.4 150.15
    4 -4 8 2809.43 144.1
    -4 -4 8 3160.01 146.48
    4 -4 10 1.52 2.41
    -4 -4 10 1.7 2.26
    -4 4 10 6.68 3.91
    -4 -4 -10 0.45 1.87
    -4 -4 10 3.02 2.61
    -4 4 10 3.1 2.75
    -4 4 10 3.17 1.92
    -4 -4 -10 -0.45 1.11
    -4 4 10 -1.21 1.11
    -4 -4 10 0.16 0.54
    -4 4 -10 0.86 3.02
    -4 -4 10 6.25 3.93
    -4 -4 -12 1903.93 93.91
    -4 -4 12 1875.18 95.03
    -4 4 -12 1882.56 96.3
    -4 -4 12 1908.06 98.4
    -4 4 12 1739.65 96.06
    -4 4 12 1962.23 97.02
    -4 -4 -12 1922.2 93.08
    -4 4 12 1665.05 88.49
    -4 -4 12 1965.18 92.9
    4 -4 12 1882.64 91
    -4 -4 12 1923.58 92.78
    -4 -4 14 1.88 0.42
    -4 -4 14 3.17 2.99
    -4 4 -14 4.89 3.55
    -4 -4 14 1.99 0.94
    -4 4 14 2.61 2.9
    -4 -4 -14 2.32 1.1
    -4 4 14 2.03 2.54
    -4 4 14 2.38 1.17
    -4 -4 -14 2.97 1.3
    4 -4 14 1.58 1.4
    -4 -4 14 10.6 4.6
    -4 -4 16 735.43 42.49
    -4 4 16 670.56 40.81
    -4 4 16 748.87 45.41
    -4 -4 -16 724.46 43.44
    -4 -4 -16 742.24 42.61
    -4 4 -16 701.12 44.54
    -4 -4 16 691.55 42.85
    -4 4 16 689.43 46.09
    -4 -4 16 637.2 45.61
    4 -4 16 716.25 42.04
    -4 -4 16 676.77 43.97
    -4 -4 18 -0.01 0.68
    -4 4 -18 4.74 3.36
    -4 4 18 6.27 3.89
    4 -4 18 1.97 2.09
    -4 4 18 -0.6 1.73
    -4 4 18 2.85 1.56
    -4 -4 18 1.91 2.32
    -4 -4 18 3.12 4.31
    -4 -4 -18 1.4 1.81
    -4 -4 18 2.63 1.38
    -4 -4 -18 3.29 2.68
    -4 4 20 564.59 41.89
    -4 4 20 586.19 39.29
    -4 -4 -20 658.48 40.95
    4 -4 20 597.56 38.9
    -4 -4 20 519.62 41.63
    -4 -4 20 597.09 40.52
    -4 -4 -20 566.46 37.42
    4 4 20 710.41 40.83
    -4 4 -20 570.61 39.19
    -4 -4 20 635.68 39.77
    -4 4 20 545.08 37.22
    -4 -4 20 619.44 39.02
    -4 -4 22 21.63 7.65
    4 -4 22 24.14 6.11
    -4 -4 -22 17.07 5.44
    -4 4 22 16.38 4.44
    -4 4 -22 17.48 5.2
    -4 -4 22 17.48 4.89
    -4 -4 -22 12.22 4.59
    -4 4 22 18.81 5.63
    4 4 22 25.19 6.45
    -4 -4 22 12.55 4.88
    -4 4 22 13.69 6.74
    -4 -4 22 19.47 6.19
    -4 -4 24 910.72 67.25
    -4 -4 -24 1235.93 67.97
    -4 4 -24 1132.96 64.66
    -4 -4 24 1109.11 65.33
    -4 4 24 1116.41 64.1
    -4 4 24 1028.09 62.61
    -4 4 24 1235.41 71.45
    -4 -4 24 1304.89 67.32
    4 4 24 1294.26 67.51
    -4 -4 24 1032.17 63.11
    4 -4 24 1255.87 66.75
    -4 -4 -24 1176.75 63.91
    -4 -4 26 -0.93 1.63
    -4 -4 26 14.44 6.82
    4 4 26 4.13 4.41
    -4 -4 -26 1.47 0.81
    -4 4 -26 4.59 2.93
    -4 4 26 4.46 3.89
    -4 -4 -26 0.24 2.55
    -4 4 26 1.39 2.69
    -4 -4 26 4.44 2.9
    -4 -4 26 4.67 3.36
    4 -4 26 4.56 4.39
    -4 4 28 534.47 37.06
    -4 4 28 428.11 33.28
    -4 4 -28 511.83 36.02
    -4 -4 -28 626.93 42.51
    -4 -4 -28 523.8 36.52
    -4 -4 28 525.13 37.88
    4 4 28 636.62 41.57
    -4 -4 28 420.28 40.04
    -4 -4 28 606.59 39.69
    4 -4 28 590.11 39.98
    -4 4 28 534.29 42.82
    -4 -4 28 460.75 35.29
    -4 -4 30 5.79 3.48
    4 -4 30 3.75 2.93
    -4 4 30 1.35 2.71
    -4 -4 30 4.93 3.57
    -4 -4 -30 3.27 1.78
    -4 4 30 3.23 2.51
    -4 4 -30 6 3.12
    -4 4 30 11.06 4.26
    -4 -4 -30 9.11 5.16
    -4 -4 30 5.77 3.83
    4 4 30 10.33 5.3
    -4 4 32 0.27 0.73
    -4 4 32 4.88 2.77
    -4 -4 32 4.2 3.54
    -4 -4 -32 1.55 0.95
    -4 4 32 1.17 0.95
    -4 -4 -32 -0.77 2.79
    -4 4 -32 -0.33 1.5
    -4 -4 32 1.01 2.23
    4 4 32 2.87 3.32
    -4 -4 32 -0.59 1.8
    4 -4 32 -0.19 1.47
    -4 -4 34 0.84 2.7
    -4 4 34 4.35 4
    -4 -4 -34 4.98 4.17
    -4 -4 -34 -0.98 1.93
    -4 4 34 2.69 3.97
    -4 -4 34 1.34 1.96
    4 4 34 7.8 4.62
    4 -4 34 3.07 3.19
    4 4 36 614.05 44.65
    -4 4 36 506.5 39.38
    -4 -4 36 536.65 39.64
    -4 -4 -36 629.68 47.96
    -4 4 36 495.54 44.76
    4 -4 36 520.05 40.78
    -4 -4 36 470.86 40.33
    -4 -4 -36 524.61 39.87
    -4 -4 38 5.45 5.96
    -4 4 38 18.82 7.79
    -4 4 38 11.77 6.6
    4 4 38 12.11 7.14
    4 -4 38 7.48 7.18
    -4 -4 38 7.97 4.82
    -4 -4 -38 7.24 4.85
    -4 -4 40 826.71 57.53
    -4 -4 40 784.03 54.12
    4 4 40 1033.15 63.99
    -4 4 40 710.82 60.4
    -4 4 40 859.86 56.67
    4 -4 40 922.33 61.89
    -4 4 42 3.69 6.14
    -4 4 42 10.82 7.63
    4 4 42 19.89 11.2
    -4 -4 42 9.6 6.81
    -4 -4 42 11.69 5.5
    4 -4 42 17.65 9.71
    -4 -4 44 815.96 59.03
    4 4 44 1023.88 65.44
    -4 4 44 750.72 62.72
    -4 -4 44 692.25 52.39
    4 -4 44 918.78 63.31
    -4 4 44 838.98 57.05
    -4 -4 46 10.92 7.83
    -4 4 46 6.21 7.34
    -4 4 46 15.19 8.75
    4 4 46 13.82 10.98
    4 -4 46 11.47 10.01
    -4 4 48 653.08 51.09
    -4 -4 48 646.09 53.13
    4 4 48 806.56 59.33
    4 -4 48 726.93 57.68
    -4 4 48 628.09 57.43
    4 -4 50 19.17 11.3
    -4 4 50 9.58 9.52
    -4 -4 50 3.71 7.59
    -4 4 50 18.04 8.74
    4 4 50 19.56 11.15
    -4 4 52 498 44.93
    -4 -4 52 543.86 48.37
    -4 4 52 465.25 49.77
    4 4 52 625.38 53.03
    4 -4 52 611.05 52.74
    4 4 54 25.62 12.48
    -4 -4 54 18.6 11.26
    -4 -4 54 4.4 6.93
    -4 4 54 12.44 8.69
    4 -4 54 18.5 10.32
    4 4 56 407.48 42.98
    -4 -4 56 297.23 44.1
    -4 4 56 305.76 34.63
    -4 -4 56 332.83 37.29
    4 -4 56 415.09 44.21
    -4 -4 58 10.62 10.84
    -4 4 58 6.72 6.03
    -4 -4 58 10.74 9.04
    4 4 58 12.56 9.9
    4 -4 58 14.75 10.27
    -4 -4 60 161.65 33.1
    4 -4 60 199.27 30.73
    4 4 60 202.31 30.66
    -4 -4 60 206.76 30.35
    -4 4 60 204.77 27.8
    -4 4 62 4.11 5.9
    4 -4 62 6.91 7.15
    -4 -4 62 6.03 9.24
    4 4 62 17.46 9.68
    4 -4 64 169.84 28.46
    -4 -4 64 126.48 30.76
    -4 4 64 158.94 25.25
    4 4 64 186.33 30.29
    -4 -4 64 194.14 29.29
    -4 -4 66 -1.01 7.42
    4 4 66 19.75 10.44
    4 -4 66 8.67 6.35
    -4 6 0 -0.17 1.34
    -4 -6 0 -0.28 1.44
    -4 6 0 -1.06 0.8
    -4 6 -2 4.66 2.69
    -4 -6 2 2.71 2.45
    4 -6 2 1.9 1.67
    -4 -6 2 0.24 0.99
    -4 6 -2 4.73 3.21
    -4 -6 -2 1.12 1.95
    -4 6 2 2.36 1.52
    -4 6 2 -0.21 1.88
    -4 -6 4 25.4 5.77
    -4 -6 4 13.31 4.69
    4 -6 -4 9.98 2.25
    -4 -6 4 17.69 5.81
    4 -6 4 8.96 2.99
    -4 6 -4 9.9 3.85
    -4 6 -4 9.54 4.29
    -4 6 4 17.37 5.31
    -4 6 4 12.74 3.75
    -4 6 4 13.16 4.58
    -4 -6 -4 8.95 3.64
    4 -6 -6 30.74 4.29
    -4 6 6 44.19 8.23
    4 -6 6 29.89 5.93
    -4 -6 6 38.86 8.56
    -4 -6 6 34.65 7.03
    -4 -6 -6 30.56 6.57
    -4 -6 6 37.53 6.99
    -4 6 6 31.69 5.74
    -4 6 -6 28.76 5.79
    -4 6 6 35.15 8.21
    -4 -6 8 7.97 3.24
    -4 -6 8 16.44 5.63
    -4 6 8 11.37 4.32
    -4 -6 -8 4.63 2.38
    4 -6 -8 7.89 2.2
    -4 -6 8 12.08 4.36
    4 -6 8 10.28 3.38
    -4 -6 -8 10.43 3.73
    -4 6 -8 11.15 3.51
    -4 6 8 6.81 2.34
    -4 6 8 6.94 2.71
    -4 -6 10 460.49 34.49
    -4 -6 -10 429.57 30.63
    4 -6 -10 365.19 23.84
    -4 6 -10 452.77 29.09
    -4 -6 -10 444.14 29.38
    -4 6 10 429.9 33.73
    -4 -6 10 469.11 30.52
    -4 6 10 356.81 24.61
    4 -6 10 425.39 28.75
    -4 -6 -12 37.67 6.91
    -4 -6 12 32.49 8.47
    4 -6 12 38.39 7.13
    -4 6 12 23.81 4.55
    -4 -6 12 38.05 7.73
    4 -6 -12 31.38 4.92
    -4 6 12 40.64 9.29
    -4 -6 -12 31.2 7.3
    -4 -6 14 700.56 46.58
    4 -6 -14 580.46 35.44
    -4 6 14 700.1 46.84
    -4 -6 -14 686.86 40.04
    -4 -6 -14 702.55 43.18
    -4 6 14 520.9 33.09
    -4 -6 14 616.1 36.56
    4 -6 14 699.57 41.15
    -4 -6 14 786.4 43.7
    4 -6 16 24.77 6.33
    -4 -6 -16 16.18 4.68
    -4 -6 -16 24.04 6.51
    -4 -6 16 8.99 3.25
    4 -6 -16 12.66 3.86
    -4 6 16 16.44 6.21
    -4 6 16 27.4 7.7
    -4 -6 16 19.41 5.94
    -4 -6 16 18.43 6.94
    -4 6 -16 22.99 6.42
    -4 -6 -18 283.87 23.02
    -4 6 18 334.18 28.81
    -4 -6 18 243.61 20.41
    -4 -6 -18 292.63 25.25
    4 -6 -18 255.79 21.48
    -4 6 18 274.11 27.91
    -4 6 -18 278.71 25.99
    -4 -6 18 280.73 28.04
    4 -6 18 299.9 24.9
    -4 -6 18 312.65 27.26
    -4 -6 18 341.91 26.83
    -4 -6 -20 37.25 8.27
    -4 6 20 45.27 9.62
    -4 -6 20 34.75 8.35
    -4 6 -20 33.96 7.87
    -4 -6 20 35.98 9.6
    -4 -6 20 46.03 9.28
    -4 -6 20 30.45 6.2
    4 -6 20 44.45 9.03
    -4 6 20 39.54 9.9
    -4 -6 -20 32.27 6.75
    -4 6 22 234.76 23.73
    -4 -6 22 189.57 23.46
    -4 -6 -22 221.33 22.01
    -4 -6 -22 213.98 19.5
    -4 6 22 188.47 23.72
    -4 -6 22 166.04 17.37
    -4 6 -22 200.8 21.53
    -4 -6 22 236.07 23.56
    4 -6 22 231.63 22.3
    -4 -6 22 262.27 23.93
    4 -6 24 33.89 8.19
    -4 -6 24 28.49 9.45
    -4 -6 24 17.27 5.33
    -4 -6 -24 26.8 7.8
    -4 6 -24 19.58 6.63
    -4 6 24 29.64 7.59
    -4 6 24 30.57 9.52
    -4 -6 -24 24.67 6.35
    -4 -6 24 33.49 8.48
    -4 -6 24 25.29 7.39
    -4 -6 26 641.47 52.25
    -4 6 26 728.78 49.21
    -4 6 26 672.26 53.63
    -4 -6 -26 684.15 44.58
    -4 -6 -26 726.17 50.06
    -4 -6 26 646.79 43.68
    -4 -6 26 801.51 51.16
    -4 6 -26 670.97 47.27
    -4 6 26 725.59 47.15
    4 -6 26 759.93 49.76
    -4 -6 28 39.69 10.08
    -4 -6 28 28.73 10.17
    -4 6 28 38.25 9.06
    -4 6 -28 21.3 6.75
    -4 -6 -28 27.37 8.55
    -4 6 28 27.51 7.88
    -4 6 28 28.76 9.32
    -4 -6 -28 30.69 7.1
    4 -6 28 36.51 9.5
    -4 -6 28 31.79 8.52
    -4 6 30 305.79 28.2
    -4 -6 -30 302.25 30.83
    -4 6 -30 332.62 29.08
    -4 6 30 314.84 34.71
    -4 -6 30 379.32 32.35
    -4 -6 30 340.93 30.59
    4 -6 30 344.5 31.03
    -4 6 30 308.26 28.03
    -4 6 32 13.87 5.72
    -4 6 32 4.38 2.9
    -4 6 -32 10.17 4.49
    -4 -6 -32 26.56 8.38
    4 -6 32 10.96 5.49
    -4 -6 32 13.45 5.5
    -4 6 32 5.71 3.49
    -4 -6 32 14.87 5.86
    -4 -6 -34 1.71 1.66
    -4 6 34 7.54 5.61
    4 -6 34 9.85 4.44
    4 6 34 4.11 4
    -4 -6 34 3.49 3.21
    -4 -6 34 3.56 1.7
    -4 6 34 3.05 2.67
    -4 -6 36 6.99 4.01
    4 6 36 10.35 5.35
    -4 -6 -36 4.37 2.7
    -4 6 36 6.63 5.43
    4 -6 36 10.84 4.5
    -4 6 36 9.97 4.4
    -4 -6 36 5.15 4.23
    -4 6 38 88.8 14.74
    4 6 38 133.59 19.78
    -4 -6 -38 129.58 20.63
    -4 6 38 104.94 20.67
    4 -6 38 128.92 19.17
    -4 -6 38 123.2 17.61
    -4 -6 38 122.09 18.29
    -4 6 40 6.08 4.16
    -4 -6 40 9.12 5.35
    -4 -6 -40 6.99 5.71
    -4 -6 40 13.01 6.08
    -4 6 40 19.14 9.62
    4 6 40 6.03 4.63
    4 -6 40 12.34 6.97
    -4 6 42 38.85 10.04
    -4 -6 -42 70.28 15.7
    -4 -6 42 63.84 13.16
    -4 6 42 51 15
    -4 -6 42 44.67 10.49
    4 6 42 79.43 15.02
    4 -6 42 65.65 14.56
    4 6 44 -4.67 5.31
    -4 6 44 5.99 4.36
    -4 -6 -44 -1.61 3.91
    -4 -6 44 4.83 4.6
    -4 6 44 4.58 4.76
    4 -6 44 6.57 4.7
    -4 -6 46 0.45 0.54
    -4 -6 -46 -2.34 4.48
    -4 6 46 1.56 3.29
    -4 6 46 -2.83 3.95
    4 -6 46 2.34 1.77
    -4 -6 -48 5.9 4.97
    4 6 48 3.94 2.41
    -4 6 48 4.02 5.25
    -4 -6 48 3.34 3.71
    -4 6 48 1.5 2.24
    4 -6 48 2.05 4
    -4 6 50 12.43 5.75
    -4 6 50 25.01 10
    4 6 50 19.04 9.3
    -4 -6 -50 17.21 10.27
    -4 -6 50 14.59 7.58
    4 -6 50 25.51 9.71
    -4 -6 -52 -0.95 1.01
    4 6 52 -1.03 1.03
    -4 6 52 -3.48 4.55
    4 -6 52 4.39 0.68
    -4 6 52 1.29 0.85
    -4 -6 52 -2.25 4.83
    -4 -6 54 38.04 15.52
    -4 -6 54 23.55 9.45
    4 -6 54 29.85 10.57
    4 6 54 15.38 8.22
    -4 -6 -54 24.5 11.32
    -4 6 54 18.37 9.66
    -4 6 54 26.63 9.44
    4 6 56 4.5 5.27
    -4 -6 56 6.12 8.52
    -4 -6 56 5.8 4.59
    -4 6 56 10.23 6.45
    -4 6 56 4.97 3.85
    -4 -6 -56 -2.44 3.36
    4 -6 56 -1.55 5.53
    -4 -6 58 11.51 6.08
    -4 -6 58 10.09 9.52
    -4 -6 -58 16.39 9.96
    -4 6 58 5.96 7.5
    -4 6 58 4.63 3.8
    4 6 58 6.28 4.58
    4 -6 58 7.4 5.34
    -4 -6 60 5.41 6.03
    -4 6 60 5.24 3.92
    4 6 60 1.15 4.35
    -4 -6 -60 -4.46 3.69
    -4 -6 60 -3.71 3.99
    4 -6 60 5.12 3.26
    -4 -6 62 9.18 8.03
    4 6 62 -14.29 8.01
    -4 -6 -62 -2.16 4.35
    -4 6 62 1.2 1.93
    -4 -6 62 -4.12 6.76
    4 -6 62 -4.51 6.58
    -4 -6 64 5.45 6.35
    4 6 64 -1.47 4.27
    -4 8 0 1637.03 81.65
    -4 -8 0 1310.69 78.36
    -4 -8 0 1377.88 80.91
    -4 8 0 1696.64 85.14
    -4 8 0 1516.14 85.25
    -4 -8 2 1.33 2.4
    -4 -8 -2 2.14 1.46
    -4 8 -2 9.4 4.58
    -4 8 2 6.41 4.26
    4 -8 2 4.7 3.97
    -4 -8 2 -2.53 0.97
    -4 -8 2 3.84 3.07
    -4 8 -2 16.29 6.7
    -4 8 2 8.43 5.77
    -4 8 2 6.91 3.68
    -4 -8 -4 1152.17 68.57
    -4 -8 4 1154.38 67.26
    -4 -8 4 1171.4 69.34
    -4 8 4 1243.09 74.24
    -4 8 4 1202.42 66.92
    -4 -8 4 1229.89 71.27
    4 -8 4 1136.82 67.24
    -4 8 -4 1240.62 66.47
    -4 8 4 1350.15 70.58
    -4 -8 -6 23.13 6.39
    -4 -8 6 15.96 5.1
    -4 8 6 26.84 7.35
    -4 -8 6 18.67 6.53
    -4 8 6 12.06 3.97
    -4 8 6 24.61 8.66
    -4 8 -6 12.79 3.9
    4 -8 6 11.71 4.36
    -4 -8 6 11.53 4.82
    -4 -8 8 1369.77 73.3
    4 -8 8 1274.63 72.01
    -4 8 -8 1292.45 68.8
    -4 8 8 1181.92 66.93
    -4 8 8 1462.36 81.71
    -4 -8 -8 1282.34 73.51
    -4 -8 8 1356.5 77.46
    -4 -8 8 1299.78 73.78
    -4 8 8 1422.26 75.48
    -4 8 -10 5.63 3.23
    -4 -8 10 13.85 6.6
    -4 -8 10 12.74 5.65
    -4 -8 -10 16.92 6.14
    -4 8 10 9.25 5.8
    4 -8 10 7.04 4.91
    -4 -8 12 1554.27 86.71
    -4 -8 -12 1515.55 82.56
    4 -8 -12 1326.61 74.05
    -4 -8 12 1511.37 81.67
    4 -8 12 1562.12 81.69
    -4 8 12 1551.85 89.7
    4 -8 14 16.69 6.96
    -4 -8 14 12.09 6.56
    -4 -8 14 9.13 6.25
    -4 -8 -14 6.18 5.76
    -4 8 14 10.68 6.94
    4 -8 -14 4.32 2.5
    -4 -8 16 1403.8 85.03
    -4 8 16 1506.77 89.24
    -4 -8 -16 1448.33 81.09
    -4 -8 16 1620.85 83.2
    4 -8 16 1611.5 82.17
    4 -8 18 10.74 6.08
    -4 -8 18 8.75 5.74
    -4 -8 18 -0.5 4.6
    -4 -8 -18 8.13 5.41
    4 -8 -18 1.44 1.56
    -4 8 18 1.66 3.16
    4 -8 -20 442.23 33.34
    -4 -8 -20 500.75 39.06
    -4 8 20 556.02 46.76
    -4 -8 20 488.13 42.34
    4 -8 20 562.08 40.39
    -4 -8 20 553.67 40.74
    -4 -8 -22 -2.14 1.84
    4 -8 22 6.89 5.17
    -4 -8 22 1.95 1.29
    -4 -8 22 1.7 3.87
    4 -8 -22 1.77 0.95
    -4 8 22 4.46 4.45
    -4 -8 24 6.19 5.15
    -4 -8 -24 2.24 0.84
    4 -8 -24 8.97 3.74
    -4 8 24 8.58 3.17
    4 -8 24 11.95 5
    -4 -8 24 10.95 5.6
    -4 -8 24 8.57 4.75
    -4 -8 26 4.68 3.96
    -4 -8 26 -2.46 4.51
    -4 8 26 4.44 4.06
    -4 -8 -26 3.95 1.67
    4 -8 -26 -1.63 2.35
    -4 8 26 1.8 1.7
    -4 -8 26 5.03 4.1
    4 -8 26 3.3 3.66
    -4 8 -26 7.15 4.51
    -4 -8 28 78.76 14.29
    -4 8 28 49.11 11.99
    4 -8 -28 57.64 12.23
    -4 8 28 72.33 16.55
    4 -8 28 81.04 14.72
    -4 -8 28 63.14 12.94
    -4 8 -28 59.17 12.28
    -4 -8 28 52.18 12.89
    -4 -8 -28 52.58 11.44
    4 -8 30 -1.87 3.26
    -4 -8 30 1.43 3.25
    -4 -8 -30 0.96 2.93
    -4 -8 30 -0.57 0.33
    -4 8 -30 1.35 2.12
    -4 8 30 0.62 3.14
    4 -8 -30 -0.72 1.54
    -4 -8 30 2.24 3.23
    -4 8 30 -0.07 4.36
    -4 -8 32 59.28 12.74
    -4 -8 32 43.24 13.33
    -4 -8 -32 54.61 12.25
    -4 8 32 37.7 10.37
    4 -8 -32 41.25 11.24
    -4 -8 32 48.55 11.22
    -4 8 32 46.49 13.86
    4 -8 32 56.07 12.45
    -4 8 -32 37.11 9.48
    -4 -8 34 -4.3 3.39
    -4 -8 34 -0.07 4.01
    -4 -8 -34 -1.04 2
    4 -8 -34 -2.11 2.87
    -4 -8 34 1.01 0.3
    -4 8 34 1.82 3.01
    4 -8 34 1.45 4.52
    -4 -8 -36 21.4 8.44
    4 -8 -36 10.99 5.92
    4 -8 36 28.65 9.63
    -4 -8 36 22.86 8.05
    -4 8 36 17.92 9.13
    -4 -8 36 19.18 6.95
    -4 -8 -38 -1.14 3.2
    4 -8 -38 0.76 2.12
    -4 -8 38 6.32 5.13
    4 -8 38 -0.48 2.32
    -4 8 38 4.98 3.77
    -4 -8 38 -1.28 3.11
    -4 -8 40 97.67 17.6
    -4 -8 -40 93.82 18.81
    4 -8 -40 65.37 16.3
    -4 8 40 126.89 24.77
    4 -8 40 109.68 19.07
    -4 -8 40 70.28 14.6
    -4 -8 -42 2.98 4.81
    -4 8 42 5.41 4.72
    4 -8 42 -1.67 1.49
    -4 -8 42 1.96 6.31
    4 -8 44 309.37 34.97
    -4 -8 -44 307.97 37.39
    -4 8 44 273.45 40.35
    -4 -8 44 294.21 33.97
    -4 -8 46 6.86 6.27
    -4 -8 -46 5.56 8.56
    -4 8 46 -0.2 1.09
    4 -8 46 10.07 10.15
    -4 -8 46 -3.13 3.44
    -4 -8 48 389.77 48.9
    -4 -8 -48 445.25 47.89
    -4 8 48 448.71 53.79
    4 -8 48 410.37 42.86
    -4 -8 48 397.07 41.28
    -4 -8 50 5.38 9.86
    -4 -8 -50 27.73 13.78
    -4 8 50 0.42 3.33
    4 -8 50 18.24 11.05
    -4 -8 50 13.57 10.98
    -4 -8 52 415.96 53.16
    -4 -8 -52 401.55 48.37
    4 -8 52 434.72 45.61
    -4 8 52 451.37 56.08
    -4 -8 52 422.94 43.82
    -4 -8 54 30 13.65
    -4 -8 -54 15.55 13.31
    -4 8 54 -0.12 5.64
    4 -8 54 5.57 10.03
    -4 8 54 16.57 9.59
    -4 -8 54 11.55 9.6
    -4 -8 -56 375.1 47.54
    4 -8 56 360.29 42.01
    -4 -8 56 297.66 46.72
    -4 8 56 291.37 34.68
    -4 8 56 184.43 37.46
    -4 -8 56 309.96 37.68
    4 -8 58 11.51 9.36
    -4 -8 58 15.64 11.71
    -4 8 58 13.78 8.05
    -4 -8 -58 18.07 12.42
    -4 8 58 6.96 6.5
    -4 -8 58 8.22 8.29
    -4 -8 60 132.75 32.03
    -4 8 60 158.57 35.1
    4 -8 60 154.16 28.37
    -4 8 62 -1.33 3.09
    4 -10 0 4.01 4.21
    -4 -10 0 -0.64 3.81
    -4 10 0 3.49 4
    -4 10 0 -0.83 1.09
    -4 -10 0 1.83 2.98
    -4 -10 -2 318.24 28.87
    -4 -10 2 339.25 29.77
    -4 -10 2 338.08 30.94
    4 -10 2 366.97 33.1
    -4 -10 -2 343 31.07
    -4 10 2 368.94 35.03
    -4 -10 2 344.13 30.69
    4 -10 4 12.22 9.93
    -4 -10 -4 -2.01 3.09
    -4 -10 4 0.92 3.43
    -4 -10 4 3.8 3.45
    -4 10 4 7.71 4.25
    -4 -10 4 -8.87 4.34
    -4 10 4 5.76 3.35
    -4 -10 6 214.01 22.93
    4 -10 6 268.32 26.03
    -4 -10 6 239.27 25.02
    -4 -10 -6 234.07 24.48
    -4 -10 6 221.64 24.5
    -4 10 6 258.89 29.51
    -4 10 6 246.07 24.98
    -4 10 8 4.28 3.13
    -4 -10 -8 2.71 2.24
    -4 -10 8 -1.41 2.68
    -4 -10 8 9.57 5.1
    4 -10 8 14.97 8.65
    -4 10 8 -1.92 2.41
    -4 -10 10 38.09 9.73
    -4 10 10 48.86 10.76
    -4 -10 -10 45.26 9.87
    -4 -10 10 40.98 8.96
    -4 10 10 40.29 11.27
    -4 -10 12 9.58 4.68
    -4 -10 12 13.47 6.99
    -4 10 12 11.71 5.25
    4 -10 12 14.7 6
    -4 10 12 10.71 5.94
    -4 -10 -12 11.94 5.2
    4 -10 14 6.04 3.62
    -4 10 14 3.92 2.48
    -4 -10 14 5.29 4.39
    -4 -10 14 4.63 3.49
    -4 -10 16 11.56 5.93
    -4 -10 16 7.09 3.92
    4 -10 16 17.98 7.22
    -4 10 16 15.78 8.06
    -4 -10 -16 11.25 5.33
    4 -10 18 35.32 9.99
    -4 -10 18 25.83 7.83
    -4 -10 18 41.8 10.83
    -4 -10 -18 29.27 8.38
    -4 10 18 23.91 9.19
    -4 -10 20 5.58 3.61
    4 -10 20 8.66 4.6
    -4 10 20 0.45 2.82
    -4 -10 20 6.3 2.87
    -4 -10 -20 7.5 4.27
    -4 -10 22 0.81 0.61
    -4 -10 -22 5.71 4.22
    -4 -10 22 -1.12 2.8
    4 -10 22 4.82 2.6
    -4 10 22 -1.13 5.78
    -4 -10 24 7.64 4.41
    -4 -10 -24 7.94 5.32
    4 -10 24 4.69 3.67
    -4 10 24 6.47 4.07
    -4 -10 24 5.83 2.3
    4 -10 26 25.52 8.73
    -4 -10 26 28.82 10.11
    -4 -10 -26 33.1 9.73
    -4 10 26 27.79 11.5
    -4 -10 26 31.14 9.61
    -4 -10 28 7.57 5.31
    -4 -10 28 7.41 4.95
    -4 -10 28 9.65 6.23
    -4 -10 -28 5.88 5.39
    4 -10 28 8.62 3.8
    -4 10 28 10.42 6.5
    -4 -10 30 -0.21 2.53
    4 -10 30 3.91 2.46
    -4 -10 30 1.18 1.96
    -4 10 -30 11.42 5.91
    -4 -10 -30 0.87 2.48
    -4 10 30 3.12 4.18
    -4 10 30 6.89 4.42
    -4 -10 30 5.71 4.09
    4 -10 32 8.63 3.44
    -4 10 32 13.84 8.82
    -4 10 -32 17.32 7.52
    -4 -10 32 14.8 8.1
    -4 -10 -32 8 3.84
    -4 10 32 14.78 7.49
    -4 -10 32 11.74 5.73
    -4 -10 32 5.87 3.7
    -4 -10 -34 16.53 7.82
    -4 -10 34 19.62 8.44
    -4 10 34 24.18 11.02
    -4 -10 34 11.85 5.29
    4 -10 34 24.44 10.27
    -4 -10 34 16.07 8.6
    -4 -10 36 10.23 6.37
    -4 -10 -36 4.42 2.56
    -4 -10 36 5.36 2.98
    -4 10 36 6.55 5.32
    -4 -10 36 1.7 3.1
    4 -10 36 6.93 4.79
    -4 -10 38 36.93 13.29
    4 -10 38 44.47 13.01
    -4 -10 -38 29.55 11.03
    -4 10 38 44.18 16.17
    -4 -10 38 47.9 13.1
    -4 -10 38 36.42 11.08
    4 -10 40 2.6 2.99
    -4 -10 40 2.75 6.39
    -4 -10 40 1.85 3.03
    -4 -10 -40 4.3 4.92
    -4 10 40 -3.32 5.97
    -4 -10 40 0.32 1.29
    4 -10 42 12.09 4.64
    -4 -10 42 9.55 4.15
    -4 -10 -42 15.57 8.84
    -4 -10 42 16.64 9.88
    -4 10 42 17.53 11.32
    4 -10 44 16.39 11.58
    -4 -10 44 1.51 2.16
    -4 -10 44 6.85 6.36
    -4 -10 -44 3.01 4.32
    -4 10 44 6.62 5.37
    -4 -10 46 -4.71 5.06
    -4 -10 -46 0.91 4.74
    -4 -10 46 1.74 2.41
    -4 10 46 -8.9 8.91
    -4 -10 48 4.65 6.4
    -4 -10 48 -0.62 5.4
    -4 -10 -48 1.14 1.42
    -4 10 48 -0.45 6.63
    -4 -10 50 4.93 6.6
    -4 -10 -50 1.19 3.08
    -4 10 50 -2 5.09
    -4 -10 50 -7.06 7.61
    4 -10 50 1.29 4.14
    -4 -10 52 6.86 6.46
    -4 -10 52 -6.22 7.78
    -4 -10 -52 -3.75 6.72
    -4 10 52 -7.94 7.55
    4 -10 52 -4.86 6.41
    -4 -10 54 1.68 2.98
    -4 -10 -54 7.35 8.03
    -4 -10 54 -0.12 2.03
    -4 10 54 -8.94 8.16
    4 -10 54 1.1 2.08
    -4 10 56 -10.17 8.86
    4 -10 56 0.14 0.81
    4 -12 0 1550.74 92.7
    -4 -12 0 1588.08 92.89
    -4 -12 0 1427.19 88.39
    -4 12 0 1623.22 99.42
    -4 -12 -2 23.84 10.32
    -4 -12 2 -2.11 6.77
    4 -12 2 28.29 13.12
    -4 -12 -2 12.06 9.8
    -4 12 2 17.99 9.42
    -4 -12 2 17.68 9.54
    4 -12 -2 27 12.33
    -4 -12 4 1263.25 78.28
    4 -12 4 1364.53 82.09
    -4 -12 4 1329.05 81.05
    -4 12 4 1404.99 90.46
    -4 -12 4 1142.3 77.34
    -4 -12 -4 1363.73 81.93
    -4 -12 -4 1246.65 77.72
    4 -12 6 6.52 6.78
    -4 -12 -6 3.11 1.44
    -4 -12 6 8.37 6.87
    -4 -12 6 10.4 7.17
    -4 12 6 15.16 10.71
    4 -12 8 625.73 49.18
    -4 -12 -8 632.71 49.59
    -4 12 8 758.05 60.78
    -4 -12 8 600.24 49.17
    -4 -12 8 637.9 48.09
    -4 -12 10 3.68 3.14
    -4 -12 -10 -2.88 5.02
    -4 12 10 5.74 5.97
    4 -12 10 -1.89 6.42
    -4 -12 12 133.79 19.04
    -4 -12 12 148.31 21.74
    -4 -12 -12 114.61 18.27
    4 -12 12 122.08 18.81
    -4 12 12 157.33 25.97
    4 -12 14 -10.49 5.38
    -4 -12 14 0.64 2.84
    -4 -12 -14 3.19 2.94
    -4 -12 14 -1.92 3.94
    -4 12 14 -0.58 4.28
    4 -12 16 22.14 7.74
    -4 -12 16 26.23 9.17
    -4 -12 -16 28.33 8.45
    -4 -12 16 34 9.55
    -4 12 16 32.98 11.73
    4 -12 18 -2.3 1.62
    -4 -12 18 -2.02 2.33
    -4 12 18 -0.6 1.69
    -4 -12 18 2.48 3.78
    -4 -12 -18 -3.81 3.81
    -4 -12 -20 85.21 16.47
    -4 12 20 104.71 22.21
    -4 -12 20 66.36 15.39
    4 -12 20 70.26 14.87
    -4 -12 20 94.69 17.2
    4 -12 22 2.81 4.77
    -4 -12 22 1.95 4.26
    -4 -12 -22 4.55 4.87
    -4 12 22 4.71 6.32
    -4 -12 22 3.04 1.58
    -4 -12 24 188.3 27.82
    -4 -12 -24 166.48 24.15
    -4 12 24 238.34 35.19
    -4 -12 24 193.56 26.58
    4 -12 24 200.95 27.79
    -4 -12 26 1.08 3.7
    -4 -12 -26 1.31 3.9
    -4 -12 26 7.69 6.58
    -4 12 26 2.9 8.67
    4 -12 26 1.77 4.01
    -4 -12 28 114.09 20.58
    -4 -12 -28 90.83 18.16
    -4 12 28 104.28 24.27
    4 -12 28 91.59 19
    -4 -12 28 78.69 18.28
    -4 -12 30 0.25 2.91
    -4 -12 -30 1.19 1.58
    -4 -12 30 1.1 2.91
    -4 12 30 -2.29 4.69
    4 -12 30 0.24 2.25
    -4 -12 30 -0.23 0.83
    4 -12 32 14.49 6.82
    -4 -12 32 4.44 3.8
    -4 -12 32 -1.21 4.53
    -4 12 -32 5.95 5.39
    -4 -12 -32 9.02 6.03
    -4 12 32 2.37 5.39
    -4 -12 32 13.62 6.88
    -4 -12 34 2.05 4.3
    -4 -12 -34 1.29 3.34
    -4 -12 34 6.18 10.4
    -4 12 34 2.29 4.92
    4 -12 34 4.48 5.07
    -4 -12 34 -1.94 1.52
    -4 -12 36 182.75 28.41
    4 -12 36 225.44 32.08
    -4 -12 36 162.66 29.17
    -4 -12 -36 188.76 28.78
    -4 12 36 253.19 39.86
    -4 -12 36 215.14 31.1
    -4 -12 38 7.67 6.99
    -4 -12 38 11.33 9.63
    -4 -12 38 10.5 8.94
    -4 -12 -38 14.47 11.57
    -4 12 38 2.12 3.8
    -4 -12 40 333.78 40.36
    -4 -12 40 263.36 39.54
    -4 -12 -40 298.84 38.71
    -4 12 40 367.68 51.14
    4 -12 40 322.18 40.12
    -4 -12 42 2.36 7.51
    -4 -12 42 13.54 10.35
    -4 -12 -42 18.38 10.53
    -4 12 42 -0.25 3.46
    4 -12 42 2.71 8.6
    -4 -12 44 213.77 32.39
    -4 -12 44 213.47 36.22
    -4 -12 -44 221.53 34.74
    -4 12 44 214.69 40.75
    4 -12 44 251.23 35.04
    -4 -12 46 11.18 9.72
    -4 -12 -46 4.11 8.13
    -4 -12 46 6.65 8.68
    -4 12 46 4.24 5.62
    4 -12 46 12.79 9.22
    -4 -12 48 105.86 22.2
    -4 -12 48 80.07 22.67
    -4 -12 -48 88.55 22.4
    -4 12 48 85.03 25.12
    4 -12 48 92.5 21.3
    -4 -12 -50 13.99 8.85
    4 -12 50 -0.17 0.95
    4 -14 0 -1.09 3.9
    -4 -14 0 -1.83 2.74
    -4 -14 0 -2.09 0.93
    4 -14 2 43.26 11.49
    -4 -14 -2 35.62 10.83
    4 -14 -2 34.38 10.84
    -4 -14 -2 36.65 11.05
    -4 -14 2 38.34 11.46
    -4 -14 2 44.61 12.26
    -4 14 2 33.85 12.08
    -4 -14 4 -1.52 2.33
    4 -14 -4 1.31 2.16
    -4 -14 -4 -1.29 1.68
    4 -14 4 1.37 2.95
    -4 -14 -4 1.23 2.34
    -4 14 4 5.2 4.69
    -4 -14 -6 37.57 9.69
    4 -14 -6 31.4 9.88
    4 -14 6 32.86 10.71
    -4 -14 -6 40.74 11.41
    -4 14 6 46.86 14.52
    -4 -14 6 36.72 10.17
    -4 14 8 0.2 2.66
    -4 -14 -8 0.22 3.63
    -4 -14 -8 -1.28 2.01
    -4 -14 8 0.8 4.28
    4 -14 8 -1.3 2.51
    -4 -14 10 63.42 13.76
    4 -14 10 59.68 14.5
    -4 -14 -10 52.55 13.28
    -4 -14 12 -7.98 4.91
    4 -14 12 -0.49 4
    -4 -14 -12 3.64 2.64
    -4 -14 12 -0.63 1.53
    -4 14 12 1.9 4.55
    -4 -14 -14 78.22 16.44
    4 -14 14 94.99 18.74
    -4 -14 14 72.74 15.54
    -4 14 14 118.98 25.21
    -4 -14 14 79.59 17.16
    -4 -14 16 7.66 7.05
    -4 -14 -16 8.92 5.87
    -4 14 16 5.09 2.34
    -4 -14 16 -0.68 2.13
    4 -14 16 -2.69 2.18
    4 -14 18 31.41 11.26
    -4 -14 18 19.89 8.43
    -4 14 18 20.55 11.13
    -4 -14 18 26.55 9.96
    -4 -14 -18 27.32 9.88
    -4 -14 20 2.2 1.39
    -4 -14 -20 8.09 5.03
    -4 14 20 1.45 6.02
    4 -14 20 2.34 2.62
    -4 -14 20 4.82 4.62
    -4 -14 22 0.35 2.82
    -4 -14 -22 1.04 2.6
    -4 -14 22 3.45 3.26
    -4 14 22 -3.18 6.22
    4 -14 22 -1.35 4.04
    4 -14 24 7.86 6.21
    -4 -14 24 9.08 7.57
    -4 -14 -24 2.77 2.13
    -4 14 24 0.64 4.55
    -4 -14 24 7.19 6.19
    4 -14 26 36.29 13
    -4 -14 26 15.33 8.58
    -4 -14 26 23.02 10.35
    -4 -14 -26 34.83 11.11
    -4 14 26 43.61 15.76
    4 -14 28 1.99 5.11
    -4 -14 28 2.7 5.43
    -4 14 28 -1.32 6.34
    -4 -14 -28 0.92 2.66
    -4 -14 28 3.9 4.82
    -4 -14 -30 12.95 8.07
    4 -14 30 29.21 11.46
    -4 14 30 26.12 15.24
    -4 -14 30 24.02 10.95
    -4 -14 30 12.06 8.13
    -4 -14 32 -0.28 1.58
    -4 -14 32 0.4 4.9
    -4 -14 32 2.04 2.46
    -4 -14 -32 0.12 0.69
    -4 14 32 -4.28 5.4
    4 -14 32 3.78 4.74
    -4 -14 34 0.74 6.2
    -4 -14 34 4.68 3.4
    -4 -14 34 -4.16 4.32
    -4 14 34 -5.66 4.61
    -4 -14 -34 -6.66 5.31
    4 -14 34 -2.71 6.54
    -4 -14 -36 7.42 7.12
    -4 -14 36 4.47 4.81
    4 -14 36 0.44 1.81
    -4 14 36 2.4 7.74
    -4 -14 36 -1.54 7.76
    -4 -14 36 -0.21 2.05
    -4 -14 38 2.8 6.85
    -4 -14 38 3.23 5.24
    -4 14 38 4.13 5.28
    4 -14 38 1.3 0.43
    -4 -14 -38 3.14 2.48
    -4 -14 40 5.91 5.74
    -4 -14 -40 -2.59 7.11
    4 -14 40 -2.12 4.02
    4 -14 42 -1.83 3.1
    -4 -14 -42 -2.02 2.87
    4 -16 0 275.8 34.85
    -4 -16 0 248.94 31.21
    -4 -16 2 11.21 12.98
    -4 -16 -2 3.44 14.18
    -4 -16 -2 10.87 11.16
    4 -16 2 1.83 16.01
    4 -16 -2 7.93 12.73
    -4 -16 4 241.2 30.29
    4 -16 -4 269.76 34.41
    -4 -16 -4 213.56 28.85
    -4 -16 -4 255.43 32.61
    4 -16 4 259.15 33.94
    -4 -16 6 10.56 13.06
    4 -16 6 0.69 14.54
    -4 -16 -6 5.81 14.1
    -4 16 6 5.77 8.68
    4 -16 -6 7.24 15.93
    -4 -16 -6 1.22 6.22
    -4 -16 -8 225.58 31.1
    4 -16 8 230.77 32.31
    4 -16 -8 264.15 33.83
    -4 -16 -8 210.78 28.43
    -4 16 8 237.89 38.46
    -4 -16 8 265 32
    -4 -16 10 8.86 14.28
    4 -16 10 -7.05 16.48
    -4 -16 -10 3.61 8.18
    -4 16 10 0.03 5.81
    4 -16 -10 -0.95 9.27
    -4 -16 -10 -0.75 6.65
    -4 -16 -12 226.18 29.7
    -4 16 12 239.35 39.59
    4 -16 12 237 33.54
    4 -16 -12 232.23 32.5
    -4 -16 -12 212.08 30.48
    -4 -16 12 238.92 31.5
    -4 -16 14 0.37 11.17
    -4 -16 -14 7.49 7.24
    4 -16 14 19.17 17.83
    -4 -16 -14 4.91 7.32
    -4 16 14 5.04 7.62
    -4 -16 -16 158.01 26.13
    4 -16 16 163.02 28.18
    -4 -16 16 168.07 26.73
    -4 16 16 214.28 37.6
    -4 16 18 10.23 8.39
    -4 -16 -18 25.56 10.07
    4 -16 18 -1.55 3.92
    -4 -16 18 6.76 9.48
    4 -16 20 40.77 13.24
    -4 -16 -20 26.62 10.7
    -4 16 20 35.19 17.06
    -4 -16 20 20.87 10.01
    4 -16 22 -5 8.13
    -4 -16 -22 3.79 3.94
    -4 16 22 3.27 2.03
    4 -16 24 -8.09 6.31
    -4 -16 24 -5.51 4.88
    -4 -16 -24 -5.36 4.74
    -4 16 24 -5.28 6.1
    -4 -16 24 4.08 4.36
    4 -16 26 -1.83 5.95
    -4 -16 26 2.09 6.48
    -4 -16 26 -1.23 0.29
    -4 -16 -26 -2.35 3.17
    -4 16 26 3.05 4.69
    4 -16 28 22.81 10.15
    -4 16 28 27.01 14.08
    -4 -16 -28 13.39 8.62
    -4 -16 28 8.08 6.78
    -4 -16 30 7.07 4.73
    -4 -16 -30 4.82 5.92
    4 -16 30 8.06 6.6
    -4 -16 32 8.14 6.35
    -4 -16 -32 4.35 6.95
    -4 -18 -8 0.47 7.47
    -4 -18 -10 0.75 1.69
    -4 -18 -12 2.31 3.2
    -4 -18 -14 0.24 1.04
    -5 -1 1 87.2 6.23
    -5 1 -1 114.12 12.41
    -5 -1 1 99.69 11.51
    -5 1 1 85.72 7.41
    -5 -1 1 89.68 9.43
    -5 1 -1 83.91 7.51
    -5 -1 -1 90.89 9.52
    -5 -1 -1 109.19 12.14
    -5 1 -1 92.08 10.9
    -5 1 1 99.33 11.24
    -5 -1 1 95.44 11.55
    -5 -1 -1 80.48 5.76
    -5 -1 -1 92.24 11.25
    -5 1 -1 104.24 11.5
    -5 1 1 106.46 11.83
    -5 -1 1 104.69 11.25
    -5 -1 -1 104.91 11.11
    -5 1 1 103.95 12.08
    -5 -1 3 28.33 5.08
    -5 -1 3 38.8 6.96
    -5 -1 3 28.62 3.47
    -5 -1 3 40.74 7.41
    -5 1 3 33.34 6.67
    -5 -1 3 28.07 5.92
    -5 -1 -3 28.91 5.11
    -5 1 3 37.8 6.87
    -5 1 -3 33.45 4.51
    -5 1 -3 31.13 6.16
    -5 1 -3 35.82 6.91
    -5 1 -3 77.49 9.22
    -5 -1 -3 33.51 6.53
    -5 -1 -3 41.1 7.52
    -5 -1 -3 36.74 6.34
    -5 1 3 30.05 6.11
    -5 1 5 101.94 12.18
    -5 -1 -5 84.39 9.61
    -5 1 -5 93.79 8.65
    -5 1 -5 111.53 12.35
    -5 1 5 101.18 11.44
    -5 -1 5 112.32 12.62
    -5 1 -5 86.05 10.72
    -5 -1 5 87.49 7.22
    -5 1 -5 114.74 11.66
    -5 1 5 117.45 12.76
    -5 -1 5 112.61 12.22
    -5 -1 -5 103.52 10.72
    -5 1 5 75.45 6.22
    -5 -1 5 104.58 12.11
    -5 -1 5 82.07 8.98
    -5 -1 -5 97.37 11.57
    -5 1 -7 1096.64 62.42
    -5 -1 7 1271.68 64.85
    -5 1 -7 1114.51 57.59
    -5 -1 -7 1159.58 62.68
    -5 1 7 1194.56 63.09
    -5 -1 7 1126.39 63.49
    -5 1 -7 1344.51 62.23
    -5 1 7 1257.62 64.31
    -5 -1 7 1191.21 63.12
    -5 -1 7 1078.25 55.8
    -5 -1 -7 1197.09 60.55
    -5 1 7 1016.61 54.7
    -5 1 7 1295.19 65.77
    -5 -1 -7 1207 60.91
    5 -1 7 1334.98 55.53
    -5 1 9 498.79 32.97
    -5 -1 9 524.02 32.61
    -5 -1 -9 469.09 28.65
    -5 1 -9 456.22 26.78
    -5 -1 -9 445.58 30.06
    -5 -1 9 468.84 31.37
    -5 1 -9 430.78 30.39
    -5 1 9 444.51 29.94
    -5 1 -9 522.85 28.95
    -5 1 9 487.54 31.59
    -5 -1 9 491.14 30.96
    -5 -1 -9 476.84 28.14
    -5 -1 9 428.96 24.88
    5 -1 9 320 23.23
    -5 1 9 444.79 24.77
    -5 -1 11 1396.81 65.14
    -5 -1 -11 1217.25 59.3
    -5 1 -11 1207.98 57.79
    5 -1 11 850.13 53.69
    -5 -1 -11 1226.29 57.61
    -5 1 11 1180.2 61.13
    -5 1 -11 1312.8 58.32
    -5 1 11 1340.36 63.56
    -5 -1 11 1232.13 62.06
    -5 1 11 1136.51 55.25
    -5 -1 -11 1266.14 62.08
    -5 -1 11 1112.37 55.41
    5 1 11 729.37 52.65
    -5 1 -11 1224.3 62.87
    -5 1 11 1294.82 64.52
    -5 -1 13 1176.34 59.8
    -5 1 13 1083.32 58.39
    -5 1 -13 987.01 56.81
    -5 -1 -13 1108.94 55.01
    -5 1 -13 1030.78 52.87
    -5 -1 -13 1099.25 57.1
    -5 1 13 1014.27 55.5
    -5 1 -13 1151.7 51.9
    -5 1 13 1090.89 57.45
    -5 -1 13 1058.84 56.58
    -5 -1 -13 1033.76 51.34
    5 1 13 688.63 48.42
    5 -1 13 762.64 49.47
    -5 1 13 1017.79 50.67
    -5 -1 13 998.63 50.76
    -5 -1 -15 1837.46 86.65
    -5 -1 -15 1773.75 88.01
    5 -1 15 1371.42 81.61
    -5 1 -15 1806.29 89.58
    -5 1 15 1807.63 89.35
    -5 -1 15 1880.38 88.8
    -5 -1 -15 1715.98 81.36
    5 1 15 1242.36 80.15
    -5 -1 15 1756.51 82.71
    -5 1 15 1759.39 82.41
    -5 1 15 1827.41 89.61
    -5 -1 15 1980.27 92.24
    -5 -1 15 1987.4 91.17
    -5 -1 17 664.18 42.87
    -5 -1 -17 653 39.74
    -5 1 -17 705.53 43.03
    -5 -1 -17 706.19 41.94
    -5 -1 17 624.44 36.73
    5 -1 17 498.2 36.08
    -5 1 17 621.35 40.7
    -5 -1 17 642.72 40.83
    -5 -1 -17 585.53 34.15
    -5 1 17 630.51 41.56
    5 1 17 706.78 38.5
    -5 1 17 614.95 36.37
    -5 -1 17 677.78 42.24
    -5 -1 19 493.47 36.02
    -5 -1 -19 506.08 34.6
    -5 1 -19 453.34 34.49
    -5 -1 -19 507.72 34.8
    -5 -1 19 500.79 35.07
    -5 1 19 520.11 34.93
    -5 -1 19 492.33 34.32
    -5 -1 19 519.11 31.62
    -5 -1 -19 380.99 26.42
    5 -1 19 597.82 35.38
    5 1 19 562.26 33.95
    -5 1 19 476.54 30.51
    -5 1 19 462.62 34.7
    -5 -1 21 221.11 21.98
    5 1 21 296.95 21.82
    -5 -1 -21 231.02 21.04
    -5 1 -21 226.93 22.6
    -5 1 21 210.18 17.67
    -5 -1 -21 259.85 22.42
    5 -1 21 282.29 22.11
    -5 -1 21 216.93 18.3
    -5 1 21 217.4 20.45
    -5 -1 21 224.77 20.63
    -5 -1 21 220.49 20.72
    -5 -1 23 501.21 32.8
    -5 1 23 473.93 34.7
    -5 1 -23 480.24 36.61
    -5 -1 -23 519.74 36.2
    -5 1 23 491.3 34.77
    -5 -1 23 508.15 35.56
    5 -1 23 590.79 37.23
    -5 -1 -23 348.3 24.83
    -5 1 23 558.28 33.38
    -5 -1 23 427.93 33.83
    5 1 23 647.93 37.73
    -5 -1 23 480.36 36.65
    -5 1 25 550.14 39.28
    -5 -1 25 494.96 39.96
    -5 -1 25 542.81 38.59
    -5 1 -25 507.31 40.28
    -5 -1 25 473.96 38.28
    5 -1 25 629.18 41
    -5 1 25 555.97 39.03
    -5 1 25 575.07 36.75
    -5 -1 25 549.13 37.7
    -5 -1 -25 566.33 40.19
    -5 -1 27 508.52 41.07
    5 -1 27 745.16 44.91
    -5 1 -27 506.47 41.48
    -5 1 27 521.01 39.34
    -5 -1 27 637.73 41.88
    -5 1 27 574.69 37.75
    -5 1 27 535.87 39.67
    -5 -1 -27 545.11 40.47
    -5 -1 27 476.42 36.14
    5 1 27 677.65 42.9
    -5 1 29 565.42 43.16
    -5 -1 29 534.76 44.32
    -5 1 -29 620.95 46.59
    -5 -1 -29 683.25 45.76
    -5 1 29 653.91 44.24
    -5 -1 29 623.57 43.55
    -5 1 29 546.49 40.75
    5 -1 29 799.75 49.2
    -5 -1 29 607.9 41.78
    5 1 29 829.73 48.27
    -5 1 31 534.33 41.88
    -5 -1 31 587.22 41.3
    -5 1 -31 584.1 44.89
    -5 1 31 526.39 38.59
    -5 -1 -31 659.95 44.85
    -5 1 31 542.71 40.5
    -5 -1 31 527.94 40.41
    -5 -1 31 549.34 44.27
    5 -1 31 692.3 46.77
    -5 1 33 590.08 46.41
    -5 1 -33 681.3 50.3
    5 1 33 836.46 51.72
    -5 -1 33 660.61 47.12
    -5 -1 -33 607.48 47.27
    -5 -1 33 693.05 47.1
    -5 -1 33 596.08 48.67
    5 -1 33 821.31 51.44
    -5 1 33 678.78 45.34
    -5 1 35 312.68 31.38
    -5 -1 35 345.54 34.69
    -5 -1 -35 385.58 33.98
    -5 1 -35 338.62 34.54
    -5 1 35 339.69 31.28
    -5 -1 35 355.25 30.83
    5 -1 35 481.78 37.25
    -5 -1 35 391.2 32.76
    -5 1 35 350.62 30.37
    5 1 35 518.51 38.1
    -5 1 37 211.74 24.66
    -5 -1 37 201.17 25.5
    -5 1 37 208.11 22.28
    -5 1 -37 220.62 26.08
    -5 -1 -37 232.7 25.71
    -5 1 37 166.82 21.48
    -5 -1 37 191.14 21.58
    -5 -1 37 229.37 24.67
    5 1 37 301.55 28.75
    5 -1 37 287.14 28.23
    -5 1 39 52.99 10.92
    -5 1 39 46.71 11.23
    -5 -1 39 51.09 12.95
    -5 -1 -39 56.84 12.61
    -5 1 -39 75.66 14.84
    -5 1 39 51.62 11.25
    -5 -1 39 66.55 12.84
    -5 -1 39 62.4 11.67
    5 1 39 78.96 15.03
    5 -1 39 67.52 13.55
    -5 -1 41 82.45 16.65
    -5 1 41 87.44 15.94
    -5 1 41 104.31 15.55
    -5 1 -41 100.03 17.43
    -5 -1 -41 101.04 17.19
    -5 1 41 77.4 14.17
    -5 -1 41 93.78 16.03
    5 1 41 119.38 18.78
    -5 -1 41 89.85 14.7
    5 -1 41 126.26 18.84
    -5 1 43 26.52 8.67
    -5 -1 43 20.17 8.78
    -5 1 -43 35.71 10.48
    -5 -1 -43 26.11 8.81
    -5 1 43 15.36 6.36
    -5 -1 43 17.21 7.05
    5 -1 43 26.88 8.13
    -5 -1 43 17.36 6.74
    5 1 43 22.08 8.49
    -5 -1 45 49.87 13.19
    5 -1 45 56.48 12.61
    -5 -1 -45 63.01 14.09
    -5 -1 45 43.13 9.87
    -5 1 45 41.61 11.45
    -5 1 -45 64.21 14.6
    5 1 45 76.39 15.27
    -5 1 45 56.2 12.44
    -5 -1 45 43.06 11
    -5 -1 47 1.16 2.87
    -5 1 -47 0.67 3.37
    -5 -1 -47 6.58 4.87
    -5 -1 47 1.45 1.83
    5 1 47 -9.1 5.39
    5 -1 47 -2.04 4.24
    -5 1 47 -3.82 3.05
    -5 1 49 27.17 8.73
    -5 -1 49 20.33 8.45
    -5 -1 49 14.38 7
    -5 1 -49 20.55 10.09
    -5 -1 -49 9.31 5.35
    5 1 49 29.87 10.28
    5 -1 49 21.2 7.71
    -5 -1 -51 0.12 3.19
    -5 -1 51 -1.48 3.62
    -5 -1 51 -0.85 2.96
    -5 1 -51 3.38 4.06
    5 1 51 -5.09 6.39
    -5 1 51 -0.82 3.24
    5 -1 51 0.01 1.45
    -5 1 53 15.17 7.15
    -5 1 -53 10.83 5.81
    -5 -1 -53 7.36 4.94
    -5 -1 53 0.52 2.8
    5 1 53 17.85 8.04
    5 -1 53 5.2 3.8
    -5 -1 53 9.08 5.13
    5 1 55 5.42 5.75
    -5 1 -55 -1.55 3.43
    -5 -1 55 -4.34 2.37
    -5 1 55 5.85 4.17
    5 -1 55 13.42 7.75
    -5 1 -57 8.92 7.41
    5 1 57 -1.86 2.3
    -5 1 57 2.4 2.58
    5 -1 57 -4.52 4.98
    -5 -1 57 2.04 2.48
    -5 1 -59 3.27 4.15
    -5 1 59 -0.52 1.31
    -5 -1 59 -2.69 1.71
    5 1 59 -0.3 3.79
    5 -1 59 8.48 5.8
    -5 1 -61 2.66 2.64
    -5 1 61 1.88 2.78
    5 1 61 1.31 2.65
    -5 -1 61 5.79 4.94
    5 -1 61 11.85 7.41
    -5 1 63 -4.97 4.28
    5 1 63 -1.94 4.93
    -5 -1 63 2.61 1.11
    5 -1 63 -0.54 1.87
    -5 1 65 -0.81 3.86
    5 1 65 1.38 2.48
    5 -1 65 -0.18 5.38
    -5 -1 65 1.82 2.58
    5 -1 67 3.51 4.02
    5 1 67 -3.99 4.28
    -5 -3 1 36.07 7.34
    -5 -3 1 46.66 7.81
    -5 -3 -1 39.94 6.9
    -5 -3 -1 31.67 6.52
    -5 3 1 31.61 6.39
    -5 -3 1 30.5 5.94
    -5 3 -1 45.45 8.33
    -5 -3 1 36.25 5.15
    -5 3 -1 37.89 7.4
    -5 -3 -1 36.3 5.17
    -5 3 -1 37.61 6.6
    -5 3 1 32.92 6.16
    -5 -3 -1 37.13 6.57
    5 -3 1 17.86 3.25
    -5 3 1 41.56 8.3
    -5 -3 3 28.79 6.29
    -5 -3 3 32.96 6.94
    -5 -3 3 23.78 4.03
    5 -3 3 8.85 2.19
    -5 -3 3 22.09 5.08
    -5 3 -3 32.99 7.24
    -5 3 -3 14.16 4.15
    -5 3 3 20.87 4.95
    -5 3 3 26.32 5.86
    -5 -3 3 29.1 5.92
    -5 -3 -3 26.67 5.58
    -5 -3 -3 21.88 4.9
    -5 3 3 31.61 7.02
    -5 -3 -3 23.85 5.7
    -5 3 -3 20.96 5.47
    -5 -3 5 22.63 5.57
    -5 3 -5 20.31 2.63
    5 -3 5 10.47 2.48
    -5 -3 5 23.3 4.29
    -5 -3 5 13.26 3.95
    -5 -3 -5 14.33 4.06
    -5 3 -5 18.93 5.23
    -5 -3 5 24.7 6.26
    -5 3 -5 15.12 4.52
    -5 3 5 20.11 5.73
    -5 3 -5 20.1 5.64
    -5 3 5 18.88 4.71
    -5 -3 -5 21.4 5.26
    -5 -3 5 21.05 4.91
    -5 3 5 24.27 6.1
    -5 -3 -5 16.52 4.65
    5 -3 7 22.3 3.99
    -5 -3 7 44.7 6.16
    -5 3 -7 34.97 4.27
    -5 3 -7 44.12 8.68
    -5 -3 7 34.75 6.16
    -5 3 7 42.93 8.31
    -5 -3 -7 38.9 6.84
    -5 3 -7 44.11 7.73
    -5 3 -7 41.44 7.95
    -5 -3 7 39.23 7.13
    -5 3 7 33.59 7.37
    -5 3 7 33.1 6.16
    -5 -3 -7 39.36 7.43
    -5 -3 7 41.69 7.63
    5 -3 9 2.65 1.65
    -5 -3 9 9.65 2.9
    -5 3 -9 7.61 3.86
    -5 -3 -9 10.84 4.28
    -5 -3 -9 10.25 3.56
    -5 3 9 11.58 3.97
    -5 3 -9 8.02 3.95
    -5 3 9 2.03 1.37
    -5 3 -9 11.19 4.24
    -5 -3 9 9.1 3.11
    -5 3 9 9.28 3.75
    -5 -3 9 16.2 4.6
    -5 -3 11 240.22 22.11
    -5 3 -11 266.65 22.51
    -5 -3 11 269.11 21.48
    -5 3 11 250.79 21.5
    -5 -3 -11 216.26 19.23
    -5 3 -11 239.64 21.81
    -5 -3 -11 207.28 19.08
    -5 3 11 235.12 18.75
    -5 -3 11 245.69 20.9
    5 -3 11 150.74 14.82
    -5 -3 11 230.3 17.97
    -5 3 11 236.08 21.35
    -5 -3 13 306.55 26.67
    -5 -3 13 347.08 25.68
    -5 3 13 343.82 26.11
    -5 -3 -13 308.04 23.88
    -5 3 -13 349.61 28.03
    5 -3 13 227.58 19.89
    -5 -3 -13 314.15 24.38
    -5 3 13 304.13 22.76
    -5 3 -13 365.83 27.33
    -5 -3 13 327.34 25.52
    -5 3 13 276.4 20.56
    -5 -3 13 338.88 23.21
    -5 3 13 328.14 26.33
    -5 -3 15 932.38 53
    -5 -3 15 868.79 54.91
    -5 3 -15 918.79 53.88
    -5 -3 -15 853.21 51.36
    -5 3 -15 943.63 56.16
    -5 -3 -15 911.8 52.17
    -5 3 15 821.96 48.81
    -5 3 15 929.74 53.15
    -5 3 15 837.95 47.84
    -5 -3 15 880.25 49.78
    5 -3 15 941.05 49.78
    -5 -3 15 881.45 52.73
    -5 3 15 873.2 53.77
    -5 -3 17 1110.8 60.49
    -5 -3 -17 984.01 58.11
    -5 -3 17 995.32 61.94
    -5 3 17 1000.82 58.33
    -5 3 -17 1091.28 60.67
    -5 3 -17 977.48 61.38
    5 3 17 1083.71 56.64
    -5 3 17 962.7 54.7
    -5 -3 17 1045.96 59.87
    -5 -3 17 1031.39 56.86
    5 -3 17 1029.99 56.37
    -5 -3 -17 989.95 57.89
    -5 -3 19 1879.83 104.1
    -5 3 19 1819.08 102.03
    -5 3 19 1851.48 99.13
    -5 3 -19 2019.67 101.61
    -5 -3 -19 1918.6 100.38
    -5 -3 -19 1970.99 100.14
    -5 3 -19 2042.98 105.32
    -5 -3 19 1928.59 101.36
    5 3 19 2096.69 99.05
    -5 3 19 1953.58 96.66
    -5 -3 19 2002.85 102.09
    5 -3 19 1993.49 99.11
    -5 -3 19 1953.37 98.41
    -5 -3 -21 1834.96 99.13
    -5 -3 21 1763.3 103.35
    -5 3 21 1809.32 97.91
    -5 3 -21 2016.75 101.16
    -5 -3 -21 1928.94 101.07
    -5 3 -21 2141.3 106.93
    5 3 21 2264.44 100.7
    -5 3 21 1956.39 103.24
    -5 -3 21 1984.53 102.01
    -5 -3 21 1898.36 101.12
    -5 -3 21 1974.21 98.87
    5 -3 21 2003.19 99.11
    -5 3 21 1804.97 96.1
    5 -3 23 1908.37 95.09
    -5 -3 23 1615.64 98.02
    -5 3 23 1870.66 92.75
    -5 3 23 1581.5 91.05
    -5 -3 -23 1806.36 95.95
    -5 3 -23 1806.87 94.46
    -5 3 -23 2001.08 101.58
    -5 -3 -23 1769.58 94.46
    -5 3 23 1907.35 99.04
    -5 -3 23 1756.45 95.69
    -5 -3 23 1720.26 92.56
    5 3 23 2117.78 96.66
    -5 -3 23 1808.59 95.99
    -5 3 -25 745.51 47.77
    -5 -3 25 697.57 51.84
    5 -3 25 797.32 49.55
    -5 -3 -25 839.1 51.3
    -5 3 -25 748.45 52.66
    -5 -3 -25 797.38 49.33
    -5 3 25 802.55 52.33
    -5 -3 25 777.94 49.87
    5 3 25 941.82 51.93
    -5 3 25 664.07 44.93
    -5 -3 25 748.05 47.48
    -5 3 25 741.16 46.27
    -5 -3 25 745.52 49.27
    -5 -3 27 519.58 37.43
    -5 -3 27 488.57 41.25
    5 3 27 615.5 40.53
    -5 3 27 558.89 37.08
    -5 -3 -27 583.52 41.08
    -5 3 27 447.59 33.9
    -5 3 -27 499.77 36.49
    -5 -3 -27 553.91 38.89
    -5 -3 27 588.3 40.24
    5 -3 27 596.38 40.14
    -5 3 27 519.03 40.61
    -5 -3 27 483.18 37.79
    -5 -3 29 176.86 23.08
    -5 -3 -29 227.58 23.66
    -5 3 29 173.9 17.76
    -5 3 -29 206.02 20.44
    -5 -3 -29 203.27 21.4
    5 3 29 243.83 23.72
    -5 3 29 203.08 23.32
    -5 -3 29 215.11 21.95
    -5 3 29 201.66 20.45
    -5 -3 29 197.6 20.34
    5 -3 29 225.12 22.7
    -5 -3 29 188.27 20.77
    5 3 31 119.48 16.38
    -5 -3 31 107.97 17.66
    -5 -3 31 88.83 13.96
    -5 -3 -31 106.47 16.48
    -5 -3 -31 94.35 14.31
    -5 -3 31 97.73 14.64
    -5 3 31 92.35 13.37
    5 -3 31 108.09 15.94
    -5 -3 31 95.61 13.87
    -5 3 31 91.18 15.12
    -5 -3 33 42.87 11.17
    -5 -3 33 38.35 9.34
    -5 -3 -33 64.18 13.31
    -5 3 33 45.12 10.65
    -5 -3 -33 56.08 11.01
    -5 3 33 41.32 9.4
    5 3 33 59.55 11.64
    -5 -3 33 53.32 10.83
    5 -3 33 53.08 11.59
    -5 -3 33 37.83 8.59
    5 3 35 33.86 9.1
    -5 -3 35 16.38 6.49
    -5 -3 -35 29.89 9.87
    -5 3 35 22.27 8.03
    -5 -3 -35 27.8 8.36
    -5 -3 35 21.71 8.79
    -5 -3 35 24.3 7.97
    5 -3 35 32.6 9.12
    -5 3 35 29.51 8.02
    -5 -3 35 32.89 8.47
    -5 3 37 177.25 20.38
    -5 -3 37 163.55 23.97
    -5 -3 -37 180.38 22.07
    -5 -3 37 188.12 21.64
    5 3 37 221.21 24.76
    -5 3 37 146.39 21.4
    -5 -3 37 136.81 19.47
    -5 -3 37 181.28 21.24
    5 -3 37 218.96 25.33
    -5 -3 39 137.6 22.63
    -5 -3 -39 154.46 20.98
    -5 3 39 125.89 20.05
    -5 -3 39 158.59 19.97
    -5 3 39 143.58 18.62
    5 3 39 213.37 24.98
    5 -3 39 207.47 24.92
    -5 -3 39 154.13 20.35
    5 3 41 411.33 36.25
    -5 -3 41 272.74 33.79
    -5 -3 -41 303.74 31.25
    -5 3 41 225.85 28.89
    -5 -3 41 219.04 25.75
    -5 3 41 304.79 29.04
    5 -3 41 388.92 35.78
    -5 -3 41 357.13 32.2
    -5 -3 43 123.02 22.53
    -5 -3 -43 155.52 22.08
    5 -3 43 203.41 26.31
    -5 -3 43 130.79 18.72
    -5 3 43 120.29 20.47
    5 3 43 202.21 25.28
    -5 3 43 170.83 21.25
    -5 -3 43 163.46 22.38
    -5 -3 -45 275.46 31
    -5 -3 45 225.44 32.22
    -5 -3 45 316.14 31.69
    -5 3 45 266.11 31.24
    -5 -3 45 191.16 24.1
    5 -3 45 351.53 35.43
    -5 3 45 277.38 28.94
    5 3 45 330.06 34.36
    -5 -3 47 76.31 18.98
    5 3 47 112.34 19.79
    -5 3 47 93.9 16.58
    -5 3 47 71.33 15.56
    -5 -3 47 108.69 18.56
    5 -3 47 139.2 22.28
    -5 -3 49 75.39 18.78
    5 3 49 114.22 20.7
    -5 -3 49 94.1 17.55
    -5 3 49 82.6 15.63
    5 -3 49 107.62 20.14
    -5 -3 51 4.87 6.93
    5 3 51 1.18 3.8
    5 -3 51 11.37 7.94
    -5 3 51 4.39 5.42
    -5 -3 51 4.36 2.56
    -5 3 -53 13.6 7.41
    5 -3 53 18.84 9.26
    -5 -3 53 9.06 7.56
    -5 -3 53 8.22 3.67
    -5 3 53 5.67 5.28
    5 3 53 12.47 5.85
    -5 -3 55 0.39 1.42
    -5 3 -55 7.76 5
    -5 3 55 -0.12 1.89
    5 3 55 0.25 1.36
    5 -3 55 4.28 2.57
    -5 -3 55 -4.36 6.6
    -5 -3 57 5.47 5.38
    -5 3 57 0.64 1.08
    -5 3 -57 0.96 7.16
    5 -3 57 3.92 0.57
    -5 -3 57 4.79 1.88
    5 3 57 -3.26 3.15
    -5 3 59 15.59 7.23
    -5 3 -59 23.66 10.65
    5 -3 59 19.05 10.26
    -5 -3 59 11.75 8.98
    -5 -3 59 9.86 5.09
    5 3 59 11.45 7.95
    -5 3 -61 19.13 11.36
    -5 -3 61 4.85 5.33
    -5 -3 61 16.57 9.63
    -5 3 61 5.46 4.73
    5 3 61 13.83 7.85
    5 -3 61 14.84 7.74
    -5 3 -63 29.09 12.36
    5 -3 63 15.01 7.99
    5 3 63 30.74 12.6
    -5 3 63 27.42 10.17
    -5 -3 63 18.04 9.23
    5 3 65 12.86 7.43
    -5 3 -65 13.24 8.4
    -5 3 65 -1.59 2.19
    -5 -3 65 9.78 5.32
    5 -3 65 2.38 4.18
    -5 3 -67 7.24 5.83
    5 3 67 9.45 8.31
    5 -3 67 10.22 6.45
    -5 5 1 -1.72 1.89
    -5 -5 1 -0.81 1.35
    5 -5 1 0.19 0.91
    -5 5 1 3.9 2.06
    -5 5 -1 0.5 0.87
    -5 -5 1 2.93 2.53
    -5 5 -1 -1.03 0.39
    -5 5 -1 -1.09 1.15
    -5 -5 -1 2.25 1.73
    -5 -5 -1 1.83 2.12
    -5 5 3 205.48 19.75
    -5 -5 3 179.15 16.19
    5 -5 3 159.67 14.8
    -5 5 -3 209.21 19.07
    -5 -5 -3 188.1 17.96
    -5 5 3 200.38 20.76
    -5 5 -3 202.65 19.65
    -5 5 3 197.3 17.91
    -5 5 -3 219.29 21.42
    -5 -5 -3 198.86 18.79
    -5 -5 3 199.32 18.63
    -5 -5 5 94.92 10.92
    -5 5 -5 102.98 14.39
    -5 5 -5 103.28 13.68
    -5 5 5 94.25 11.25
    -5 -5 5 98.89 12.43
    -5 -5 -5 106.75 13.1
    -5 -5 -5 90.07 11.78
    -5 5 5 111.28 14.95
    5 -5 5 87.86 9.9
    -5 5 5 111.96 14.26
    -5 5 -5 90.42 11.91
    -5 -5 7 414.35 31.1
    -5 5 -7 414.48 30.93
    -5 5 7 387.19 30.45
    5 -5 -7 267.72 16.73
    -5 -5 -7 368.16 27.05
    -5 -5 7 363.99 26.63
    -5 5 -7 453.86 31.78
    -5 5 7 436.05 30.4
    -5 -5 -7 378.59 27.42
    -5 5 -7 396.18 27.07
    -5 5 7 366.28 24.88
    -5 -5 7 382.52 25.32
    5 -5 7 319.45 22.59
    -5 -5 9 71.07 11.52
    5 -5 9 56.3 8.13
    -5 -5 9 62.8 9.32
    5 -5 -9 45.32 4.88
    -5 5 -9 76.94 10.73
    -5 -5 9 63.47 9.37
    -5 -5 9 65.26 11.07
    -5 -5 -9 68.6 10.13
    -5 5 9 75.03 12.15
    -5 5 -9 63.68 11.17
    -5 5 -9 60.08 10.66
    -5 5 9 75.43 11.48
    -5 5 9 63.9 8.65
    -5 -5 -9 63.67 9.85
    -5 5 -11 410.57 32.55
    -5 -5 11 394.85 31.6
    5 -5 -11 293.61 20.56
    -5 -5 -11 370.57 28.35
    -5 -5 -11 416.72 29.22
    -5 -5 11 383.14 27.09
    -5 5 11 448.43 33.06
    -5 5 11 402.6 31.46
    -5 5 11 354.04 24.91
    -5 -5 11 392.12 30.5
    5 -5 11 372.21 25.8
    -5 5 -11 408.95 31.7
    -5 5 11 384.61 30.13
    -5 -5 11 410.05 27.85
    -5 -5 13 139.81 17.94
    -5 5 13 160.14 18.69
    -5 -5 -13 139.17 15.93
    -5 5 -13 171.77 19.85
    -5 -5 13 159.07 15.97
    -5 -5 -13 159.16 16.5
    -5 5 13 123.65 16.94
    -5 5 -13 155.97 18.19
    -5 5 13 117.72 12.58
    -5 -5 13 171 18.58
    -5 5 13 154.44 17.55
    -5 -5 13 146.39 15.03
    5 -5 13 154.02 15.07
    -5 -5 15 639.34 40.23
    -5 5 15 731.07 46.26
    -5 -5 -15 639.85 42.2
    -5 5 -15 617.33 45.42
    -5 5 15 523.01 35.62
    -5 5 15 597.83 43.9
    -5 -5 15 688.4 41.82
    -5 -5 15 666.49 44.49
    -5 -5 15 629.39 45.04
    -5 5 15 655.86 44.5
    5 -5 15 635.59 39.81
    -5 -5 -15 663.67 41.48
    -5 5 -15 652.7 44.17
    -5 -5 17 456.3 37.1
    -5 5 17 498.21 36.65
    -5 -5 17 508.71 33.85
    -5 -5 -17 466.29 33.32
    -5 5 -17 484.53 36.12
    -5 -5 17 517.78 35.02
    -5 5 17 365.7 27.47
    -5 -5 -17 446.67 33.55
    -5 5 17 443.08 36.71
    -5 -5 17 523.15 37.42
    5 -5 17 518.24 33.76
    -5 -5 19 1106.81 62.01
    -5 5 19 1106.49 65.26
    -5 -5 19 1170.09 66.67
    -5 -5 -19 1084 61.92
    -5 -5 -19 1013.48 62.2
    -5 5 19 942.97 65.17
    5 -5 19 1141.74 62.8
    -5 5 -19 1098.21 64.9
    -5 -5 19 982.37 65.77
    -5 -5 19 1134.2 63.65
    -5 -5 21 787.08 49.01
    -5 5 21 790.03 47.82
    -5 -5 -21 735.5 49.68
    -5 -5 -21 820.72 49.94
    -5 5 21 831.59 52.18
    -5 5 -21 819.49 51.89
    -5 5 21 704.25 52.83
    5 -5 21 825.41 50.43
    -5 -5 21 754.77 54.11
    -5 -5 21 833.8 53.1
    -5 -5 21 801.31 50.71
    -5 -5 23 665.35 44.49
    -5 5 23 706.53 46.92
    -5 5 -23 706.51 47.31
    -5 -5 -23 669.72 46.11
    -5 5 23 643.08 49.24
    -5 -5 23 622.66 48.78
    -5 -5 -23 685.97 44.95
    5 -5 23 749.64 47.11
    -5 5 23 667.41 43.37
    -5 -5 23 754.54 48.95
    -5 -5 23 727.21 47.09
    -5 -5 25 555.84 39.8
    -5 5 -25 587.12 41.38
    -5 5 25 570.57 40.75
    -5 -5 -25 594.25 40.41
    -5 -5 25 543.68 44.54
    -5 -5 -25 543.89 41.29
    -5 -5 25 627.44 42.81
    -5 -5 25 601.86 43.06
    -5 5 25 531.11 43.67
    5 -5 25 598.16 41.75
    -5 5 25 566.71 38.86
    -5 -5 27 210.85 21.96
    -5 -5 27 194.17 24.78
    -5 5 27 195.86 20.97
    -5 5 -27 217.68 22.24
    -5 -5 -27 219.83 24.01
    -5 -5 -27 222.71 22.07
    -5 5 27 205.56 24.98
    -5 -5 27 237.88 24.29
    -5 5 27 215.3 21.13
    5 -5 27 240.36 24.06
    -5 -5 27 230.29 23.54
    -5 -5 -29 205.98 21.57
    -5 -5 29 180.72 24.2
    -5 5 29 186.15 20.28
    -5 5 -29 208.87 21.86
    -5 -5 -29 222.06 24.6
    -5 -5 29 206.41 22.57
    -5 5 29 192.11 24.36
    -5 -5 29 232.64 24.41
    -5 5 29 202.37 21.12
    5 5 29 229.94 23.77
    5 -5 29 224.48 23.72
    -5 -5 29 248.81 23.87
    -5 -5 31 40.25 9.15
    5 -5 31 29.49 7.89
    -5 -5 -31 24.61 8.22
    -5 -5 31 37.56 11.31
    -5 5 31 21.95 7.92
    -5 5 31 23.54 6.7
    -5 5 -31 28.64 7.22
    -5 -5 31 29.87 8.04
    -5 -5 -31 23.87 6.87
    -5 -5 31 35.31 9.02
    -5 5 31 31.87 7.96
    5 5 31 31.72 8.63
    -5 -5 33 42.93 12.12
    5 5 33 86.79 14.45
    -5 -5 -33 58.49 13.11
    -5 5 33 44.91 11.96
    -5 -5 33 62.8 11.94
    -5 5 33 40.71 8.82
    -5 -5 -33 59.22 11.39
    -5 5 33 59.68 11.56
    -5 -5 33 83.08 14.31
    5 -5 33 69.72 13.24
    -5 -5 33 53.92 11.59
    -5 -5 35 54.34 11.98
    -5 5 35 60.49 11.42
    -5 -5 35 56.59 14
    -5 -5 -35 51.42 12.47
    -5 -5 35 40.04 9.78
    -5 5 35 50.75 12.72
    -5 -5 35 60.65 12.08
    -5 -5 -35 43.21 9.83
    5 5 35 71.57 13.54
    5 -5 35 60.14 12.55
    -5 -5 37 65.3 15.41
    -5 -5 -37 71.78 15.61
    -5 5 37 50.65 10.72
    -5 5 37 54.14 12.99
    5 5 37 71.76 14.19
    -5 -5 37 57.33 11.91
    5 -5 37 73.34 14.08
    -5 -5 37 61.54 12.06
    -5 5 39 39.99 11.49
    -5 -5 39 55.61 14.37
    -5 -5 39 50.54 11.32
    -5 -5 -39 55.37 15.35
    5 5 39 84.58 15.57
    5 -5 39 74.64 14.35
    -5 -5 39 60.07 12.42
    -5 5 39 61.26 11.98
    -5 -5 41 48.53 14.92
    -5 5 41 73.2 13.41
    -5 -5 41 69.66 13.96
    -5 5 41 57.54 14.51
    -5 -5 -41 99.18 18.64
    5 5 41 85.56 16.14
    -5 -5 41 60.3 13.33
    5 -5 41 75.97 15.5
    -5 -5 43 25.78 8.56
    -5 -5 43 25.43 10.93
    -5 5 43 19.57 6.92
    -5 -5 -43 39.38 12.25
    -5 5 43 16.38 8.88
    5 5 43 28.18 9.41
    5 -5 43 27.46 9.2
    -5 -5 43 30.17 9.47
    5 5 45 47.89 13.09
    -5 -5 45 45.43 14.1
    -5 5 45 50.85 11.45
    -5 -5 -45 47.49 13.78
    -5 5 45 46.9 13.95
    -5 -5 45 32.78 9.62
    5 -5 45 66.52 15.78
    -5 -5 45 50.41 12.4
    -5 -5 47 6.87 7.93
    -5 5 47 7.74 4.76
    -5 -5 -47 8.24 7.29
    -5 -5 47 1.94 1.21
    -5 5 47 3.97 3.86
    5 5 47 4 3.69
    5 -5 47 8.81 4.78
    -5 -5 49 38.99 14.58
    -5 5 49 23.39 10.11
    -5 -5 -49 21.32 10.57
    -5 5 49 24.49 8.78
    5 5 49 42.65 12.78
    5 -5 49 41.02 13.22
    -5 -5 49 29.58 9.95
    -5 -5 51 12.07 8.41
    -5 -5 -51 -0.01 2.15
    -5 5 51 -0.71 1.9
    -5 -5 51 3.78 3.27
    -5 5 51 5.25 4.48
    5 5 51 1.14 2.6
    5 -5 51 7.4 6.95
    -5 -5 53 17.07 10.7
    -5 -5 -53 5.84 8.02
    -5 5 53 8.38 6.14
    5 5 53 9.26 6.48
    -5 5 53 12.55 6.81
    5 -5 53 18.4 9.27
    -5 -5 53 18.1 8.97
    -5 -5 55 -3.63 4.5
    -5 -5 -55 0.1 5.05
    -5 5 55 -9.87 5.52
    5 5 55 2.51 2.42
    5 -5 55 -2.44 3.44
    -5 -5 55 -1.45 0.99
    -5 -5 57 3.42 4.99
    -5 -5 -57 -2.3 3.33
    -5 5 57 -1.15 3.44
    5 5 57 -1.24 3.15
    5 -5 57 -1.09 4.77
    -5 -5 57 7.71 5.94
    -5 -5 59 4.25 4.16
    -5 -5 -59 7.92 4.41
    5 -5 59 11.8 7.46
    5 5 59 13 7.62
    -5 5 59 6.56 4.96
    -5 -5 59 6.32 5.62
    -5 -5 61 -2.78 4.21
    -5 5 61 3.85 2.43
    -5 -5 -61 1.29 2.61
    5 -5 61 -4.04 6.06
    -5 -5 61 -8.08 5.72
    5 5 61 3.89 4.45
    -5 -5 63 12.59 11.22
    -5 5 -63 16.22 11.05
    5 -5 63 2.82 4.37
    5 5 63 -2.02 2.31
    -5 5 63 12.89 6.82
    -5 -5 63 9.85 8.02
    -5 -5 65 7.72 6.67
    5 -5 65 6.56 7.34
    5 5 65 2.12 5.35
    -5 7 1 4.2 3.07
    -5 -7 1 7.04 2.76
    -5 -7 -1 8.58 3.54
    -5 7 1 6.14 3.83
    -5 7 -1 8.89 5.28
    -5 -7 1 4.2 2.3
    -5 7 -1 6.6 3.22
    -5 7 -1 12.38 5.07
    -5 7 1 4.4 2.34
    5 -7 1 7.02 3.08
    -5 -7 -1 4.19 2.39
    5 -7 3 37.12 7.49
    -5 -7 3 44.91 8.87
    -5 7 3 56.31 11.57
    -5 7 -3 53.43 11.32
    -5 7 -3 42.37 8.3
    -5 7 -3 55.77 10.74
    -5 7 3 36.16 7.52
    -5 7 3 44.91 9.17
    -5 -7 3 35.26 7.43
    -5 -7 -3 32.81 7.37
    -5 -7 5 36.22 7.4
    -5 -7 5 30.72 7.33
    -5 7 5 40.04 10.42
    -5 -7 -5 28.72 6.84
    -5 7 -5 35.74 9.18
    -5 7 -5 34.69 9.13
    -5 7 5 29.63 6.37
    -5 7 5 37.28 8.35
    -5 -7 5 32.22 7.97
    -5 7 -5 30.07 6.82
    5 -7 5 27.21 6.25
    5 -7 7 129.69 14.52
    -5 7 7 148.43 19.96
    -5 -7 7 115.03 16.29
    -5 7 7 129.72 14.13
    -5 7 -7 149.6 19.23
    -5 7 -7 172.87 20.41
    -5 -7 7 127.82 15.77
    -5 7 -7 151.78 15.92
    -5 7 7 151.94 17.91
    -5 7 7 136.6 18.1
    -5 -7 7 126.44 14.9
    -5 -7 -7 125.83 15.53
    -5 -7 9 126.38 17.23
    -5 7 -9 144.62 18.9
    -5 -7 -9 127.88 15.89
    -5 7 -9 144.06 15.5
    -5 7 9 120.45 13.16
    -5 7 -9 166.09 20.57
    -5 7 9 133.16 18.5
    -5 7 9 175.42 21.35
    5 -7 9 133.11 15.04
    -5 7 9 150.96 18.28
    -5 -7 9 144 16.05
    -5 7 11 435.15 36.36
    -5 7 -11 418.44 34.98
    -5 -7 -11 370.73 30.7
    -5 7 11 317.84 24.7
    -5 -7 -11 387.86 29.3
    -5 -7 11 393.4 33.54
    -5 7 11 401.6 34.87
    -5 7 11 415.27 33.24
    5 -7 11 390.36 29.3
    -5 -7 11 429.35 31.56
    -5 7 13 299.13 27.51
    -5 -7 13 262.52 27.32
    -5 7 13 339.06 31.14
    -5 7 -13 285.88 28.26
    -5 -7 -13 271.87 23.81
    -5 7 13 245.85 27.29
    -5 -7 -13 276.19 25.38
    5 -7 13 289.77 24.74
    -5 -7 13 308.35 26.24
    -5 7 -15 449.39 37.4
    -5 -7 -15 430.01 34.53
    -5 7 15 527.46 41.23
    -5 -7 -15 459.75 33.34
    -5 7 15 462.9 39.45
    -5 -7 15 447.59 38
    -5 -7 15 499 36.26
    5 -7 15 478.45 34.86
    -5 7 17 165.3 21.33
    -5 -7 17 130.25 14.6
    -5 -7 -17 151.58 16.93
    -5 7 17 173.43 22.15
    -5 -7 17 152.56 20.53
    -5 -7 17 185.21 21.64
    -5 -7 -17 156.3 18.51
    -5 7 -17 167.04 20.49
    5 -7 17 158.3 18.2
    -5 -7 17 162.72 18.94
    -5 -7 19 309.03 31.36
    -5 7 -19 352.58 31.43
    -5 -7 -19 298.9 28.51
    -5 -7 -19 312.43 26.59
    -5 7 19 385.38 34.04
    -5 7 19 287.38 31.09
    -5 -7 19 388.66 33.65
    5 -7 19 337.09 28.99
    -5 -7 19 359.24 30.43
    -5 7 -21 187.43 21.78
    -5 -7 -21 160.95 20.22
    -5 -7 -21 172.52 18.43
    -5 7 21 176.89 23.64
    5 -7 21 211.41 22.02
    -5 7 21 182.12 22.44
    -5 -7 21 212.86 24.05
    -5 -7 21 144.75 20.91
    -5 -7 21 203.53 22.06
    -5 -7 23 195.2 25.29
    -5 7 23 239.81 26.22
    -5 7 -23 233.78 24.87
    -5 -7 -23 205.63 23.31
    -5 -7 -23 227.71 21.78
    -5 7 23 220.99 27.14
    -5 -7 23 273.57 28.13
    5 -7 23 231.43 24.31
    -5 -7 23 247.3 25.33
    -5 -7 25 243.47 29.14
    -5 7 25 309.65 30.11
    -5 -7 -25 256 27.02
    -5 7 -25 285.54 28.6
    -5 7 25 277.82 31.12
    -5 -7 25 342.62 32.22
    5 -7 25 317.58 29.26
    -5 -7 25 352.36 31.22
    -5 -7 -25 267.5 24.89
    -5 -7 27 309.59 34.16
    -5 7 -27 333.23 31.87
    -5 -7 -27 350.5 32.59
    -5 7 27 309.61 34.59
    5 -7 27 414.67 34.78
    -5 -7 27 416.77 36.52
    -5 -7 27 392.36 34.39
    -5 7 27 381.3 34.52
    -5 -7 29 439.86 43.34
    -5 7 29 533.57 42.32
    -5 7 -29 477.39 40.11
    -5 -7 -29 511.07 41.71
    -5 7 29 449.35 44.56
    -5 -7 29 602.08 44.7
    -5 -7 29 591.32 45.67
    5 -7 29 568.64 43.79
    -5 -7 31 363.68 40.36
    -5 7 31 453.61 38.62
    -5 7 -31 441.11 37.88
    -5 -7 -31 455.16 40.2
    -5 7 31 438.63 43.32
    5 -7 31 519.69 41.85
    -5 -7 31 609.79 45.41
    -5 -7 31 520.67 41.97
    -5 -7 33 426.93 44.02
    -5 -7 -33 481.12 41.77
    -5 7 33 404.53 37.23
    5 -7 33 548.33 43.71
    -5 7 33 447.11 44.91
    -5 -7 33 574.3 44.7
    -5 -7 33 549.52 43.79
    -5 -7 -35 336.99 34.28
    -5 -7 35 352.65 34.35
    -5 7 35 308.52 36.92
    -5 -7 35 289.09 35.55
    -5 -7 35 368.81 35.23
    5 -7 35 377 35.95
    -5 -7 37 218.89 30.95
    -5 -7 -37 242.7 29.35
    -5 7 37 223.68 31.27
    -5 7 37 257.79 26.98
    5 -7 37 251.11 29.34
    -5 -7 37 295.45 30.96
    -5 -7 37 262.34 29.39
    -5 7 39 123.79 18.63
    -5 -7 39 121.78 22.87
    -5 -7 -39 147.58 23.17
    -5 7 39 135.8 24.04
    -5 -7 39 155.7 22.14
    -5 -7 39 149.21 21.97
    5 -7 39 138.07 21.39
    5 -7 41 117.53 19.75
    -5 -7 41 87.24 19.64
    -5 7 41 114.08 17.53
    -5 -7 -41 127.19 21.91
    -5 7 41 117.12 22.9
    -5 -7 41 119.83 19.62
    -5 -7 41 122.05 19.58
    -5 -7 43 27.13 11.13
    -5 7 43 29.8 9.44
    -5 -7 -43 36.81 12.47
    -5 7 43 33.81 12.22
    -5 -7 43 26.96 8.7
    5 -7 43 35.47 10.99
    -5 -7 43 25.6 9.04
    -5 -7 45 40.69 13.82
    -5 -7 -45 45.74 14.17
    -5 7 45 30.83 12.07
    5 -7 45 31.74 11.41
    -5 7 45 35.4 10.11
    -5 -7 45 55.32 13.35
    -5 -7 -47 6.7 6.25
    -5 -7 47 15.39 9.27
    5 -7 47 8.91 7.11
    -5 7 47 8.41 6.32
    -5 7 47 10.88 5.62
    -5 -7 47 13.26 6.44
    -5 -7 49 10.18 6.86
    -5 -7 -49 32.87 12.18
    -5 7 49 21.54 9.99
    -5 7 49 24.31 9.25
    5 -7 49 34.15 11.81
    -5 -7 49 15.47 7.74
    -5 -7 51 -1.4 2.64
    -5 7 51 0.46 1.1
    -5 -7 -51 2.86 4.62
    -5 -7 51 -1.95 3.59
    5 -7 51 5.22 6.11
    -5 -7 53 2.25 8.54
    -5 7 53 6.92 5.04
    5 -7 53 9.03 6.78
    -5 -7 -53 1.57 3.23
    -5 7 53 0.98 2.68
    -5 -7 53 3.69 3.67
    -5 -7 55 10.46 9.84
    -5 7 55 -4.8 4.73
    -5 -7 -55 2.06 3.27
    -5 7 55 3.4 5.94
    5 -7 55 -2.79 3.44
    -5 -7 55 -0.51 4.86
    -5 -7 57 0.21 3.69
    -5 -7 -57 -2.89 4.79
    -5 7 57 2.7 2.66
    -5 -7 57 0.03 3.74
    -5 7 57 -2.92 3.32
    5 -7 57 -2.11 1.97
    -5 -7 59 4.39 5.4
    -5 -7 -59 1.37 2.71
    -5 7 59 4.22 5.43
    -5 7 59 1.6 3.02
    5 -7 59 -1.21 3.94
    -5 -7 59 -0.35 1.7
    -5 7 61 1.78 2.53
    5 -7 61 4.04 2.37
    5 -7 63 4.47 4.55
    5 -9 1 0.52 1.62
    -5 -9 1 0.2 1.59
    -5 -9 -1 4.17 2.34
    5 -9 -1 1.72 2.76
    -5 9 -1 10.74 4.62
    -5 -9 1 4.92 2.33
    -5 -9 -1 6.99 3.39
    -5 9 1 6.39 4.18
    -5 9 -1 8.9 5.07
    -5 9 1 8.53 3.71
    -5 9 3 182.02 20.8
    -5 9 -3 174.66 18.89
    -5 9 -3 185.08 22.37
    -5 -9 3 140.16 17.47
    -5 -9 3 160.24 19.47
    5 -9 3 166.56 19.19
    -5 9 3 163.34 19.18
    -5 -9 -3 143.81 18.65
    -5 -9 5 53.53 10.6
    -5 -9 5 56.37 11.5
    5 -9 5 49.49 9.85
    -5 -9 5 43.56 8.7
    -5 9 -5 67.13 13.33
    -5 9 5 57.67 12.57
    -5 9 5 70.46 12.58
    -5 -9 -5 40.29 9.06
    -5 -9 7 406.46 33
    5 -9 7 414.81 33.22
    -5 -9 7 410.04 34.18
    -5 9 7 410.43 38.4
    -5 -9 -7 408 34.09
    -5 -9 7 398.51 35.1
    -5 9 7 434.69 36.01
    -5 9 -7 521.68 41.54
    5 -9 9 214.94 22.28
    -5 -9 9 209.52 24.91
    -5 -9 -9 205.08 22.68
    -5 9 9 226.15 26.74
    -5 -9 9 215.25 22.26
    -5 9 9 220.01 24.32
    -5 -9 -11 384.57 33.48
    -5 -9 11 405.94 36.27
    -5 9 11 403.31 39.01
    -5 -9 11 427.96 34.41
    -5 9 11 468.69 37.45
    5 -9 11 416.63 33.62
    -5 -9 13 209.02 24.75
    -5 9 13 203.54 26.25
    5 -9 13 211.9 22.7
    -5 -9 -13 188.78 21.96
    -5 9 13 225.33 24.8
    -5 -9 13 206.73 22.84
    -5 -9 15 165.72 22.52
    -5 -9 -15 174.8 20.89
    -5 9 15 194.19 25.97
    -5 -9 15 171.4 20.94
    -5 9 15 193.53 23.27
    5 -9 15 180.88 21.05
    5 -9 17 77.42 13.35
    -5 -9 17 68.67 12.78
    -5 -9 17 58.92 12.76
    -5 9 17 68.58 15.74
    -5 9 -17 78.31 15.33
    -5 -9 -17 67.72 12.79
    -5 9 17 71.83 15.84
    5 -9 19 21.69 7.34
    -5 -9 19 22.84 7.6
    -5 -9 19 20.04 7.67
    -5 9 -19 14.36 6.38
    -5 9 19 11.72 5.75
    -5 -9 -19 19.81 7.05
    -5 9 19 27.41 9.65
    -5 9 -21 16.78 7.04
    -5 -9 21 19.76 8.1
    -5 9 21 20.53 7.97
    -5 9 21 18.57 7.65
    -5 -9 -21 20.82 6.78
    5 -9 21 17.25 5.63
    -5 -9 21 23.18 7.34
    -5 -9 23 60.82 13.8
    5 -9 23 56.04 12.31
    -5 -9 23 60.44 12.96
    -5 -9 23 50.63 12.81
    -5 9 23 61.4 14.2
    -5 9 -23 53.27 12.28
    -5 -9 -23 51.42 11.66
    -5 9 23 44.17 13.06
    -5 -9 25 61.99 13.81
    -5 -9 25 61.77 13.37
    -5 -9 25 48.69 12.72
    -5 9 25 55.42 13.33
    -5 9 -25 33.08 10.06
    -5 -9 -25 44.04 10.9
    -5 9 25 53.92 13.39
    5 -9 25 62.39 13.57
    -5 9 27 195.79 26.96
    -5 -9 27 154.12 23.85
    -5 -9 -27 179.4 23.29
    -5 9 -27 152.51 22.04
    -5 9 27 145.9 25.01
    5 -9 27 218.65 26.04
    -5 -9 27 209.6 26.97
    -5 -9 27 196.21 25.03
    -5 -9 29 260.54 29.6
    -5 -9 29 193.82 28.33
    -5 9 -29 202.36 25.72
    -5 -9 -29 229.61 27.53
    -5 9 29 253.95 30.5
    -5 9 29 216.95 30.53
    5 -9 29 240.25 28.59
    -5 -9 29 299.32 32.94
    -5 -9 31 234.68 31.33
    -5 9 -31 255.1 29.2
    -5 -9 -31 269.89 30.8
    -5 9 31 265.83 34.81
    -5 9 31 208.93 28.75
    5 -9 31 297.12 32.58
    -5 -9 31 318.13 34.34
    -5 -9 31 333.67 34
    -5 9 33 200.47 27.28
    -5 -9 -33 233.91 29.28
    -5 9 33 225.46 32.91
    -5 -9 33 285.44 32.38
    -5 -9 33 265.12 30.68
    5 -9 33 254.79 30.32
    -5 -9 33 188.63 28.66
    -5 -9 -35 104.78 19.65
    -5 9 35 93.27 21
    -5 -9 35 84.84 19.33
    5 -9 35 108.75 19.71
    -5 -9 35 112.05 19.75
    -5 -9 35 109.75 19.53
    5 -9 37 119.07 20.52
    -5 -9 37 105.89 21.84
    -5 -9 -37 119.92 21.6
    -5 9 37 97.3 21.92
    -5 -9 37 121.46 20.82
    -5 -9 37 125.7 21.2
    -5 -9 39 8.02 4.7
    -5 -9 39 12.06 7.49
    -5 -9 -39 8.73 7.19
    -5 9 39 5.24 4.57
    -5 -9 39 7.67 4.45
    5 -9 39 3.01 4.59
    -5 -9 41 12.92 7.1
    -5 -9 -41 13.97 7.18
    -5 -9 41 5.33 6.34
    -5 9 41 11.52 5.94
    5 -9 41 3.42 3.12
    -5 -9 41 10.23 6.81
    -5 -9 43 -1.54 2.14
    -5 -9 43 3.44 5.47
    -5 -9 -43 1.32 2.32
    -5 9 43 -6.94 5.98
    5 -9 43 -0.81 4.22
    -5 -9 45 -3.69 4.63
    -5 9 45 -6.65 7.51
    -5 -9 -45 0.99 4.38
    5 -9 45 -0.99 3.86
    -5 -9 45 0.09 2.19
    -5 -9 47 1.5 4.49
    -5 -9 -47 -5.48 2.46
    -5 9 47 -5.29 6.7
    5 -9 47 4.03 2.41
    -5 -9 47 -12.47 6.8
    5 -9 49 -0.99 4.39
    -5 -9 49 -1.28 4.56
    -5 -9 -49 -2.45 5.08
    -5 9 49 1.41 2.88
    -5 -9 49 -2.39 5.6
    -5 -9 51 -4.37 4.51
    -5 -9 -51 -1.4 2.56
    -5 9 51 0.68 2.88
    5 -9 51 0.33 2.87
    -5 -9 51 4.09 4.09
    -5 -9 -53 -2.81 2.95
    -5 -9 53 -6.17 6.07
    -5 9 53 1.02 2.24
    5 -9 53 0.65 3.09
    -5 -9 53 -1.36 1.73
    -5 -9 55 0.45 1.67
    -5 -9 -55 2.37 5.18
    -5 9 55 -6.49 6.56
    5 -9 55 0.85 2.09
    -5 -9 55 6.05 4.97
    5 -9 57 5.73 7.16
    -5 9 57 4.29 4.5
    5 -9 59 0.03 2.78
    5 -11 1 5.55 3.67
    5 -11 -1 4.36 4.67
    -5 -11 -1 6.62 4.03
    -5 -11 1 2.39 0.92
    -5 -11 1 5.09 4.7
    -5 -11 -1 4.51 3.8
    5 -11 3 33.84 9.64
    -5 -11 -3 15.79 6.63
    5 -11 -3 35.04 9.4
    -5 -11 3 29.06 8.93
    -5 -11 -3 25.92 8.55
    -5 -11 3 19.28 6.77
    -5 -11 5 0.52 2.42
    5 -11 5 -1.36 2.47
    -5 -11 -5 -0.92 1.67
    -5 -11 5 -7.78 4.34
    -5 11 -5 8.68 5.49
    -5 11 5 0.81 0.32
    -5 -11 -5 2.31 1.77
    5 -11 7 31.39 8.6
    -5 -11 -7 30.63 8.67
    -5 -11 7 23.76 7.5
    -5 11 -7 37.72 11.61
    -5 -11 7 28.33 8.48
    -5 11 7 26.56 9.49
    -5 -11 9 6.71 4.46
    -5 -11 9 7.67 3.88
    5 -11 9 1.98 2.71
    -5 -11 -9 3.06 1.08
    -5 11 9 12.65 6.35
    -5 -11 11 35.78 9.19
    5 -11 11 30.01 8.97
    -5 -11 -11 42.88 10.64
    -5 -11 11 26.56 8.07
    -5 11 11 26.02 9.57
    5 -11 13 71.07 13.75
    -5 -11 13 52.94 12.89
    -5 -11 -13 60.14 12.57
    -5 -11 13 59.67 12.38
    -5 11 13 67.11 14.07
    -5 11 13 58.99 14.86
    -5 -11 15 108.13 18.62
    -5 -11 15 106.42 17.22
    -5 -11 -15 98.23 16.26
    -5 11 15 116.99 19.21
    5 -11 15 122.13 19.01
    -5 11 15 102.04 20.14
    -5 -11 17 189.22 25.76
    -5 -11 -17 159.74 22.39
    -5 11 17 218.4 30.46
    5 -11 17 237.44 27.29
    -5 -11 17 201.37 25.09
    -5 11 17 215.44 26.88
    -5 -11 -19 240.86 28.15
    -5 11 19 231.24 32.52
    -5 -11 19 213.96 28.36
    5 -11 19 270.89 30.17
    -5 11 19 242.76 29.94
    -5 -11 19 249.6 28.73
    -5 -11 21 274.24 33.55
    -5 -11 -21 301.05 32.34
    -5 11 21 361.15 41.54
    5 -11 21 386.34 37.36
    -5 -11 21 341.34 35
    -5 -11 23 308.78 36.92
    -5 11 -23 336.65 38.21
    -5 -11 -23 340.25 35.67
    -5 -11 23 426.42 39.81
    -5 11 23 456.05 47.88
    -5 11 23 411.85 44.94
    5 -11 23 403.87 39.33
    -5 -11 25 192.9 28.41
    -5 11 25 226.7 33.66
    -5 11 -25 224.12 30.22
    -5 -11 -25 211.39 27.77
    5 -11 25 257.16 31.27
    -5 11 25 241.49 34.15
    -5 -11 25 255.48 32.21
    -5 -11 25 275.24 31.6
    -5 -11 27 206.9 29.96
    -5 11 -27 225.24 30.67
    -5 -11 -27 221.86 28.84
    -5 11 27 314.07 38.87
    -5 11 27 215.16 33.2
    5 -11 27 295.06 33.83
    -5 -11 27 279.85 34.36
    -5 -11 27 309.11 34.17
    -5 -11 29 163.59 25.99
    5 -11 29 168.42 25.73
    -5 -11 29 124.42 23.02
    -5 11 29 163.13 28.08
    -5 11 -29 111.13 20.83
    -5 -11 -29 161.52 23.96
    -5 -11 29 149.2 24.06
    -5 11 29 143.49 26.44
    -5 -11 31 184.41 27.63
    5 -11 31 173.8 26.33
    -5 -11 31 156.69 26.15
    -5 11 31 158.13 27.16
    -5 11 -31 74.28 17.52
    -5 -11 -31 155.25 23.96
    -5 11 31 178.47 30.16
    -5 -11 31 165.74 25.03
    -5 -11 33 154.83 25.49
    -5 -11 33 143.81 23.66
    -5 -11 33 96.75 21.14
    -5 -11 -33 138.38 23.11
    5 -11 33 138.72 24.21
    -5 11 33 113.14 24.65
    -5 -11 35 76.36 18.03
    -5 -11 -35 86.1 18.24
    5 -11 35 85.95 19.12
    -5 -11 35 103.32 20.92
    -5 -11 35 76.21 18.74
    -5 11 35 78.93 21.04
    5 -11 37 177.49 28.16
    -5 -11 37 183.55 30.17
    -5 -11 -37 168.42 27.07
    -5 11 37 125.63 28.01
    -5 -11 37 250.14 32.53
    -5 -11 37 175.99 27.85
    -5 -11 39 100.74 21.42
    -5 -11 39 89.86 21.11
    -5 -11 -39 77.73 18.79
    -5 11 39 45 16.52
    5 -11 39 73.2 17.92
    -5 -11 39 64.39 16.7
    -5 -11 41 164.7 26.96
    -5 -11 41 125.79 26.36
    -5 -11 -41 163.9 27.68
    5 -11 41 121.78 23.88
    -5 11 41 157.66 31.33
    5 -11 43 47.42 15.36
    -5 -11 43 50.26 15.63
    -5 -11 -43 59.01 17.23
    -5 11 43 55.04 17.26
    -5 -11 43 56.06 17.87
    -5 -11 45 81.91 19.59
    -5 -11 45 62.82 19.52
    5 -11 45 63.17 17.14
    -5 -11 -45 54.13 16.47
    -5 11 45 71.61 22.14
    -5 -11 47 29.74 13.36
    -5 -11 -47 40.1 14.13
    -5 11 47 27.25 12.44
    -5 -11 47 32.42 11.93
    5 -11 47 15.41 9.97
    -5 -11 49 16.64 10.7
    -5 -11 -49 13.56 8.99
    -5 11 49 1.77 3.54
    5 -11 49 10.22 7.21
    -5 -11 49 17.94 9.85
    -5 -11 -51 0.27 4.16
    -5 11 51 2.84 4.52
    5 -11 51 9.4 7.3
    5 -11 53 2.63 4.83
    5 -13 -1 -1.66 2.2
    -5 -13 -1 2.56 2.2
    5 -13 1 2.79 0.69
    -5 -13 1 -0.96 3.81
    -5 -13 1 2.08 0.91
    -5 -13 -1 0.3 1.11
    -5 -13 3 13.55 5.56
    5 -13 -3 9.37 3.67
    -5 -13 3 11.36 5.72
    5 -13 3 9.38 5.56
    -5 -13 -3 15.56 6.66
    -5 -13 -3 2.94 3.56
    5 -13 5 0.84 2.68
    5 -13 -5 -1.59 3.84
    -5 -13 -5 0.73 1.66
    -5 -13 5 -1.66 3.69
    -5 -13 -5 -2.08 3.89
    -5 -13 7 13.25 5.47
    -5 -13 -7 14.53 6.89
    -5 -13 -7 10.96 5.8
    5 -13 7 11.88 5.73
    -5 13 7 18.22 8.81
    -5 -13 9 1.95 1.05
    5 -13 9 1.55 3.03
    -5 13 9 7.34 6.26
    -5 -13 9 -1 2.27
    -5 -13 -9 1.76 2
    5 -13 11 40.18 12.22
    -5 -13 11 38.09 11.21
    -5 -13 11 52.05 12.29
    -5 -13 -11 37.83 10.65
    -5 13 11 49.06 15.11
    -5 -13 -13 4.28 3.92
    5 -13 13 3.93 4.86
    -5 -13 13 11.9 6.68
    -5 13 13 0.33 2.16
    -5 -13 13 3.97 3.62
    -5 -13 15 87.04 16.37
    -5 -13 15 82.61 16.91
    -5 -13 -15 86.37 16.78
    -5 13 15 88.71 20.67
    5 -13 15 100.78 18.83
    5 -13 17 29.27 11.29
    -5 -13 17 32.52 11.42
    -5 -13 17 22.85 9.27
    -5 13 17 44.49 15.09
    -5 -13 -17 27.48 9.59
    -5 -13 19 122.61 22
    -5 -13 19 135.66 22.22
    -5 -13 -19 144.2 22.63
    -5 13 19 144.71 27.36
    5 -13 19 145.68 23.69
    5 -13 21 111.14 21.16
    -5 -13 21 91.5 19.02
    -5 -13 -21 101.27 18.71
    -5 13 21 129.41 26.51
    -5 -13 21 106.58 20.13
    5 -13 23 69.31 17.11
    -5 -13 23 62.44 15.84
    -5 -13 -23 74.78 16.53
    -5 13 23 97.62 22.48
    -5 -13 23 66.82 16.19
    5 -13 25 98.89 20.85
    -5 -13 25 85.88 19.46
    -5 13 -25 82.13 19.58
    -5 -13 -25 73.62 16.58
    -5 13 25 102.74 23.92
    -5 13 25 95.42 24.57
    -5 -13 25 110.16 20.07
    5 -13 27 33.26 12.6
    -5 -13 27 21.98 9.54
    -5 -13 27 31.02 11.42
    -5 -13 27 32.08 11.99
    -5 13 27 36.35 16.15
    -5 -13 -27 28.43 10.82
    -5 13 27 29.61 12.48
    -5 13 -27 22 11.17
    -5 -13 29 31.35 11.89
    5 -13 29 36.17 13.1
    -5 -13 29 24.42 10.31
    -5 13 29 40.89 15.58
    -5 13 -29 13.22 8.25
    -5 -13 -29 20.25 9.19
    -5 13 29 43.6 15.34
    -5 -13 29 38.36 12.32
    -5 -13 31 0.82 4.15
    -5 -13 31 9.82 5.84
    -5 -13 31 9.81 6.54
    -5 13 31 19.35 11.46
    -5 13 -31 7.18 6.42
    -5 -13 -31 8.18 6.68
    -5 13 31 4.94 5.03
    5 -13 31 10.44 7.37
    -5 -13 33 6.92 2.87
    5 -13 33 7.81 4.43
    -5 -13 33 11.55 6.65
    -5 -13 33 3.84 3.23
    -5 -13 -33 9.81 7.18
    -5 13 33 9.73 7.17
    -5 -13 35 10.36 7.38
    5 -13 35 -2.03 5.44
    -5 -13 35 6.09 5.41
    -5 -13 -35 5.34 4.59
    -5 13 35 -4.64 5.49
    -5 -13 35 8.66 6.9
    -5 -13 37 3.37 4.06
    -5 -13 37 3.79 4.67
    5 -13 37 7.92 4.97
    -5 -13 -37 9.88 7.82
    -5 -13 37 0.71 1.83
    -5 13 37 13.84 8.59
    5 -13 39 4.82 5.26
    -5 -13 39 3.12 5.58
    -5 -13 -39 12.09 8.23
    -5 13 39 0.76 2.67
    -5 -13 39 6.99 3.61
    5 -13 41 8.98 5.75
    -5 -13 41 4.87 0.81
    -5 -13 41 9.84 7.19
    -5 -13 -41 12.58 7.91
    -5 13 41 5.55 6.48
    5 -13 43 2.58 4.81
    -5 -13 -43 3.06 4.74
    -5 -13 43 -0.37 5.15
    5 -13 45 4.01 4.81
    5 -13 47 -6.87 6.02
    -5 -15 -1 -2.02 6.05
    -5 -15 1 -3.27 3.72
    -5 -15 -1 -2.3 2.83
    5 -15 -1 -4.69 5.14
    -5 -15 1 -13.42 6.4
    5 -15 1 2.54 3.01
    -5 -15 3 9.45 5.5
    5 -15 3 3.11 3.8
    -5 -15 -3 14.46 4.98
    -5 -15 -3 14 6.72
    5 -15 -3 7.71 1.68
    -5 -15 5 12.05 6
    -5 -15 -5 14.86 6.86
    5 -15 -5 13.09 5.37
    -5 -15 -5 16.38 7.62
    5 -15 5 7.37 3.53
    -5 -15 7 48.62 12.96
    5 -15 7 54.47 14.66
    -5 -15 -7 56.04 14.84
    5 -15 -7 51.04 13.96
    -5 -15 -7 44.94 12.47
    -5 -15 9 37.91 12.2
    5 -15 9 34.65 13.05
    -5 -15 -9 37.26 12.04
    -5 -15 -9 41.65 12.67
    5 -15 -9 35.44 12.88
    -5 -15 11 87.07 18.11
    -5 -15 -11 59.8 15.54
    5 -15 11 84.38 19.07
    -5 -15 -11 63.81 15.67
    5 -15 -11 74.03 17.79
    -5 15 11 78.16 20.66
    -5 -15 -13 32.48 11.14
    5 -15 13 38.79 13.13
    -5 -15 13 39.04 12.8
    -5 -15 -13 27.95 10.59
    -5 15 13 30.12 12.47
    5 -15 15 67.58 17.06
    -5 -15 15 74.21 16.67
    -5 -15 -15 58.42 15.22
    -5 15 15 58 17.65
    -5 -15 17 3.36 3.3
    -5 -15 17 5.63 4.03
    -5 -15 -17 12.21 7.09
    -5 15 17 11.08 6.41
    5 -15 17 7.52 6.19
    -5 -15 19 17.16 8.01
    -5 -15 -19 41.62 13.18
    -5 15 19 38.1 14.75
    5 -15 19 17.52 8.9
    -5 -15 19 26.27 10.08
    -5 -15 21 19.85 8.65
    5 -15 21 17.62 9.14
    -5 -15 21 7.61 3.51
    -5 -15 -21 16.46 8.52
    -5 15 21 11.97 7.93
    5 -15 23 25.62 10.24
    -5 -15 23 34.48 12.44
    -5 -15 23 9.71 6.2
    -5 15 -23 25.43 12.46
    -5 -15 -23 31.49 12.52
    -5 15 23 49.27 18.25
    5 -15 25 98.71 22.69
    -5 -15 25 24.75 11.28
    -5 15 25 68.54 23.1
    -5 15 -25 77.09 21.23
    -5 -15 -25 78.05 18.12
    -5 -15 25 91.02 20.08
    -5 15 25 71.37 21.7
    -5 -15 27 108.99 22.84
    -5 -15 27 27.12 12.02
    -5 15 27 92.21 27.03
    -5 15 -27 39.02 15.04
    -5 -15 -27 71.84 18.13
    -5 15 27 85.37 24.08
    5 -15 27 101.65 23.28
    5 -15 29 186.16 32.65
    -5 15 29 205.88 40.18
    -5 15 -29 164.72 31.6
    -5 -15 -29 163.35 28.4
    -5 15 29 225.13 39.4
    -5 -15 29 78.05 20.79
    -5 -15 29 164.13 29.68
    -5 -15 29 204.57 31.99
    -5 -15 31 125.58 26.62
    -5 -15 31 71.18 19.98
    5 -15 31 133.17 28.38
    -5 -15 -31 114.08 23.82
    -5 -15 31 128.28 26.34
    -5 15 31 145.01 33.41
    -5 -15 33 136.12 27.41
    -5 -15 -33 128.5 25.53
    -5 -15 33 107.93 24.71
    5 -15 33 161.54 31.41
    -5 -15 -35 100.63 23.44
    5 -15 35 109.19 26.34
    -5 -15 35 74.01 20.46
    5 -15 37 84.94 23.36
    -5 -17 1 -2.19 5.16
    5 -17 1 4.39 4.3
    -5 -17 -1 -6.27 4.74
    5 -17 -1 0.64 2.42
    -5 -17 3 5.37 5.89
    -5 -17 -3 4.61 4.07
    5 -17 -3 7.49 5.55
    5 -17 3 3.81 1.14
    -5 -17 5 4.32 4.88
    -5 -17 -5 -1.19 5.91
    5 -17 -5 -1.26 1.55
    -5 -17 -5 2.37 2.85
    5 -17 5 -2.03 6.4
    -5 -17 7 15.93 8.11
    5 -17 7 8.13 6.56
    -5 -17 -7 11.99 7.8
    5 -17 -7 4.93 3.27
    -5 -17 -7 9.65 5.62
    5 -17 -9 -1.21 4.26
    -5 -17 -9 -4.54 4.37
    5 -17 9 4.9 6.45
    -5 -17 -9 0.53 4.21
    -5 -17 9 -1.88 2.7
    5 -17 11 7.27 7.02
    -5 -17 -11 7.87 5.96
    5 -17 -11 -1.11 2.27
    -5 -17 -11 4.88 4.32
    -5 -17 11 11.27 4.71
    5 -17 13 3.64 3.55
    5 -17 -13 2.47 3.78
    -5 -17 -13 3.08 5.33
    5 -17 15 -2.36 6.55
    5 -17 -15 14.57 8.67
    -5 -17 -15 6.37 5.16
    5 -17 17 3.31 3.68
    -5 -17 -17 2.46 3.3
    5 -17 -17 3.01 4.99
    -5 17 17 6.6 8.29
    5 -17 19 -0.54 1.14
    -5 -17 -19 3.34 2.96
    -5 17 19 0.23 3.93
    5 -17 21 -1.21 3.22
    -6 0 0 -0.49 1.23
    -6 0 0 -0.51 1.35
    -6 0 0 2.86 3.28
    -6 0 0 1.13 2.66
    -6 0 2 2962.99 135.71
    -6 0 2 2492.23 126.78
    -6 0 -2 2714.17 127.92
    -6 0 -2 2841.24 134.67
    -6 0 -2 2718.55 133.53
    -6 0 2 2622.68 133.31
    -6 0 2 2948.62 134.51
    -6 0 -2 3090.21 134.2
    -6 0 -4 8.24 4.46
    -6 0 -4 0 0.86
    -6 0 4 4.28 3.47
    -6 0 -4 3.89 3.49
    -6 0 4 3.23 3.85
    -6 0 4 0.94 0.58
    -6 0 -4 2.62 2.16
    -6 0 4 1.1 1.85
    -6 0 6 4598.64 193.23
    -6 0 -6 4269.9 185.07
    -6 0 -6 4100.24 189.61
    -6 0 6 4172.98 190.22
    -6 0 6 4521.39 191.68
    -6 0 -6 4593.3 189.15
    -6 0 8 3.41 3.21
    -6 0 -8 -1.16 1.05
    -6 0 -8 1.54 2.58
    -6 0 8 1.93 1.47
    -6 0 8 1.17 3.09
    -6 0 -8 3.72 2.92
    -6 0 8 1 1.09
    -6 0 10 3956.04 163.37
    -6 0 -10 3621.42 155.42
    -6 0 -10 3550.36 160.09
    -6 0 10 3633.29 160.56
    -6 0 10 3971.79 162.42
    -6 0 -10 4139.7 158.2
    -6 0 10 3378.16 149.79
    -6 0 12 4.51 3.63
    6 0 12 0.47 0.73
    -6 0 -12 0.17 0.63
    -6 0 -12 6.38 4.44
    -6 0 -12 1.8 1.75
    -6 0 12 2.63 3.4
    -6 0 12 1.66 1.88
    -6 0 12 0.75 3.21
    -6 0 -14 1432.8 73.7
    -6 0 -14 1497.89 78.31
    -6 0 14 1566.64 80.59
    -6 0 14 1542 78.98
    -6 0 -14 1652.96 73.75
    -6 0 14 1514.78 70.89
    -6 0 16 1.71 1.26
    6 0 16 1.76 2.07
    -6 0 -16 -0.32 0.77
    -6 0 -16 -0.13 1.72
    -6 0 16 3.44 2.95
    -6 0 16 4.61 4.34
    -6 0 -16 0.38 0.51
    -6 0 -18 647.45 39.17
    -6 0 -18 600.41 40.62
    -6 0 18 685.95 42.33
    6 0 18 720.13 38.12
    -6 0 18 581.77 35.33
    -6 0 18 652.01 42.85
    -6 0 -20 0.28 0.67
    -6 0 20 1.02 1.85
    -6 0 -20 1.86 1.44
    -6 0 -20 0.67 0.74
    -6 0 20 0.66 1.76
    6 0 20 0.17 1.65
    -6 0 20 0.34 1.39
    -6 0 -22 287.46 24.78
    -6 0 -22 294.84 26.99
    -6 0 22 287.44 22.69
    -6 0 -22 235.91 17.8
    -6 0 22 293.08 26.15
    -6 0 22 271.02 25.82
    -6 0 24 2.35 2.47
    -6 0 -24 -0.09 1.78
    -6 0 24 3.3 2.28
    6 0 24 2.27 2.39
    -6 0 24 1.03 3.09
    -6 0 26 49.42 10.53
    -6 0 26 52.23 10.55
    -6 0 -26 48.21 10.79
    6 0 26 60.1 10.92
    -6 0 26 56.51 11
    -6 0 26 49.24 9.11
    -6 0 28 0.64 1.25
    -6 0 28 -0.85 1.29
    -6 0 -28 -1.41 3.71
    6 0 28 1.7 3.05
    -6 0 28 -1.06 1.25
    -6 0 28 2.72 3.72
    -6 0 30 45.78 11.37
    -6 0 30 20.63 7.52
    -6 0 30 37.1 10.3
    -6 0 -30 11.34 5.27
    -6 0 30 20.39 7.18
    6 0 30 26.91 7.6
    -6 0 32 -1.46 3
    -6 0 -32 3.11 2.55
    -6 0 32 3.66 2.61
    6 0 32 -1.86 1.92
    -6 0 32 -0.36 2.01
    -6 0 32 3.94 3.04
    -6 0 -34 159.19 21.83
    -6 0 34 148.5 20.47
    -6 0 34 163.69 19.39
    -6 0 34 161.46 19.95
    6 0 34 201.8 22.43
    -6 0 36 -0.85 1.34
    -6 0 36 1.43 3.21
    -6 0 -36 -3.25 1.25
    -6 0 36 1.86 3.02
    6 0 36 2.61 3.67
    -6 0 38 198.39 25.49
    -6 0 -38 230.95 27.68
    -6 0 38 226.81 23.65
    -6 0 38 220.34 24.29
    -6 0 40 0.93 1.92
    -6 0 40 4.53 4.38
    -6 0 -40 -1.37 1.5
    -6 0 40 0.34 1.94
    6 0 40 1.49 1.74
    -6 0 42 372.7 38.74
    -6 0 -42 436.01 41.28
    -6 0 42 418.48 36.9
    -6 0 42 426.97 37.17
    -6 0 44 1.3 6.09
    -6 0 -44 2.28 4.84
    6 0 44 9.96 8.89
    -6 0 44 4.92 4.22
    -6 0 -46 587.54 50.61
    -6 0 46 429.51 45.12
    -6 0 46 546.56 44.31
    -6 0 48 0.98 4.64
    -6 0 -48 10.53 8.12
    6 0 48 8.65 7.01
    -6 0 48 5.64 5.33
    -6 0 50 512.28 45.08
    -6 0 -50 529.59 50.26
    -6 0 -52 11.38 9.57
    6 0 52 10.7 8.58
    -6 0 52 5.61 4.46
    -6 0 54 436.54 40.57
    6 0 54 538.77 49.87
    -6 0 -56 1.26 4.67
    6 0 56 15.32 10.32
    -6 0 56 12.06 7.61
    6 0 58 343.06 40.87
    -6 0 58 305.72 33.76
    6 0 60 9.97 7.47
    -6 0 60 4.16 7.07
    6 0 62 184.03 30.12
    -6 0 62 162.97 25.47
    -6 0 64 6.13 5.16
    6 0 64 2.95 5.05
    6 0 66 58.97 17.24
    -6 2 0 6.37 3.06
    -6 2 0 1.64 1.61
    6 -2 0 3.83 0.95
    -6 -2 0 2.89 1.17
    -6 -2 0 2.18 1.48
    -6 -2 0 5.37 2.89
    -6 2 0 6.3 3.06
    -6 2 0 4.73 2.17
    -6 -2 0 5.05 3.02
    -6 -2 0 4.4 2
    -6 2 2 6.52 3.4
    -6 -2 2 3.61 1.14
    -6 -2 -2 6.11 1.69
    -6 -2 2 3.57 3.13
    -6 -2 2 4.34 1.74
    -6 2 -2 3.61 1.28
    -6 -2 2 8.32 3.57
    -6 2 2 10.33 4.05
    -6 -2 -2 3.69 2.23
    -6 2 2 6.61 2.88
    -6 2 2 6.98 3.7
    -6 2 -2 11.32 4.37
    -6 2 -2 8.15 3.45
    -6 2 -2 1.06 0.73
    -6 2 -2 6.4 2.98
    6 -2 2 2.7 0.71
    -6 -2 -2 2.11 1.74
    -6 -2 2 6.48 3.49
    -6 -2 -2 2.4 1.16
    -6 -2 4 1.6 1.92
    -6 -2 4 0.72 0.42
    -6 2 4 1.12 1.19
    -6 2 -4 0.75 0.57
    -6 -2 -4 0.03 0.93
    -6 -2 4 0.66 0.87
    -6 2 -4 0.35 1.62
    -6 2 -4 1.7 0.98
    -6 2 -4 1.1 0.99
    -6 2 4 0.71 0.89
    -6 2 4 1.54 2.07
    -6 2 4 5.13 3.28
    6 -2 4 0.79 0.56
    -6 -2 -4 0.52 0.54
    -6 -2 4 -0.13 0.48
    -6 2 -4 -0.11 1.16
    -6 -2 4 1.22 1.04
    -6 -2 -4 0.81 1.54
    -6 -2 6 8.25 3.91
    -6 -2 6 10.02 3.85
    -6 2 6 11.98 4.4
    -6 2 6 9.98 3.99
    6 -2 6 12.27 2.28
    -6 -2 6 7.6 2.85
    -6 -2 6 10.77 2.6
    -6 -2 -6 8.47 3.12
    -6 2 -6 8.76 2.32
    -6 2 -6 8.61 4.15
    -6 2 -6 4.08 2.36
    -6 2 -6 12.06 4.33
    -6 -2 -6 12.08 4.18
    -6 2 6 9.63 3.75
    -6 -2 6 10.57 3.83
    -6 2 6 8.81 3.76
    -6 -2 -6 9.41 3.3
    -6 -2 8 41.64 5.72
    -6 -2 8 40.52 8.29
    -6 2 -8 38.62 5.53
    6 -2 8 39.51 4.97
    -6 -2 -8 46.59 7.83
    -6 2 -8 37.96 8.04
    -6 2 -8 35.62 7.62
    -6 -2 8 42.12 8.15
    -6 2 8 32.89 7.43
    -6 -2 -8 43.36 8.16
    -6 2 8 41.05 8.28
    -6 2 8 33.84 6.92
    -6 2 -8 48.72 9.46
    -6 2 8 58.9 10.03
    -6 -2 8 40.75 7.88
    -6 -2 -8 32.82 6.53
    -6 -2 10 23.24 4.31
    -6 2 10 21.1 6.28
    -6 2 10 17.56 5.1
    -6 -2 -10 26.21 5.89
    -6 2 -10 24.14 4.41
    -6 -2 10 24.47 6.66
    -6 2 -10 21.39 5.8
    -6 2 10 15.53 3.26
    -6 -2 -10 22.15 5.59
    -6 2 10 30.03 6.79
    -6 2 10 22.15 6.1
    6 -2 10 16.61 3.39
    -6 2 -10 26.32 7.01
    -6 -2 10 26.46 7.16
    -6 -2 -10 22.41 5.02
    -6 2 12 4.01 1.89
    -6 -2 -12 3.04 1.36
    -6 -2 12 2.84 2.43
    -6 2 -12 3.89 1.88
    -6 2 -12 1.35 1.95
    -6 2 12 4.17 3.33
    -6 2 12 2.68 2.14
    -6 -2 12 4.27 1.95
    -6 2 12 1.61 1.24
    -6 2 12 5.65 3.52
    -6 2 -12 2.04 1.61
    -6 -2 -12 6.23 3.25
    6 -2 12 5.43 1.98
    -6 -2 12 3.68 1.62
    -6 -2 -12 5.8 2.57
    -6 2 -14 84.58 10.19
    -6 2 14 92.66 12.58
    -6 2 14 82.3 11.25
    -6 -2 -14 67.78 10.16
    -6 -2 14 68.31 11.16
    -6 2 -14 62.31 11
    -6 2 14 73.55 11.95
    -6 -2 14 73.95 9.01
    -6 -2 -14 75.65 11.37
    -6 2 14 62.66 8.08
    -6 -2 -14 75.41 9.52
    -6 2 14 72.66 11.31
    6 -2 14 87.65 9.68
    -6 2 -14 84.48 12.58
    -6 -2 14 82.17 12.04
    -6 -2 -16 8.48 2.92
    -6 2 16 14.81 4.77
    -6 2 16 13.31 4.63
    -6 -2 -16 12.25 4.28
    -6 2 16 8.72 4.07
    -6 2 -16 12.36 4.19
    -6 -2 -16 7.61 3.63
    -6 2 16 18.54 5.71
    -6 2 16 6.85 2.97
    -6 2 -16 16.03 5.68
    6 2 16 8.71 2.89
    -6 -2 16 11.12 4.92
    -6 -2 16 13.38 5.09
    -6 -2 16 11.71 3.25
    6 -2 16 17.78 4.49
    -6 -2 18 42.88 9.41
    -6 -2 18 38.46 6.8
    -6 2 18 35.92 8.48
    -6 2 -18 46.04 9.38
    -6 -2 -18 45.92 8.64
    -6 -2 -18 37.84 8.3
    6 2 18 26.55 5.82
    -6 2 18 39.62 6.82
    -6 -2 18 42.07 9.27
    -6 -2 18 40.46 8.27
    6 -2 18 46.59 7.6
    -6 2 18 37.58 8.61
    -6 -2 -18 38.82 6.46
    -6 -2 20 15.47 5.58
    -6 2 20 16.15 6.21
    -6 -2 -20 8.08 4.88
    -6 2 -20 13.09 5.77
    6 -2 20 19.48 5.52
    -6 -2 -20 15.35 4.95
    -6 2 20 14.57 5.32
    -6 -2 20 23.1 6.85
    6 2 20 13.7 4.32
    -6 2 20 17.28 4.53
    -6 -2 20 14.4 4.2
    -6 -2 20 15.1 5.76
    -6 -2 -20 7.2 2.59
    -6 -2 -22 123.24 16.21
    -6 2 -22 126.36 17.24
    -6 -2 22 131.02 14.07
    -6 -2 -22 130.86 16.2
    -6 -2 22 134.52 17.55
    -6 2 22 132.12 14.14
    -6 2 22 135.68 16.73
    -6 -2 22 134.42 16.55
    -6 -2 -22 67.48 9.51
    6 -2 22 163.48 16.68
    6 2 22 154.8 15.74
    -6 2 22 112.65 15.87
    -6 -2 22 180.74 19.72
    -6 -2 24 6.31 4.52
    -6 2 24 7.9 4.64
    -6 -2 -24 0.14 1.58
    -6 2 -24 2.96 2.8
    -6 -2 24 2.36 3.12
    -6 -2 -24 1.38 1.45
    6 2 24 1.58 2.54
    -6 2 24 3.57 2.38
    -6 -2 24 4.36 3.13
    6 -2 24 2.84 2.96
    -6 -2 24 2.67 2.28
    -6 -2 -24 1.34 0.94
    -6 -2 26 47.21 10.79
    -6 2 -26 49.52 10.61
    -6 -2 -26 43.62 10.13
    -6 -2 26 42.78 10.02
    -6 -2 -26 50.51 9.98
    -6 2 26 45.95 8.73
    6 2 26 69.05 11.23
    -6 -2 26 57.81 11.41
    6 -2 26 56.56 10.46
    -6 -2 26 46.74 8.61
    -6 2 28 30.47 7.25
    -6 -2 28 20.99 7.37
    -6 -2 28 22.07 6.8
    6 -2 28 34.58 8.28
    -6 2 -28 16.19 5.99
    -6 -2 28 24.67 7.18
    -6 -2 -28 22.49 7.65
    -6 -2 -28 11.27 3.93
    6 2 28 39.43 9.11
    -6 -2 28 15.04 5.28
    -6 -2 30 51.62 11.7
    -6 -2 30 58.58 11.85
    -6 -2 -30 64.78 12.91
    -6 2 -30 59.92 13.57
    -6 -2 -30 59.55 11.72
    -6 2 30 69.78 11.21
    6 2 30 71.62 12.51
    -6 -2 30 56.06 11.99
    6 -2 30 85.44 14.38
    -6 -2 30 60.49 10.57
    -6 -2 32 5.96 4.52
    6 2 32 9.18 4.23
    -6 -2 32 6.74 3.93
    -6 2 -32 8.66 5.6
    -6 -2 -32 8.6 4.58
    -6 -2 -32 4.02 1.9
    -6 -2 32 6.91 4.5
    -6 2 32 8.23 4.34
    -6 -2 32 5.97 4.26
    6 -2 32 7.14 4.79
    -6 -2 34 4.76 3.05
    -6 2 -34 4.63 5.34
    -6 -2 -34 8.66 4.2
    -6 -2 -34 7.12 4.83
    6 2 34 9.15 4.17
    -6 -2 34 3.1 2.85
    -6 -2 34 8.46 5.5
    -6 2 34 6.76 3.26
    6 -2 34 10.4 5.46
    -6 -2 34 9.98 4.72
    6 2 36 4.07 3.54
    -6 -2 36 13.84 6.95
    -6 -2 36 9.76 4.89
    -6 2 -36 11.1 6.99
    -6 -2 -36 9.14 5.48
    -6 -2 -36 2.3 2.92
    -6 2 36 3.37 2.9
    -6 -2 36 15.27 6.06
    6 -2 36 6.08 4.76
    -6 -2 36 4.36 3.23
    -6 -2 38 42.21 11.61
    -6 -2 -38 28.33 9.1
    -6 -2 38 26.86 8.46
    -6 2 -38 27.78 10.56
    -6 -2 -38 32.65 10.31
    -6 2 38 28.1 8.59
    -6 -2 38 27.05 8.19
    6 2 38 51.69 11.61
    6 -2 38 41.99 11.48
    -6 -2 38 37.49 9.84
    -6 -2 -40 6.16 4.07
    6 2 40 16.67 6.73
    -6 -2 40 6.1 4.25
    -6 2 -40 10.82 6.69
    -6 -2 40 2.98 2.67
    -6 -2 40 -1.9 2.11
    -6 2 40 4.42 3.4
    6 -2 40 9.86 5.31
    -6 -2 40 11.39 6.24
    -6 -2 42 9.02 5.4
    -6 -2 42 16.63 7.11
    -6 2 -42 23.06 8.26
    -6 -2 -42 14.74 6.33
    -6 -2 42 16.77 7.08
    6 2 42 27.71 9.5
    -6 2 42 15.78 6.47
    -6 -2 42 14.84 6.4
    6 -2 42 18.75 6.86
    -6 -2 44 1.34 3.31
    -6 -2 44 2.56 2.64
    -6 2 -44 -0.52 2.97
    -6 -2 -44 0.85 2.09
    -6 2 44 1.04 1.22
    -6 -2 44 -1.28 1.33
    6 2 44 -1.84 3.79
    6 -2 44 1.28 0.58
    -6 -2 44 0.11 2.03
    -6 -2 46 11.48 6.52
    -6 -2 46 9.58 6.08
    -6 2 -46 21.89 8.87
    -6 -2 -46 5.79 4.73
    6 2 46 12.74 6.15
    -6 2 46 13.15 6.26
    -6 -2 46 8.57 5.38
    6 -2 46 17.54 7.63
    -6 -2 46 15.33 6.22
    6 -2 48 10.27 5.4
    -6 -2 48 3.27 2.44
    -6 -2 48 10.35 5.95
    -6 2 -48 9.32 7.9
    -6 -2 -48 1.78 1.44
    -6 2 48 5.67 3.22
    -6 -2 48 1.74 1.44
    6 2 48 -2.03 4.06
    -6 -2 48 1.73 2.58
    -6 -2 50 8.57 5.71
    -6 -2 50 6.26 4.68
    -6 -2 50 -3.26 4.97
    -6 2 -50 6.85 6.47
    -6 -2 -50 -0.3 2.77
    6 -2 50 1.91 0.62
    -6 2 50 2.42 2.77
    6 2 50 3.48 4.78
    -6 -2 52 3.47 1.91
    -6 2 -52 7.18 5.96
    6 2 52 -0.69 5.63
    -6 2 52 -6.08 4.13
    6 -2 52 -3.63 4.13
    -6 -2 52 -13.19 6.24
    -6 -2 54 2.97 4.69
    -6 -2 54 -2.5 4.34
    -6 2 -54 9.53 5.24
    6 -2 54 -3.68 5.09
    6 2 54 -2.52 6.18
    -6 2 54 -3.03 3.78
    -6 -2 56 0.75 1.91
    -6 -2 56 -3.74 3.86
    -6 2 -56 1.56 3.08
    6 2 56 -4.22 6.67
    -6 2 56 -0.22 2.73
    6 -2 56 -2.16 5.36
    -6 -2 56 -3.43 5.61
    -6 2 58 3.52 1.48
    -6 2 -58 5.17 5.42
    6 2 58 -5.74 7.62
    6 -2 58 -0.51 5.35
    -6 -2 58 0.26 2.97
    6 2 60 -4.92 4.57
    -6 2 -60 -0.75 1.86
    -6 2 60 -1.72 1.76
    6 -2 60 -1.41 1.4
    -6 -2 60 -0.7 3.09
    -6 2 -62 -0.73 1.87
    -6 -2 62 2.52 3.99
    6 -2 62 2.26 2.15
    6 2 62 -1.4 5.98
    -6 2 62 -5.39 4.28
    -6 2 64 -5.81 4.54
    -6 2 -64 5.66 7.1
    6 2 64 -0.89 4.94
    6 -2 64 1.59 3.17
    -6 -2 64 -12.13 6.74
    6 2 66 -9.4 6.69
    -6 2 -66 0.31 2.1
    6 -2 66 -7.3 5.94
    -6 -4 0 10.38 5.02
    -6 -4 0 3.18 4.95
    -6 -4 0 -0.21 1.32
    6 -4 0 -1.66 1.88
    -6 -4 0 4 2.66
    -6 4 0 9.41 4.55
    -6 4 0 4.09 4.42
    -6 4 0 4.79 3.55
    -6 -4 2 2812.23 135.08
    -6 -4 -2 2876.61 135.34
    -6 4 2 3235.24 144.96
    -6 -4 2 2813.13 140.18
    -6 -4 -2 2839.3 140.25
    -6 4 2 3138.14 146.46
    -6 4 -2 3190.53 146.78
    -6 4 -2 3021.67 143.17
    -6 4 2 2994.14 141.5
    -6 -4 -2 3103.89 143.55
    -6 -4 2 2984.49 143.22
    6 -4 2 2426.24 131.9
    -6 4 -2 3214.61 144.14
    -6 -4 2 3173.76 144.09
    -6 -4 -2 2970.13 142.28
    -6 -4 4 10.78 3.11
    -6 -4 -4 10.81 5.68
    -6 4 4 16.53 5.59
    -6 -4 4 15.76 5.76
    -6 -4 4 6.92 1.85
    6 -4 4 7.35 2.14
    -6 -4 4 15.76 5.7
    -6 -4 -4 10.51 4.79
    -6 4 4 18.59 7.38
    -6 4 -4 18.48 6.74
    -6 4 -4 21.16 6.45
    -6 4 4 16.82 5.49
    -6 -4 4 17.18 6.34
    -6 4 -4 5.41 2.78
    -6 -4 -4 11.07 4.68
    -6 4 6 2601.59 122.95
    -6 -4 6 2254.89 116.72
    -6 4 -6 2473.15 119.49
    -6 4 6 2625.95 123.44
    -6 4 -6 2601.04 123.49
    -6 -4 -6 2221.42 116.87
    -6 -4 6 2496.64 119.3
    -6 4 -6 2579.82 122.4
    -6 4 6 2371.28 117.26
    -6 -4 -6 2436.61 119.74
    -6 -4 6 2415.65 113.98
    -6 -4 6 2439 120.75
    -6 -4 -6 2387.39 117.94
    6 -4 6 2039.64 109.98
    -6 -4 8 20.28 6.99
    -6 -4 8 14.81 5.02
    6 -4 8 10.61 2.43
    -6 -4 8 12.31 4.01
    -6 4 8 16.1 5.23
    -6 -4 -8 11.91 4.42
    -6 4 -8 9.49 2.18
    -6 4 -8 11.5 5.04
    -6 4 8 11.63 5.62
    -6 4 -8 11.05 5.68
    -6 4 -8 19.61 5.51
    -6 -4 -8 17.37 5.91
    -6 4 8 12.15 4.54
    6 -4 10 2079.84 103.32
    -6 -4 10 2268.23 109.81
    -6 4 10 2341.95 113.41
    -6 4 -10 2307.98 113.52
    -6 -4 -10 2035.24 108.04
    -6 4 -10 1975.4 99.36
    -6 4 -10 2415.01 112.09
    -6 4 -10 2230.94 113.23
    -6 4 10 2256.62 113.56
    -6 4 10 2054.85 106.32
    -6 -4 -10 2203.87 110.12
    -6 -4 10 2198.28 106
    -6 -4 10 2141.86 110.89
    -6 -4 12 5.74 3.26
    -6 -4 12 4.47 3.59
    -6 -4 -12 7.23 3.67
    -6 4 -12 4.7 4.54
    -6 4 12 4.59 4.14
    -6 4 12 8.69 4.77
    -6 4 -12 8.71 5.38
    -6 -4 -12 9.25 4.57
    -6 4 12 5.38 3.08
    -6 -4 12 3.7 4.11
    6 -4 12 8.39 3.32
    -6 -4 14 1379.66 80.79
    -6 -4 14 1464.99 78.12
    -6 4 14 1447.49 79.7
    -6 4 -14 1522.96 81.26
    -6 -4 -14 1358.49 77
    -6 4 -14 1404.36 81.31
    -6 -4 -14 1381.31 77.31
    -6 4 14 1278.57 73.36
    -6 -4 14 1465.87 80.06
    -6 -4 14 1476.21 75.59
    6 -4 14 1441.56 73.91
    -6 4 14 1433.32 80.54
    -6 -4 16 13.53 4.99
    -6 -4 16 4.01 2.96
    -6 -4 -16 5.02 3.5
    -6 4 16 17.49 6.43
    -6 4 -16 10.2 5.13
    -6 -4 16 9.17 4.44
    -6 4 16 11.95 3.9
    -6 4 16 8.12 4.05
    -6 4 -16 5.63 3.78
    6 -4 16 8.88 3.59
    -6 -4 -16 9.39 4.46
    -6 -4 16 10.86 5.15
    -6 -4 18 946.43 61.91
    -6 -4 18 1050.71 60.17
    -6 4 18 997.24 59.84
    -6 4 -18 1045.32 61.38
    -6 -4 -18 911.04 57.68
    -6 4 -18 968.16 63.12
    -6 4 18 854.33 53.5
    -6 -4 18 1088.31 58.24
    -6 -4 18 995.1 61.45
    -6 4 18 953.25 53.9
    -6 -4 -18 1018.01 59.36
    6 -4 18 1090.92 57.61
    -6 4 18 891.53 59.75
    -6 -4 20 16.72 5.24
    -6 4 20 16.73 5.15
    -6 -4 20 19.98 6.7
    -6 -4 20 20.91 6.07
    -6 4 20 19.65 6.9
    6 -4 20 23.04 5.84
    -6 -4 -20 16.05 5.09
    -6 4 -20 30.39 9.66
    -6 4 20 26.19 6.93
    -6 4 -20 13.63 5.24
    -6 -4 -20 13.69 5.23
    -6 -4 20 25.52 7.52
    -6 -4 22 201.34 21.4
    -6 -4 22 194.45 23.39
    -6 4 22 215.35 21.47
    -6 4 -22 219.89 22.43
    -6 -4 -22 196.64 20.85
    -6 4 -22 209.2 24.62
    -6 -4 22 208.29 20.61
    -6 -4 -22 237.44 22.73
    -6 -4 22 238.55 23.94
    -6 4 22 204.09 19
    -6 4 22 199.36 23.38
    6 -4 22 221.09 21.13
    -6 -4 24 4.3 3.44
    -6 -4 24 4.39 2.58
    -6 4 -24 4.72 3.89
    -6 -4 -24 3.61 2.53
    -6 4 24 0.64 2.21
    -6 4 -24 2.34 1.08
    -6 -4 -24 3.23 3.01
    -6 4 24 3.75 3.43
    -6 -4 24 5.49 3.47
    -6 -4 24 1.42 1.45
    6 -4 24 9.48 4.28
    -6 -4 26 6.8 3.86
    -6 4 -26 23.79 8.41
    -6 -4 -26 4.31 2.56
    -6 4 26 4.85 0.93
    -6 -4 -26 7.49 3.61
    -6 4 26 5.78 2.88
    -6 4 26 3.22 1.95
    6 4 26 8.97 3.64
    -6 -4 26 5.54 4.27
    -6 4 -26 4.3 2.29
    -6 -4 26 7.58 4.34
    6 -4 26 3.61 2.25
    -6 -4 26 8.1 4.76
    -6 -4 28 3.9 3.37
    -6 4 28 -0.73 2.15
    -6 4 -28 2.67 5.11
    -6 -4 -28 0.82 2.34
    -6 4 28 0.51 2.48
    -6 -4 -28 -1.51 2.39
    -6 -4 28 0.54 2.51
    -6 4 28 -0.84 2.35
    6 4 28 2.11 1.71
    -6 4 -28 -0.75 0.92
    -6 -4 28 1.63 2.77
    6 -4 28 0.54 0.92
    -6 -4 28 1.3 2.46
    -6 -4 30 36.06 10.07
    6 4 30 40.08 9.51
    -6 4 -30 43.4 11.58
    -6 -4 -30 49.34 11.01
    -6 4 30 39.99 10.86
    -6 -4 -30 49.94 10.42
    -6 -4 30 47.07 10.78
    -6 4 30 41.01 8.94
    -6 4 30 27.39 6.89
    -6 4 -30 28.31 7.59
    6 -4 30 49.38 10.27
    -6 -4 30 46.78 9.83
    -6 -4 30 52.14 10.93
    -6 -4 32 -0.82 2.98
    6 -4 32 5.86 4.79
    -6 -4 -32 1.45 4.45
    -6 4 32 -0.85 3.21
    -6 -4 32 7.32 4.32
    -6 -4 -32 4.44 1.74
    6 4 32 4.79 3.78
    -6 4 32 4.43 2.78
    -6 4 32 4.73 2.76
    -6 4 -32 5.24 5.15
    -6 4 -32 4.34 3.55
    -6 -4 32 4.36 3.55
    -6 -4 32 1.56 2.83
    -6 -4 34 94.2 17.4
    -6 4 -34 77.39 17
    -6 -4 -34 72.41 14.7
    -6 4 34 89.36 16.18
    6 -4 34 100.21 16.95
    -6 -4 34 96.74 15.68
    -6 -4 -34 95.3 15.21
    -6 4 34 82.76 13.41
    -6 -4 34 102.44 16.17
    -6 -4 34 105.99 15.99
    6 4 34 108.46 16.46
    -6 -4 36 2.92 3.23
    6 4 36 1.02 2.05
    -6 4 -36 2.29 2.74
    -6 -4 -36 -1.36 3.4
    -6 4 36 0.94 2.59
    -6 -4 -36 -2.78 3.87
    -6 4 36 0.77 1.82
    -6 -4 36 4.27 3.28
    6 -4 36 -0.03 1.65
    -6 -4 36 0.93 0.77
    -6 -4 36 4.05 2.12
    -6 -4 38 135.03 22.41
    -6 -4 -38 147.92 22.62
    -6 -4 38 153.86 20.07
    -6 4 -38 119.6 20.64
    -6 4 38 115.03 19.67
    -6 -4 38 130.31 19.56
    -6 -4 -38 148.7 20.32
    -6 -4 38 162.75 21.11
    -6 4 38 145.18 18.7
    6 -4 38 169.82 23.67
    6 4 38 179 23
    -6 -4 40 -4.25 3.88
    -6 4 -40 4.35 4.57
    -6 -4 -40 1.32 1.53
    -6 -4 40 -1.98 3.43
    6 -4 40 2.12 4.23
    -6 4 40 -1.91 2.95
    6 4 40 1.83 5.03
    -6 -4 -40 -4.44 3.77
    -6 4 40 1.73 1.82
    -6 -4 40 1.18 1.63
    -6 -4 40 1.91 4.11
    -6 -4 42 272.8 35.08
    -6 -4 -42 338.18 36.37
    -6 4 -42 258.56 33.4
    -6 4 42 339.54 31.19
    -6 4 42 258.01 32.09
    -6 -4 42 356.5 33.75
    6 -4 42 389.46 38.07
    -6 -4 42 352.05 33.76
    6 4 42 369.93 36.51
    -6 -4 42 221.75 28.32
    -6 -4 44 2.4 5.41
    -6 -4 44 4.89 5.1
    -6 -4 -44 5.57 5.02
    -6 4 44 0.67 2.59
    -6 -4 44 6.53 5.51
    -6 4 44 3.87 4.31
    6 4 44 7.01 6.55
    -6 -4 44 10.87 5.86
    6 -4 44 2.76 6.57
    -6 4 -44 11.11 7.14
    -6 -4 46 404.72 45.24
    -6 -4 -46 455.48 45.46
    -6 4 -46 380.13 44.27
    6 4 46 460.79 43.3
    -6 4 46 340.25 39.12
    -6 -4 46 398.7 37.72
    6 -4 46 511.36 45.9
    -6 4 46 388.58 36.21
    -6 -4 46 432.04 39.9
    -6 -4 48 6.92 4.59
    -6 -4 48 5.04 6.88
    -6 4 -48 14.59 9.93
    -6 -4 -48 7.34 11.47
    -6 4 48 1.67 4.48
    -6 4 48 8.11 6.91
    6 4 48 12.52 8.99
    6 -4 48 3.59 6.1
    -6 -4 48 1.46 5.81
    -6 -4 -50 496.45 49.05
    -6 4 -50 364.4 42.89
    -6 -4 50 373.41 45.98
    -6 4 50 330.61 40.12
    6 -4 50 577.75 51.61
    6 4 50 499.09 46.83
    -6 4 50 413.78 38.72
    -6 -4 50 472.26 43.48
    -6 -4 52 12.51 9.04
    -6 -4 52 10.98 7.98
    -6 4 -52 12.32 10.28
    -6 -4 -52 22.92 11.49
    6 4 52 16.56 9.93
    -6 4 52 9.54 6.63
    6 -4 52 10.93 9.35
    -6 4 54 332.67 34.86
    -6 -4 54 254.73 39.44
    -6 -4 -54 339.7 41.89
    -6 4 -54 356.31 42.4
    -6 -4 54 321.71 36.63
    6 4 54 365.52 41.17
    6 -4 54 371.44 41.97
    -6 -4 56 26.27 12.59
    -6 4 -56 14.87 10.61
    -6 -4 -56 17.91 10.71
    -6 4 56 6.39 6.76
    -6 -4 56 10.21 8.59
    6 -4 56 15.57 9.28
    6 4 56 6.12 7.83
    -6 -4 58 173.75 33.01
    -6 -4 -58 239.16 36.49
    -6 4 -58 273.87 37.81
    6 4 58 273.23 36.41
    -6 4 58 211.64 28.21
    -6 -4 58 230.64 31.75
    6 -4 58 218.99 32.13
    -6 -4 60 9.65 7.58
    -6 4 -60 15.53 8.71
    -6 -4 -60 15.22 12.41
    6 4 60 7.17 8.09
    6 -4 60 5.38 7.02
    -6 4 60 3.92 5.1
    -6 -4 60 7.14 6.62
    -6 4 62 65.61 16.26
    -6 4 -62 151.5 28.55
    -6 -4 -62 139.13 28.21
    -6 -4 62 106.78 26.88
    6 4 62 127.88 25.37
    6 -4 62 142.74 26.17
    -6 -4 62 142.78 24.54
    -6 -4 64 10.11 8.12
    -6 4 -64 8.01 6.52
    6 4 64 18.24 12.11
    6 -4 64 3.69 4.28
    6 -4 66 44.56 15.13
    -6 -6 0 15.89 4.51
    6 -6 0 12.58 3.79
    -6 -6 0 15.94 5.3
    -6 6 0 14.11 5.1
    -6 6 0 9.48 5.18
    -6 6 0 15.87 5.18
    -6 -6 2 11.54 4.27
    -6 -6 -2 7.76 3.19
    -6 6 -2 12.63 5.21
    -6 -6 2 9.47 3.72
    6 -6 2 6.97 3.26
    -6 -6 -2 8.25 3.6
    -6 6 2 5.68 2.54
    -6 6 2 11.87 4.96
    -6 6 -2 17.63 6.7
    -6 6 -2 4.82 2.95
    -6 6 2 7.85 3.51
    -6 -6 -4 40.07 8.4
    6 -6 4 33.29 6.45
    -6 -6 4 45.55 8.78
    -6 -6 -4 44.67 8.79
    -6 6 4 45.3 10.34
    -6 6 -4 47.37 10.5
    -6 6 -4 48.49 10.43
    -6 6 4 39.03 8.1
    -6 -6 4 40.13 7.34
    -6 6 -4 43.8 8.79
    -6 6 4 48.78 9.78
    -6 -6 6 28.48 7.41
    -6 -6 -6 43.57 8.76
    -6 -6 6 33.67 6.87
    6 -6 6 20.92 5.17
    -6 -6 -6 31.62 7.6
    -6 6 -6 33.56 7.5
    -6 6 6 36.01 9.02
    -6 6 -6 40.6 9.31
    -6 6 -6 41.44 9.43
    -6 6 6 34.64 7.29
    -6 6 6 32.72 8.22
    -6 -6 8 60.37 11.2
    6 -6 8 53.11 8.25
    -6 -6 8 56.93 9.23
    -6 -6 8 45.13 8.96
    -6 6 8 49.58 8.63
    -6 -6 -8 45 9.13
    -6 6 -8 57.47 10.16
    -6 6 8 55.18 11.29
    -6 6 -8 56.18 11.19
    -6 6 -8 71.02 12.89
    -6 6 8 60.49 12.16
    -6 -6 -8 63.55 10.54
    -6 -6 -10 4.8 4.26
    -6 -6 10 5.28 2.03
    6 -6 10 9.91 3.7
    -6 -6 10 8.86 3.94
    -6 6 -10 8.98 4.41
    -6 -6 -10 4.72 3.1
    -6 6 -10 13.66 4.94
    -6 6 -10 9.42 4.33
    -6 6 10 3.32 3.19
    -6 6 10 3.64 2.77
    -6 -6 10 -0.63 2.89
    -6 6 10 7.08 4.95
    -6 -6 12 89.86 14.53
    6 -6 12 75.15 10.73
    -6 -6 12 96.77 12.77
    -6 -6 12 67.18 12.49
    -6 -6 -12 79.04 12.38
    -6 6 12 94.13 14.81
    -6 6 -12 76.54 13.3
    -6 6 -12 88.05 15.37
    -6 6 12 85.54 13.82
    -6 6 12 62.93 9.6
    -6 -6 12 81.73 11.99
    -6 -6 -12 90.41 12.99
    -6 -6 14 84.35 13.87
    -6 -6 14 62.08 10.62
    -6 -6 14 58.16 11.59
    -6 6 -14 56.63 11.36
    -6 -6 -14 61.39 11.05
    6 -6 14 52.94 9.27
    -6 6 -14 70.52 13.98
    -6 6 14 67.7 12.42
    -6 6 14 86.37 14.28
    -6 -6 14 53.78 9.44
    -6 6 14 45.22 7.75
    -6 -6 -14 63.93 11.14
    -6 -6 16 9.46 4.76
    6 -6 16 4.73 2.89
    -6 -6 16 8.01 3.42
    -6 -6 16 0.24 0.97
    -6 6 16 3.29 1.91
    -6 -6 -16 11.14 4.24
    -6 6 -16 3.52 4.65
    -6 6 16 11.26 5.49
    -6 6 -16 3.97 3.8
    -6 -6 16 7.25 3.11
    -6 6 16 4.04 2.3
    6 -6 18 14.13 4.6
    -6 -6 18 11.09 4.67
    -6 -6 18 12.69 6.15
    -6 6 18 8.88 4.23
    -6 -6 18 12.77 4.61
    -6 -6 -18 13.29 5.25
    -6 6 -18 12.74 6.62
    -6 6 18 10.77 5.23
    -6 6 -18 10.05 4.4
    -6 6 18 13.18 5.63
    -6 -6 18 17.32 7.04
    -6 -6 -18 17.33 5.71
    -6 -6 20 8.47 4.09
    -6 -6 20 6.88 3.96
    -6 6 20 1.2 2.97
    -6 -6 -20 10.61 5.51
    -6 6 -20 13.54 6.67
    -6 6 20 7.25 4.57
    -6 6 -20 5.27 3.7
    -6 6 20 3.71 1.54
    -6 -6 20 2 1.01
    -6 -6 20 8.13 4.65
    6 -6 20 4.24 1.04
    -6 -6 -20 6.31 4.06
    -6 -6 22 27.74 7.03
    -6 -6 22 17.29 6.71
    -6 -6 -22 13.45 6.31
    -6 6 -22 17.74 7.77
    6 -6 22 21.95 6.43
    -6 6 22 27.72 8.69
    -6 6 -22 24.06 7.67
    -6 6 22 21.7 7.64
    -6 -6 22 19.86 6.01
    -6 -6 -22 24.79 6.76
    -6 -6 22 33.15 9.45
    -6 -6 24 4.05 2.77
    6 -6 24 10.93 4.93
    -6 -6 24 5.54 5.07
    -6 6 -24 10.03 5.93
    -6 -6 -24 5.4 4.2
    -6 6 24 4.94 3.02
    -6 6 -24 3.28 3.32
    -6 6 24 2.63 2.99
    -6 -6 24 2.79 1.9
    -6 -6 -24 7.49 3.73
    -6 -6 24 2.42 2.63
    6 -6 26 31.29 8.28
    -6 -6 26 41.79 11.32
    -6 6 -26 24.33 8.9
    -6 -6 26 25.93 7.1
    -6 -6 -26 21.74 7.77
    -6 -6 26 31.48 8.3
    -6 6 26 24.3 7.26
    -6 6 26 27.8 9.06
    -6 6 -26 30.4 8.31
    -6 -6 -26 28.75 8.12
    -6 -6 26 37.91 9.68
    -6 -6 28 3.71 3.65
    -6 -6 28 5.49 5.57
    -6 -6 -28 4.98 4.82
    6 -6 28 7.74 6.09
    -6 6 28 2.08 1.45
    -6 6 28 2.11 1.88
    -6 6 -28 5.88 3.26
    -6 -6 -28 5.95 3.47
    -6 -6 28 7.82 4.05
    -6 -6 30 48.78 10.81
    -6 -6 30 48.8 12.93
    -6 6 30 42.06 9.52
    -6 -6 -30 38.28 10.07
    -6 6 30 36.11 11.41
    -6 6 30 39.13 8.86
    -6 6 -30 33.51 8.36
    -6 -6 -30 42.21 9.74
    -6 -6 30 59 12.72
    6 -6 30 50.86 11.55
    -6 -6 32 5.94 5.08
    -6 6 32 1.83 1.96
    -6 -6 32 7.64 5.41
    -6 -6 -32 4.81 4.34
    -6 6 32 0.62 2.92
    -6 6 32 0.07 2.98
    -6 6 -32 2.56 2.59
    6 -6 32 4.81 3.15
    -6 -6 32 4.44 4.02
    -6 -6 34 24.57 8.96
    -6 -6 -34 32.45 10.19
    -6 6 34 43.19 12.65
    -6 6 34 36.73 8.88
    -6 -6 34 47.3 11.2
    -6 -6 34 45.14 11.58
    6 -6 34 40.48 10.48
    -6 -6 36 0.38 2.09
    -6 6 36 -2.5 1.39
    -6 -6 -36 0.51 1.75
    -6 -6 36 -1.66 3.48
    -6 6 36 -0.56 0.8
    -6 -6 36 -1.49 3.43
    6 -6 36 0.75 4.74
    -6 -6 -38 10.09 6.18
    -6 6 38 9.49 5.26
    -6 -6 38 13.34 6.73
    -6 6 38 10.17 5.22
    -6 -6 38 16.57 7.16
    6 -6 38 23.2 8.38
    -6 -6 38 17.21 6.61
    -6 -6 40 0.39 2.25
    -6 -6 -40 1.05 4.6
    -6 -6 40 4.16 2.6
    -6 6 40 0.6 2.29
    -6 6 40 -3.27 2.74
    6 -6 40 3.21 2.92
    -6 -6 40 2.74 3.06
    -6 -6 42 4.17 3.3
    -6 -6 -42 9.14 5.51
    -6 6 42 2.97 2.48
    -6 6 42 10.69 5.23
    -6 -6 42 10.23 5.39
    6 -6 42 13.01 5.59
    -6 -6 42 10.4 6.87
    -6 -6 44 0.93 1.76
    -6 -6 -44 3.16 1.13
    -6 6 44 6.44 6.15
    6 -6 44 3.23 0.79
    -6 6 44 0.24 2.26
    -6 -6 44 2.61 2.79
    -6 -6 44 -1.28 1.61
    -6 -6 46 0.06 2.72
    -6 -6 46 2.84 2.91
    -6 -6 -46 -8.63 5.63
    -6 6 46 0.46 3.12
    -6 6 46 0.38 3.51
    6 -6 46 2.58 2.22
    -6 -6 46 0.39 2.44
    6 6 46 3.38 3.44
    -6 6 48 1.97 2.57
    6 6 48 -0.13 3.49
    -6 -6 48 0.53 1.46
    -6 -6 -48 2.28 1.24
    -6 6 48 1.58 2.38
    6 -6 48 -2.2 4.33
    -6 -6 48 -0.88 2.19
    -6 -6 50 1.45 8.12
    -6 -6 -50 2.16 2.51
    -6 6 50 3.06 4.5
    6 6 50 -0.89 4.79
    6 -6 50 4.94 4.66
    -6 -6 50 2.34 1.93
    -6 6 50 1.97 2.06
    -6 -6 52 2.21 1.69
    -6 -6 52 2.71 4.4
    -6 6 -52 9.94 8.3
    -6 -6 -52 -5.89 5.03
    -6 6 52 0.04 1.08
    6 6 52 4.3 3.56
    -6 6 52 0.34 2.11
    6 -6 52 2.53 3.55
    6 6 54 -2.79 2.22
    -6 -6 54 1.68 5.21
    -6 6 -54 6.25 7.92
    -6 -6 -54 -6.37 5.37
    -6 6 54 -1.31 5.12
    -6 6 54 0.2 2.39
    6 -6 54 4.25 3.9
    -6 -6 54 1.7 1.55
    6 -6 56 -3.6 5.93
    -6 -6 56 10.35 7.59
    -6 6 -56 5.78 6.67
    -6 -6 -56 -7.67 6.04
    -6 6 56 -3.55 4.22
    6 6 56 1.87 2.74
    -6 6 56 -2.17 3.41
    -6 -6 56 2.16 2.45
    -6 -6 58 6.82 6.48
    -6 -6 58 -1.56 4.38
    -6 6 -58 12.25 8.84
    -6 -6 -58 -5.53 5.26
    6 6 58 -0.69 1.87
    -6 6 58 -0.94 2.71
    6 -6 58 1.1 3.62
    -6 -6 60 3.31 3.37
    -6 6 -60 5.72 6.32
    -6 -6 -60 -4.88 5.06
    6 6 60 -2.46 4.88
    6 -6 60 -2.57 8.16
    -6 -6 60 1.03 2.07
    -6 6 60 -5.37 4.3
    6 -6 62 -0.77 5.72
    -6 -6 62 -2.35 3.99
    6 6 62 3.02 3.74
    6 -6 64 -11.81 7.67
    -6 -8 0 3.92 3.99
    6 -8 0 3.47 3.96
    -6 8 0 12.71 6.56
    -6 -8 0 -1.82 1.49
    -6 8 0 14.16 8.61
    -6 8 0 6.28 6.08
    -6 -8 2 1642.58 92.64
    6 -8 2 1727.96 93.28
    -6 -8 -2 1636.28 92.24
    -6 8 2 1824.23 97.47
    -6 8 -2 1884.59 97.25
    -6 8 -2 1820.04 102.07
    -6 -8 2 1695.18 95.7
    -6 -8 -2 1616.8 94.67
    -6 8 -2 2058.93 102.22
    -6 8 2 1852.23 97.43
    -6 8 2 1765.77 102.16
    -6 -8 4 2.77 3.06
    6 -8 4 2.28 2.85
    -6 -8 4 -0.05 1.32
    -6 -8 -4 2.24 4.82
    -6 8 4 16.05 8.44
    -6 8 -4 7.59 5.13
    -6 8 4 8.7 5.12
    -6 8 -4 2.37 2.53
    -6 8 4 9.08 4.93
    -6 -8 6 1387.78 78.75
    -6 8 6 1630.5 86.64
    -6 -8 6 1371.86 80.8
    -6 -8 -6 1361.41 80.75
    -6 8 -6 1663.22 89.76
    -6 8 6 1347.56 77.82
    -6 8 -6 1453.48 79.98
    6 -8 6 1364.33 77.8
    -6 8 -6 1363.87 85.37
    -6 8 6 1510.62 88.53
    -6 -8 8 6.89 3.62
    6 -8 8 1.75 2.98
    -6 -8 8 7.89 2.93
    -6 -8 -8 13.74 6.53
    -6 8 8 22.83 9.54
    -6 8 -8 16.46 7.73
    -6 8 -8 12.62 6.31
    -6 8 8 4.11 2.34
    -6 8 8 16.23 8.4
    -6 8 -8 8.81 4.5
    -6 -8 10 891.69 61.74
    -6 8 -10 961.08 64.48
    -6 -8 -10 817.91 57.92
    -6 8 -10 950.5 58.14
    -6 8 -10 1132.49 69.23
    -6 8 10 1099.1 65.64
    6 -8 10 907.51 57.29
    -6 -8 10 949.87 58.89
    -6 8 10 982.17 66.15
    -6 -8 12 3.95 3.83
    6 -8 12 5.01 4.94
    -6 -8 -12 2.9 3.13
    -6 8 12 8.47 5.54
    -6 8 -12 9.09 6.01
    -6 8 -12 5.18 5.89
    -6 8 12 4.41 4.63
    -6 -8 12 8.13 6.58
    -6 -8 14 658.21 49.79
    -6 8 14 657.06 51.43
    -6 8 -14 639.49 49.39
    -6 -8 -14 614.45 45.93
    -6 8 14 646.27 51.2
    -6 8 -14 718.2 54.36
    -6 8 14 691.53 50.33
    6 -8 14 630.42 45.24
    -6 -8 14 710.05 47.79
    -6 -8 16 1.47 4.64
    6 -8 16 2.48 2.21
    -6 -8 16 3.1 3.67
    -6 -8 -16 5.43 3.94
    -6 -8 -16 0.49 2.49
    -6 8 16 3.04 1.56
    -6 8 -16 -1.57 3.28
    -6 8 16 4.39 4.34
    -6 8 -16 5.59 5.18
    -6 8 16 2.03 2.32
    -6 -8 16 2.05 2.96
    -6 -8 18 257.41 29.43
    -6 8 18 308.36 32.26
    -6 8 -18 273.03 29.56
    -6 -8 -18 279.21 27.76
    -6 8 -18 297.05 33.03
    -6 -8 -18 286.85 26.02
    -6 8 18 258.97 30.31
    -6 -8 18 325.29 32.68
    -6 8 18 266.29 29.01
    6 -8 18 308.58 28.78
    -6 -8 18 292.02 28.55
    -6 -8 20 20.74 8.95
    -6 -8 -20 12.89 4.71
    6 -8 20 15.76 6.23
    -6 -8 20 23.24 8.72
    -6 -8 20 11.33 5.99
    -6 8 20 21.38 9.48
    -6 -8 -20 12.03 5.15
    -6 8 20 9.01 5.51
    -6 8 -20 14.39 6.23
    -6 8 -20 17.93 7.5
    -6 8 20 12.34 6.3
    -6 -8 22 119.6 19.63
    -6 -8 -22 133.99 18.95
    -6 8 22 144.54 21.13
    -6 8 22 149.63 21.49
    -6 8 22 120.65 20.22
    -6 8 -22 115.46 18.6
    -6 -8 22 172.78 23.46
    6 -8 22 160.82 20.42
    -6 -8 22 163.58 21.17
    6 -8 24 4.22 3.93
    -6 -8 24 12.91 5.82
    -6 -8 24 8.37 5.74
    -6 -8 24 9.29 5.67
    -6 -8 -24 7.2 4.63
    -6 8 24 7.48 4.84
    -6 8 -24 9.11 4.42
    -6 8 24 0.3 1.54
    -6 -8 26 14.88 7.27
    -6 -8 26 22.55 7.52
    -6 -8 26 24.8 9.28
    -6 -8 -26 27.08 8.73
    -6 8 26 22.51 7.72
    -6 8 -26 14.18 5.47
    -6 8 26 24.23 11.69
    6 -8 26 24.06 8.45
    -6 -8 28 -0.38 2.08
    -6 -8 28 1.26 2.75
    6 -8 28 -1.28 3.95
    -6 -8 -28 4.65 3.64
    -6 8 28 -2.2 3.02
    -6 8 -28 -9.64 5.01
    -6 8 28 -11.5 6.31
    -6 -8 28 -1.49 1.94
    -6 -8 30 1.82 2.34
    -6 -8 -30 1.24 1.84
    -6 8 30 -3.23 4.38
    -6 8 -30 -0.46 1.9
    -6 8 30 -1.18 5.24
    6 -8 30 1.08 2.96
    -6 -8 30 -2.11 1.31
    -6 -8 30 -0.76 4.78
    6 -8 32 2.36 2.67
    -6 -8 32 -2.08 3.83
    -6 -8 -32 -2.06 3.93
    -6 8 32 2.51 1.01
    -6 8 -32 -3.48 3.02
    -6 -8 32 1.68 3.91
    -6 8 32 3.03 3.71
    -6 -8 32 -1.92 5.32
    6 -8 34 62.83 14.23
    -6 -8 34 74.46 15.63
    -6 -8 34 50.01 14.2
    -6 -8 -34 74.31 15.21
    -6 8 34 50.52 14.81
    -6 -8 34 68.55 15.05
    6 -8 36 6.44 5.81
    -6 -8 36 0.88 5.76
    -6 -8 36 3.46 1.49
    -6 -8 -36 1.4 3.42
    -6 8 36 0.5 1.25
    -6 -8 36 -5.06 4.1
    -6 -8 38 161.7 27.12
    -6 -8 -38 197.63 27.27
    -6 8 38 168.36 28.81
    -6 -8 38 235.62 29.97
    6 -8 38 231.71 28.92
    -6 -8 38 235.89 28.98
    -6 -8 40 4.85 7.19
    -6 -8 40 8.9 6.44
    6 -8 40 -0.05 3.11
    -6 -8 -40 3.86 5.78
    -6 8 40 5.38 6.15
    -6 -8 40 4.62 5.51
    6 -8 42 240.28 30.85
    -6 -8 42 198.4 31.29
    -6 -8 -42 180.01 28.24
    -6 8 42 185.52 31.33
    -6 -8 42 258.3 31.91
    -6 -8 42 254.08 31.24
    -6 -8 44 6.43 6.63
    -6 -8 -44 10.68 7.98
    -6 8 44 2.42 2.33
    -6 -8 44 6.91 4.98
    6 -8 44 7.12 7.34
    -6 -8 44 3.66 5.8
    -6 -8 46 174.86 30.92
    -6 -8 -46 205.1 30.96
    -6 8 46 203.82 33.21
    6 -8 46 236.58 31.64
    -6 -8 46 207.43 28.53
    -6 -8 48 5.66 6.37
    -6 -8 -48 7.99 7.39
    -6 8 48 -3.85 6.76
    6 -8 48 -0.47 6.19
    -6 -8 48 6.69 6.51
    -6 -8 50 154.69 29.74
    -6 -8 -50 195.95 30.46
    -6 8 50 114.81 26.57
    6 -8 50 209 30.99
    -6 -8 50 202.02 28.96
    -6 -8 52 -0.85 2.19
    -6 -8 -52 1.23 3.53
    -6 8 52 0.79 3.2
    -6 -8 52 0.77 4.46
    6 -8 52 7.5 8.6
    -6 -8 54 165.41 32.08
    -6 -8 -54 149.44 28.23
    6 -8 54 181.33 30.07
    -6 -8 54 188.44 28.64
    -6 -8 56 0.61 4.8
    -6 -8 -56 10.57 9.09
    6 -8 56 -0.04 5.56
    -6 8 56 0.66 4.91
    -6 -8 56 6.73 7.76
    -6 8 58 67.09 20.99
    6 -8 58 98.79 23.35
    6 -8 60 10.84 10.61
    -6 -10 0 31.31 8.77
    6 -10 0 37.36 9.25
    -6 -10 0 41.04 10.11
    -6 10 0 41.62 11.48
    -6 -10 2 -0.97 2.73
    6 -10 2 1.03 0.33
    -6 -10 -2 -1.37 3.11
    6 -10 -2 0.48 0.6
    -6 -10 2 -3.2 0.69
    -6 -10 -2 -1.87 2.09
    -6 10 2 0.84 2.8
    -6 10 -2 5.64 4.23
    -6 10 -2 -0.36 0.94
    -6 10 4 29.34 8.52
    -6 -10 4 24.14 7.21
    -6 -10 -4 22.69 6.83
    -6 -10 4 22.65 7.7
    -6 10 4 30.45 10.03
    -6 10 -4 18.96 6.71
    -6 -10 -4 23.76 7.76
    6 -10 4 26.46 7.82
    -6 10 -4 22.58 8.38
    6 -10 6 -1.19 2.65
    -6 -10 6 -0.15 2.23
    -6 10 6 2.75 4.52
    -6 10 -6 -0.21 4.36
    -6 -10 -6 -0.05 0.65
    -6 10 6 1.38 1.53
    -6 10 -6 4.63 4.1
    -6 -10 6 -1.27 3.95
    -6 10 8 41.99 12.09
    -6 10 -8 23.55 8.73
    -6 -10 -8 21.13 7.06
    6 -10 8 27.72 7.78
    -6 10 -8 24.53 9.02
    -6 -10 8 36.59 9.15
    -6 10 8 36.25 10.14
    -6 -10 10 0 3.53
    -6 -10 10 0.42 2.23
    -6 10 -10 2.6 3.69
    -6 -10 -10 0.26 1.94
    -6 10 -10 -1.55 2.58
    -6 10 10 0.73 3.98
    6 -10 10 1.14 1.7
    -6 10 10 3.26 3.23
    6 -10 12 31.82 8.77
    -6 -10 12 25.6 7.76
    -6 -10 12 34.76 9.63
    -6 10 12 39.9 11.92
    -6 10 -12 32.82 10.03
    -6 -10 -12 36.35 9.58
    -6 10 -12 57.94 14.26
    -6 10 12 33.33 10.44
    -6 10 12 42.86 11.14
    6 -10 14 3.05 2.57
    -6 -10 14 2.14 2.68
    -6 -10 14 1.51 0.91
    -6 10 14 5.78 4.94
    -6 10 -14 6.7 6.11
    -6 -10 -14 1.49 1.68
    -6 10 -14 9.94 7.35
    -6 10 14 2.81 2.45
    -6 10 14 -2.38 4.76
    6 -10 16 38.06 10.14
    -6 -10 16 39.75 10.34
    -6 -10 16 22.56 7.64
    -6 10 16 40.67 12.12
    -6 10 -16 33.55 10.39
    -6 10 -16 39.36 12.73
    -6 10 16 46.37 11.81
    -6 10 16 30.85 9.96
    -6 -10 -16 38.03 9.87
    6 -10 18 45.65 11.37
    -6 -10 18 51.99 11.37
    -6 -10 18 27.44 9.49
    -6 10 18 41.31 12.75
    -6 10 -18 33.47 10.58
    -6 -10 -18 28.86 9.39
    -6 10 18 53.55 12.88
    -6 10 -18 41.87 13.21
    -6 10 18 14.44 7.09
    -6 -10 20 11.62 6.36
    6 -10 20 19.39 8.65
    -6 -10 20 12.47 6.36
    -6 -10 20 11.44 6.66
    -6 10 20 15.16 8.12
    -6 10 -20 7.96 6.34
    -6 10 20 17.37 7.87
    -6 -10 -20 10.11 5.71
    -6 10 20 3.49 2.85
    -6 -10 22 43.31 12.42
    6 -10 22 55.87 13.43
    -6 -10 22 39.68 11.13
    -6 -10 22 31.72 10.25
    -6 10 22 41.55 11.87
    -6 10 22 39.64 12.58
    -6 -10 -22 42.27 10.69
    -6 10 -22 39.04 11.48
    -6 10 22 51.96 13.87
    6 -10 24 1.2 3.66
    -6 -10 24 -1.25 2.24
    -6 -10 24 0.55 1.46
    -6 10 24 0.91 2.47
    -6 -10 -24 3.75 2.84
    -6 10 24 8.02 5.28
    -6 10 -24 0.88 2.42
    -6 10 24 -3.09 2.71
    -6 -10 24 -3.01 3.78
    -6 -10 26 24.15 8.96
    -6 -10 26 21.35 8.64
    -6 -10 26 18.26 8.01
    6 -10 26 21.32 8.59
    -6 -10 -26 30.72 9.6
    -6 10 26 18.86 8.26
    -6 10 -26 17.86 7.79
    -6 10 26 12.7 5.54
    -6 -10 28 -0.94 2.13
    -6 -10 28 1.48 2.55
    -6 -10 -28 1.06 1.62
    -6 10 28 -0.42 3.86
    -6 10 -28 0.51 2.52
    -6 -10 28 1.56 1.34
    -6 10 28 -3.78 2.71
    6 -10 28 -2.57 3.24
    -6 -10 30 9.73 7.18
    6 -10 30 -0.48 2.21
    -6 -10 30 4.42 3.12
    -6 -10 30 -1.37 4.58
    -6 -10 -30 4.96 3.04
    -6 10 30 4.8 5.14
    -6 10 -30 2.66 1.54
    -6 10 30 2.06 1.09
    -6 -10 32 0.96 1.92
    6 -10 32 -2.59 4.99
    -6 -10 32 0.76 2.38
    -6 -10 -32 0.12 1.24
    -6 10 32 5.34 5.37
    -6 10 -32 -0.95 4.02
    -6 10 32 1.03 2.91
    -6 -10 32 -9.18 5.59
    -6 -10 34 1.42 2.85
    -6 -10 34 0.13 3.69
    -6 -10 34 5.81 3.65
    -6 -10 -34 6.05 4.45
    -6 10 34 6.75 4.41
    6 -10 34 -1.26 3.27
    6 -10 36 1.28 3.5
    -6 -10 36 1.4 3.71
    -6 -10 -36 -0.27 3.77
    -6 10 36 -4.36 3.03
    -6 -10 36 1.35 1.79
    6 -10 38 12.21 5.4
    -6 -10 38 -2.36 6.38
    -6 -10 38 9.89 6.97
    -6 -10 -38 1.68 2.61
    -6 10 38 1.53 3.76
    -6 -10 38 3.23 3.44
    6 -10 40 -0.98 5.85
    -6 -10 40 -1.4 2.53
    -6 -10 -40 2 1.92
    -6 -10 40 -2.38 5.69
    -6 10 40 -5.95 5.59
    -6 -10 40 -8.72 5.92
    -6 -10 42 13.51 7.17
    -6 -10 42 6.63 6.22
    -6 -10 -42 5.56 5.73
    -6 10 42 3.3 6.93
    -6 -10 42 2.34 2.06
    6 -10 42 2.25 3.31
    -6 -10 44 -0.83 2.98
    -6 -10 44 4.08 2.45
    -6 -10 -44 -2.64 5.5
    -6 10 44 0.4 2.61
    6 -10 44 -0.47 4.45
    -6 -10 46 9.3 6.26
    -6 -10 -46 11.32 7.83
    -6 10 46 3.34 5.09
    6 -10 46 2.66 1.91
    -6 -10 46 4.28 3.57
    -6 -10 48 6 5.71
    -6 -10 -48 0.06 2.33
    -6 10 48 3.73 1.64
    6 -10 48 8.29 6.04
    -6 -10 48 -2.67 4.07
    -6 -10 50 1.13 2.88
    -6 -10 -50 0.03 1.95
    -6 10 50 -2.13 3.76
    6 -10 50 3.96 4.88
    -6 -10 50 -3.29 3.6
    6 -10 52 1.46 3.15
    -6 -10 52 2.65 3.54
    6 -10 54 -1.28 3.86
    6 -10 56 1.51 2.77
    -6 -12 0 0.34 6.69
    -6 12 0 23.02 10.47
    -6 -12 0 3.74 5.8
    6 -12 0 5.62 7.12
    6 -12 2 716.76 54.7
    -6 -12 -2 681.64 51.06
    6 -12 -2 770.64 56.33
    -6 12 -2 692.19 60.3
    -6 -12 2 675.27 53.27
    -6 -12 -2 692.36 53.89
    -6 -12 2 653.91 50.55
    -6 12 2 734.8 62.11
    6 -12 4 -5.64 3.75
    -6 -12 4 2.62 2.78
    -6 -12 -4 2.46 3.97
    -6 -12 4 3.83 3.35
    -6 -12 -4 2.1 3.25
    6 -12 -4 2.99 5.99
    6 -12 6 642.04 49.59
    -6 -12 -6 550.35 44.99
    -6 12 6 614.97 57.04
    6 -12 -6 637.48 50.26
    -6 -12 -6 575.81 47.82
    -6 12 -6 560.85 53.58
    -6 -12 6 541.59 45.05
    -6 -12 -8 6.09 5.85
    -6 -12 8 -4.43 5.55
    6 -12 8 -4.79 4.43
    -6 12 8 20.75 9.94
    -6 12 -8 12.07 8.94
    -6 -12 -8 5.31 5.15
    -6 12 10 481.15 48.97
    -6 12 -10 435.82 45.17
    -6 -12 -10 391.94 38.15
    -6 -12 10 396.56 37.61
    6 -12 10 421.49 39.45
    -6 -12 12 9.03 5.93
    6 -12 12 8.21 5.37
    -6 -12 12 5.79 5.51
    -6 12 -12 7.95 4.59
    -6 12 12 4.12 5.56
    -6 -12 -12 3.79 4.29
    -6 12 -12 7.4 5.94
    -6 -12 14 215.45 28.48
    -6 12 14 283.41 37.79
    -6 -12 -14 256.27 29.68
    -6 12 -14 304.76 37.62
    -6 12 -14 236.99 32.76
    -6 -12 14 269.35 30.56
    -6 12 14 250.17 34.61
    6 -12 14 279.73 31.98
    6 -12 16 2.48 3.6
    -6 -12 16 4.35 5.06
    -6 -12 16 -1.06 0.66
    -6 12 16 5.48 6.97
    -6 12 -16 3.52 4.63
    -6 12 -16 5.2 5.92
    -6 12 16 2.29 3.1
    -6 -12 -16 6.28 6.81
    6 -12 18 143.1 22.84
    -6 -12 18 149.49 22.52
    -6 -12 18 136.02 22.42
    -6 12 18 192.5 30.99
    -6 12 -18 136.81 24.02
    -6 -12 -18 142.6 21.92
    -6 12 -18 155.15 27.02
    -6 12 18 170.02 27.82
    6 -12 20 -1.69 5.35
    -6 -12 20 0.6 2.04
    -6 -12 20 -1.48 3.87
    -6 12 20 -1.11 4.38
    -6 12 -20 4.83 5.87
    -6 -12 -20 8.06 5.61
    -6 12 -20 9.05 6.96
    -6 12 20 -3.2 5.36
    -6 -12 22 85.05 18.78
    6 -12 22 71.58 16.43
    -6 -12 22 95.39 18.69
    -6 -12 22 53.23 14.04
    -6 12 22 76.31 19.97
    -6 12 -22 57.98 15.46
    -6 -12 -22 65.52 14.36
    -6 12 22 67.69 16
    -6 12 22 60.82 17.23
    -6 -12 24 -0.55 2.38
    6 -12 24 0.32 2.66
    -6 -12 24 0.62 2.35
    -6 -12 24 0.07 1.26
    -6 12 24 6.85 5.68
    -6 12 -24 0.39 1.77
    -6 -12 -24 1.74 3.02
    -6 12 24 -3.21 3.5
    -6 -12 26 17.52 9.76
    6 -12 26 11.5 7.51
    -6 -12 26 14.25 6.22
    -6 -12 26 7.01 5.85
    -6 -12 -26 1.77 3.49
    -6 12 26 15.99 7.76
    -6 12 -26 10.13 6.13
    -6 12 26 5.89 5.09
    -6 12 26 8.73 5.88
    -6 -12 28 -3.29 6.52
    6 -12 28 -0.41 1.76
    -6 -12 28 -3.86 1.63
    -6 12 28 0.77 3.97
    -6 -12 28 0.33 3.46
    -6 -12 -28 2.32 3.93
    -6 12 28 0.55 3.56
    -6 12 -28 -0.76 2.65
    -6 12 28 -4.02 5.74
    -6 -12 30 5.33 4.57
    6 -12 30 9.15 7.43
    -6 -12 30 6.05 5.37
    -6 -12 30 -0.96 0.92
    -6 12 30 3.1 4.31
    -6 -12 -30 4.36 4.37
    -6 12 30 3.07 4.84
    -6 12 -30 4.83 6.01
    -6 12 30 -0.4 4.56
    6 -12 32 2.2 4.23
    -6 -12 32 11.24 6.73
    -6 -12 32 -2.56 4.38
    -6 12 32 4.9 2.28
    -6 -12 -32 3.57 3.71
    -6 -12 32 5.18 4.23
    -6 12 -32 0.56 3.85
    -6 12 32 1.67 3.64
    -6 -12 34 36.9 12.89
    6 -12 34 22.15 10.45
    -6 -12 34 29.01 11.73
    -6 -12 -34 33.73 12.04
    -6 12 34 29.74 13.29
    -6 -12 34 59.9 15.84
    6 -12 36 1.85 5.57
    -6 -12 36 9.34 5.66
    -6 -12 36 -1.98 2.16
    -6 -12 -36 7.13 7.03
    -6 12 36 -4.78 6.74
    -6 -12 36 2.24 3.21
    6 -12 38 58.6 16.73
    -6 -12 38 79.9 19
    -6 -12 38 47.83 15.14
    -6 -12 -38 46.05 14.43
    -6 12 38 66.25 20.11
    -6 -12 38 71.02 18.12
    -6 -12 40 4.25 4.24
    -6 -12 40 -2.21 4.61
    6 -12 40 0.81 4.12
    -6 12 40 -0.49 3.75
    -6 -12 -40 5.21 7.18
    -6 -12 40 3.44 5.72
    6 -12 42 80.36 20.02
    -6 -12 42 93.52 20.27
    -6 -12 42 57.89 17.85
    -6 -12 -42 81.24 19.69
    -6 12 42 69.98 21.85
    -6 -12 44 15.82 9.68
    -6 -12 44 1.99 2.03
    -6 -12 -44 10.79 10.22
    -6 12 44 -4.71 7.54
    6 -12 44 1.16 5.83
    -6 -12 46 134.21 25.8
    6 -12 46 90.95 22.31
    6 -12 48 0.49 3.8
    6 -12 50 64.51 19.38
    -6 -14 0 44.09 11.42
    6 -14 0 37.68 11.75
    -6 -14 0 40.62 11.89
    6 -14 2 -3.47 4.23
    -6 -14 2 -0.42 2.34
    -6 -14 -2 -2.06 2.76
    6 -14 -2 -1.46 2.98
    -6 -14 2 -1.94 3.04
    -6 -14 -2 -1.45 3.09
    -6 -14 4 30.17 9.27
    -6 -14 -4 29.5 9.43
    6 -14 -4 33.79 10.77
    -6 14 4 40.97 14.61
    -6 14 -4 34.49 13.38
    -6 -14 -4 36.31 11.65
    6 -14 4 36.57 11.48
    -6 -14 6 8.94 4.74
    6 -14 6 1.46 1.86
    -6 -14 -6 0.51 2.41
    6 -14 -6 -0.13 4.06
    -6 14 -6 9.78 8.18
    -6 -14 -6 15.72 9.12
    -6 14 6 11.09 8.32
    6 -14 8 20.71 8.94
    -6 -14 -8 14.44 6.45
    6 -14 -8 24.94 8.59
    -6 14 8 31.78 12.9
    -6 14 -8 27.99 12.22
    -6 -14 -8 32.05 10.5
    -6 -14 8 21.21 8.01
    -6 -14 10 -2.28 3.09
    6 -14 10 -0.14 2.51
    -6 -14 -10 1.88 2.83
    6 -14 -10 0.65 3.93
    -6 14 10 4.24 6.26
    -6 14 -10 13.23 9.08
    -6 -14 -10 2.56 3.31
    6 -14 12 9.41 5.52
    -6 -14 -12 13.11 6.54
    -6 14 12 23.57 12.85
    -6 14 -12 11.28 6.98
    -6 -14 -12 3.29 3.99
    -6 -14 12 14.12 8.24
    6 -14 14 6.05 4.04
    -6 -14 14 1.97 2.53
    -6 -14 14 -5.7 4.48
    -6 14 -14 3.84 3.87
    -6 -14 -14 -1.49 2.16
    6 -14 16 -1.59 3.29
    -6 -14 16 8.52 4.67
    -6 -14 16 2.2 1.12
    -6 14 16 5.95 8.62
    -6 14 -16 5.61 4.19
    -6 -14 -16 0.9 2.8
    -6 14 16 6.67 6.16
    6 -14 18 0.39 3.37
    -6 -14 18 -1.41 5.09
    -6 -14 18 -0.4 2.17
    -6 14 18 4.83 7.2
    -6 14 -18 5.16 6.67
    -6 -14 -18 3.99 4.24
    -6 14 18 -3.46 7.39
    6 -14 20 0.41 5.25
    -6 -14 20 0.14 4.1
    -6 -14 20 2.85 2.81
    -6 14 20 8.82 7.19
    -6 14 -20 9.28 6.35
    -6 -14 -20 4.96 5.21
    -6 14 20 -0.58 6.98
    6 -14 22 0.16 0.83
    -6 -14 22 -1.79 3.93
    -6 -14 22 0.98 1.97
    -6 14 22 0.95 2.37
    -6 14 -22 -1.96 4.37
    -6 -14 -22 -3.3 3.5
    -6 14 22 -4.83 7.09
    -6 -14 24 6.42 6.84
    6 -14 24 7.36 6.12
    -6 -14 24 -0.12 3.6
    -6 -14 24 0.4 3.71
    -6 14 24 4.43 5.76
    -6 -14 -24 5.92 5.42
    -6 14 -24 5.38 6.24
    -6 14 24 -11.51 8.08
    -6 -14 26 6.32 3.98
    6 -14 26 3.48 5.78
    -6 -14 26 6.68 5.05
    -6 -14 26 1.95 2.3
    -6 -14 -26 0.35 2.11
    -6 14 26 9.57 7.71
    -6 14 -26 -3.74 4.25
    -6 14 -26 13.12 9.55
    -6 14 26 -2.23 6.26
    -6 -14 28 -1.83 5.44
    6 -14 28 -0.45 4.21
    -6 -14 28 -2.72 1.24
    -6 -14 28 7.95 6.28
    -6 -14 -28 0.55 4.07
    -6 14 28 -1.34 5.54
    -6 14 -28 5.38 4.97
    -6 14 28 1.43 0.9
    -6 -14 30 7.54 7.39
    6 -14 30 12.08 8.23
    -6 -14 30 6.45 3.89
    -6 -14 30 7.6 5.76
    -6 -14 -30 21.94 9.72
    -6 14 30 21.41 12.37
    -6 14 -30 21.48 10.7
    -6 14 30 8.75 7.69
    -6 -14 32 -1.65 6.16
    6 -14 32 -1.54 3.32
    -6 -14 32 -6.98 5.62
    -6 -14 32 -0.36 1.89
    -6 -14 -32 0.84 4.19
    -6 14 32 -1.53 7.72
    -6 -14 34 14.95 8.49
    6 -14 34 11.22 7.72
    -6 -14 34 16.78 9.82
    -6 -14 -34 20.11 10.31
    -6 14 34 20.42 11.34
    -6 -14 34 15.75 8.46
    -6 -14 36 -3.8 5.51
    -6 -14 36 -1.32 5.09
    -6 -14 36 3.64 4.16
    -6 -14 -36 3.52 4.02
    6 -14 36 2.9 3.82
    6 -14 38 -8.2 6.65
    -6 -14 38 2.3 2.29
    6 -14 40 3.48 4.08
    6 -14 42 -16.36 9.55
    -6 -16 0 6.63 13.35
    6 -16 0 -0.18 8.86
    -6 16 0 27.97 14.08
    -6 -16 2 228.07 30.01
    6 -16 2 227.06 32.8
    -6 -16 -2 234.82 32.57
    6 -16 -2 229.86 32.7
    -6 16 2 303.53 45.7
    -6 16 -2 312.63 46.09
    -6 -16 -2 221.54 29.64
    -6 -16 4 0.4 11.86
    6 -16 4 6.62 11.19
    -6 -16 -4 3.4 10.8
    6 -16 -4 0.7 9
    -6 -16 -4 12.44 10.17
    -6 16 4 13.5 12.31
    -6 16 -4 32.46 16.08
    -6 -16 6 181.07 26.76
    -6 -16 -6 145.2 23.77
    6 -16 -6 197.14 30.5
    -6 -16 -6 191.69 29.11
    -6 16 6 205.04 37.79
    -6 16 -6 265.17 41.15
    6 -16 6 188.03 29.33
    -6 -16 -8 6.44 12.73
    6 -16 -8 -5.19 8.74
    -6 -16 -8 0.62 9.4
    -6 16 8 12.16 9.58
    -6 16 -8 13.64 10.67
    -6 -16 8 -3.32 10.46
    6 -16 8 -2.37 4.14
    6 -16 10 137.5 25.26
    -6 -16 -10 95.77 18.61
    6 -16 -10 100.72 20.76
    -6 -16 -10 106.2 21.41
    -6 16 10 101.13 26.49
    -6 16 -10 119.67 27.74
    -6 -16 10 138.29 23.37
    6 -16 12 14.21 11.31
    -6 -16 12 5.97 9
    -6 -16 -12 11.94 6.41
    6 -16 -12 -0.74 5.95
    -6 16 12 4.97 5.81
    -6 16 -12 11.24 10.01
    6 -16 14 73.97 19.07
    -6 -16 14 88.15 19.17
    -6 -16 -14 33.59 10.93
    6 -16 -14 72.62 18.65
    -6 -16 -14 73.98 18.11
    -6 16 14 75.13 23.28
    -6 16 -14 106.52 25.44
    6 -16 16 1.64 6.67
    -6 -16 16 2.7 4.42
    6 -16 -16 1.34 9.55
    -6 -16 -16 2.09 2.04
    -6 16 16 13.18 9.88
    -6 16 -16 14.52 11.07
    -6 -16 -16 11.7 6.39
    6 -16 18 28.9 11.41
    -6 -16 18 41.02 13.36
    -6 -16 -18 23.17 9.76
    -6 -16 -18 33.4 11.43
    -6 16 18 29.72 14.72
    -6 16 -18 35.66 14.06
    6 -16 20 -1.6 3.16
    -6 -16 20 9.5 7.13
    -6 -16 -20 6.8 6.33
    -6 16 20 12.58 9.64
    -6 16 -20 13.17 8.92
    6 -16 22 5.66 6.1
    -6 -16 22 12.85 7.58
    -6 -16 -22 14.35 8.17
    -6 16 22 32.92 16.49
    -6 16 -22 12.46 7.8
    -6 -16 24 3.63 3.67
    6 -16 24 -4.45 3.97
    -6 -16 24 1.61 2.72
    -6 -16 -24 5.53 6.79
    -6 16 24 14.71 10.53
    -6 16 -24 6.19 5.56
    -6 16 24 0.65 2.15
    6 -16 26 2.03 3.36
    -6 -16 26 -1.67 2.81
    -6 16 26 1.66 6.48
    -6 16 -26 7.61 7.3
    6 -16 28 10.77 7.79
    -6 16 28 2.49 4.39
    -6 16 -28 5.44 6.58
    6 -16 30 -4.21 4.93
    -7 1 1 39.91 6.02
    -7 1 -1 42.19 6.03
    -7 -1 1 46.77 7.56
    -7 -1 -1 47.87 7.71
    -7 1 -1 56.39 10.15
    -7 -1 -1 64.15 10.57
    -7 1 -1 43.63 8.76
    -7 1 1 43.49 8.63
    -7 1 -1 63.08 10.06
    -7 1 1 61.07 9.88
    -7 -1 -1 45.62 8.77
    -7 -1 1 55.64 9.4
    -7 -1 1 57.06 9.9
    -7 -1 -1 50.27 8.74
    -7 1 1 50.33 9.35
    -7 -1 1 57.91 10.29
    -7 1 -3 63.12 10.88
    -7 -1 3 41.31 7.1
    -7 1 -3 50.01 6.61
    -7 -1 -3 57.6 8.5
    -7 1 3 52.29 9.37
    -7 -1 3 54.4 9.67
    -7 -1 -3 44.86 8.69
    -7 1 -3 48.28 9.19
    -7 1 3 52.65 9.7
    -7 -1 -3 57.19 10.32
    -7 1 -3 68.01 10.41
    -7 1 3 61.34 10.05
    -7 -1 3 40.03 3.87
    -7 -1 3 58.07 9.57
    -7 -1 -3 56.29 9.3
    -7 -1 3 51.36 9.44
    -7 -1 5 27.49 6.98
    -7 1 -5 37.37 8.13
    -7 1 -5 25.68 4.97
    -7 -1 -5 22.4 5.51
    -7 1 5 34.02 7.92
    -7 1 -5 32.08 7.08
    -7 -1 -5 23.18 6.53
    -7 1 -5 27.16 6.59
    -7 1 5 32.18 7.33
    -7 1 5 21.78 5.95
    -7 -1 5 30.07 6.96
    -7 -1 -5 32.48 6.84
    -7 -1 5 20.64 2.96
    -7 -1 5 30.15 7.43
    -7 1 7 135.89 16.23
    -7 -1 7 116.55 15.03
    -7 -1 -7 112.15 12.76
    -7 1 -7 126.87 12.14
    -7 1 -7 127.77 15.8
    -7 1 -7 102.25 13.93
    -7 -1 -7 106.43 14.35
    -7 1 7 112.78 14.35
    -7 -1 7 126.65 15.44
    -7 1 -7 132.22 14.47
    -7 1 7 124.63 15.31
    -7 -1 7 122.12 14.99
    -7 -1 -7 118.5 13.69
    -7 -1 7 86.74 8.1
    -7 -1 9 63.65 10.94
    -7 1 9 72.42 11.88
    -7 1 -9 67.97 8.75
    -7 1 9 46.38 5.32
    -7 -1 -9 65.36 9.4
    -7 -1 9 72.56 11.71
    -7 1 -9 67.88 10.83
    -7 -1 -9 82.75 10.83
    -7 -1 -9 69.75 10.85
    -7 1 -9 68.94 10.05
    -7 1 9 66.17 11.15
    -7 -1 9 67.6 10.86
    -7 -1 9 36.23 5.26
    -7 1 9 60.24 10.31
    -7 1 11 20.19 5.75
    -7 1 11 20.75 6.7
    -7 -1 11 17.94 5.25
    -7 -1 11 14.73 5.51
    -7 -1 -11 19.05 4.9
    -7 1 -11 20.01 4.8
    -7 1 -11 21.65 6.42
    -7 -1 -11 19.96 5.93
    -7 1 -11 21.19 5.4
    -7 1 11 6.54 2.03
    -7 1 11 19.82 5.96
    7 -1 11 13.13 2.41
    -7 -1 11 17.8 5.81
    -7 -1 -11 17.87 5.02
    -7 -1 11 7.46 2.62
    -7 1 13 198.45 21.08
    -7 -1 13 217.38 21.25
    -7 -1 -13 190.63 17.88
    -7 1 -13 197.54 16.84
    -7 1 -13 190.07 19.71
    -7 -1 -13 206.05 20.1
    -7 1 13 192.52 19.17
    -7 1 -13 206.34 17.31
    -7 1 13 184.25 19.58
    -7 -1 13 181.26 19.33
    -7 -1 -13 204.37 17.66
    -7 1 13 92.92 10.77
    7 -1 13 173.67 12.8
    -7 -1 13 113.49 11.92
    7 1 15 64.66 8.01
    -7 1 -15 78.61 10.61
    -7 -1 15 81.68 9.39
    -7 1 15 95.04 13.27
    -7 -1 -15 76.46 11.09
    -7 1 -15 92.11 13.44
    -7 1 -15 90.53 10.83
    -7 -1 -15 82.44 12.69
    -7 -1 -15 88.77 11.14
    -7 -1 15 101.75 14.25
    -7 1 15 75.04 12.44
    7 -1 15 88.84 9.39
    -7 1 15 91.44 14.2
    -7 1 15 49.39 7.29
    -7 -1 15 75.33 12.36
    -7 -1 17 329.31 28.44
    -7 -1 -17 293.63 24.47
    -7 1 -17 301.76 24.13
    -7 1 -17 311.5 27.65
    -7 -1 -17 316.68 27.17
    7 -1 17 312.76 21.84
    -7 1 -17 188.57 19.08
    -7 1 17 342.05 27.86
    -7 -1 17 327.03 27.88
    -7 -1 -17 327.12 23.41
    7 1 17 278.1 20.61
    -7 1 17 276.22 20.68
    -7 -1 17 295.53 21.67
    -7 1 17 333.95 29.46
    -7 -1 19 516.74 37.7
    -7 -1 -19 434.27 32.21
    -7 1 -19 482.88 32.8
    -7 1 -19 462.76 35.86
    -7 -1 -19 494.44 36.02
    -7 1 19 421.83 33.72
    -7 -1 19 497.56 36.04
    7 1 19 460 29.37
    -7 1 19 415.47 28.05
    7 -1 19 440.79 29.52
    -7 -1 19 444.15 29.35
    -7 1 19 484.06 37.27
    -7 -1 21 983 58.32
    7 -1 21 876.42 49.19
    -7 -1 -21 811.96 51.54
    -7 1 -21 855.7 50.92
    -7 1 -21 936.14 57.11
    -7 -1 -21 901.18 55.19
    -7 1 21 856.92 54.27
    -7 -1 21 945.43 55.86
    -7 1 21 819.69 47.08
    -7 -1 21 813.62 47.72
    7 1 21 954.77 49.56
    -7 1 21 910.49 56.92
    -7 -1 -23 524.74 39.32
    -7 1 -23 560.48 39.11
    -7 1 -23 571.03 43.25
    -7 -1 -23 569.07 41.7
    -7 1 23 529.9 40.05
    -7 -1 23 595.49 42.35
    7 1 23 535.29 36.47
    -7 1 23 496.5 34.87
    -7 -1 23 527.65 35.74
    7 -1 23 562.36 37.81
    -7 1 23 550.54 42.47
    -7 -1 23 577.76 43.15
    -7 -1 -25 625.12 45.83
    -7 -1 -25 554.07 43.05
    -7 1 -25 630.53 43.54
    -7 1 -25 610.29 46.94
    -7 1 25 643.37 44.96
    -7 -1 25 677.55 48.15
    7 1 25 713.15 44.3
    -7 1 25 564.1 39.21
    -7 -1 25 626.85 40.92
    7 -1 25 702.04 43.69
    -7 1 25 608.05 46.39
    -7 -1 25 642.13 47.63
    7 1 27 571.23 38.45
    -7 -1 -27 449.79 38.06
    -7 1 -27 489.42 40.95
    -7 -1 -27 509.81 40.29
    -7 1 27 520.11 39.2
    -7 -1 27 501.54 39.63
    -7 1 27 468.4 34.04
    7 -1 27 535.06 38.37
    -7 -1 27 472.71 35.34
    -7 1 27 467.43 39.88
    -7 -1 27 516.2 40.97
    -7 -1 29 320.84 31.58
    7 1 29 336.1 28.99
    -7 -1 -29 310.72 29.79
    -7 1 -29 293.29 30.61
    -7 -1 -29 301.19 30.02
    -7 1 29 313.87 29.16
    -7 -1 29 348.29 30.82
    -7 1 29 283.99 24.89
    7 -1 29 320.34 28.6
    -7 -1 29 296.05 26.36
    -7 1 29 277.51 29.28
    -7 -1 29 291.3 30.2
    -7 -1 31 236.1 26.54
    -7 -1 -31 225.35 25.03
    -7 1 -31 225.52 27.35
    -7 -1 -31 246.47 26.6
    -7 1 31 229.29 24.53
    -7 -1 31 235.29 26.13
    -7 1 31 202.97 20.74
    7 1 31 280.83 26.9
    7 -1 31 250.09 25.16
    -7 -1 31 229.47 22.95
    -7 1 31 196.59 24.57
    -7 -1 31 203.61 25.18
    7 1 33 72.32 13.67
    -7 -1 33 55.55 12.66
    -7 1 33 58.33 10.74
    -7 1 33 54.22 12.46
    -7 -1 33 65.54 13.46
    -7 -1 -33 65.92 13.33
    -7 1 -33 60.36 13.27
    -7 -1 -33 65.9 13.35
    -7 1 33 65.88 13.04
    -7 -1 33 66.94 12.75
    7 -1 33 77.1 14.09
    -7 -1 33 72.49 12.62
    -7 -1 35 127.82 19.71
    -7 1 35 89.9 16.74
    -7 -1 35 114.09 18.83
    -7 1 -35 125 19.9
    -7 -1 -35 141.73 20.59
    -7 -1 -35 143.78 20.59
    -7 1 35 112.05 15.6
    -7 1 35 142.6 19.72
    7 -1 35 157.23 20.99
    -7 -1 35 138.18 17.88
    -7 -1 35 125.18 17.95
    7 1 35 155.8 21.25
    -7 -1 37 76.25 15.43
    -7 1 37 91.69 17.38
    -7 -1 37 96.07 16.99
    -7 -1 -37 104.3 17.78
    -7 1 -37 103.42 18.44
    -7 -1 -37 96.01 17.08
    -7 1 37 91.15 15.66
    -7 -1 37 99.68 16.46
    7 1 37 138.21 19.34
    7 -1 37 133.42 19.43
    -7 -1 37 90.14 14.4
    -7 -1 39 234.15 28.48
    -7 -1 39 237.01 29.08
    -7 -1 -39 216.96 28.2
    -7 1 -39 254.96 30.54
    -7 -1 -39 227.2 28.42
    -7 -1 39 244.62 26.64
    7 1 39 305.38 30.87
    -7 1 39 245.16 25.37
    -7 -1 39 237.92 25.34
    7 -1 39 291.01 30.95
    -7 1 39 194.9 26.63
    -7 1 41 136.76 18.94
    -7 -1 41 93.61 18.13
    -7 1 41 122.91 20.77
    7 -1 41 141.55 21.72
    -7 -1 41 114.75 19.63
    -7 -1 -41 135.07 21.23
    -7 1 -41 126.31 21.61
    -7 -1 -41 125.6 20.68
    -7 -1 41 116.62 17.99
    7 1 41 143.31 21.24
    -7 -1 41 109.79 17.09
    -7 -1 43 206.79 28.42
    -7 1 -43 226.76 30.16
    -7 -1 -43 259.75 31.08
    -7 -1 43 241.25 27.06
    -7 -1 43 210.58 27.91
    -7 1 43 224.27 25.23
    7 -1 43 313.45 32.8
    -7 -1 43 210.64 25.75
    -7 1 43 198.31 28.2
    7 1 43 265.34 30.15
    -7 -1 45 83.24 17.79
    -7 -1 45 72.53 16.14
    -7 1 -45 74.22 16.86
    -7 -1 -45 76.35 17.45
    -7 -1 45 66.32 13.89
    7 1 45 117.25 20.25
    -7 1 45 82.41 15.04
    7 -1 45 78.4 17.49
    -7 -1 45 84.89 15.8
    -7 -1 47 139.39 23.88
    -7 -1 47 119.92 21.55
    7 1 47 211.05 27.72
    -7 1 -47 165.34 25.81
    -7 -1 -47 144.06 24.12
    -7 -1 47 150.51 21.63
    7 -1 47 221.82 28.5
    -7 -1 47 147.82 21.9
    -7 1 47 173.28 22.5
    -7 1 49 22.31 8.33
    7 -1 49 25.94 9.85
    -7 -1 49 9.99 6.82
    -7 -1 49 12.92 7.83
    -7 1 -49 15.4 8.47
    -7 -1 -49 11.69 7.12
    7 1 49 23.89 10.11
    -7 -1 49 17.49 7.77
    -7 -1 51 17.17 8.46
    -7 -1 51 10.85 7.14
    -7 1 -51 13.43 7.18
    -7 -1 -51 11.08 6.83
    -7 1 51 13.4 5.83
    7 -1 51 25.05 10.78
    -7 -1 51 16.68 7.59
    7 1 51 19.48 8.17
    -7 -1 53 1.08 4.5
    -7 1 -53 1.95 4.29
    -7 -1 -53 -10.6 6.55
    7 1 53 0.82 3.42
    -7 1 53 3.57 3.06
    7 -1 53 3.07 3.43
    -7 -1 53 -0.38 1.03
    7 -1 55 2.49 3.69
    -7 -1 55 0.08 0.58
    -7 1 -55 3.16 3.4
    -7 -1 -55 -6.15 5.1
    -7 1 55 0.49 3.14
    7 1 55 4.13 4.87
    -7 -1 55 4.38 3.6
    -7 -1 57 10.7 7.17
    -7 1 -57 8.9 6.31
    7 1 57 4.52 0.94
    -7 1 57 8.32 4.78
    7 -1 57 -1.14 2.29
    -7 -1 57 8.19 5.22
    -7 -1 59 4.74 4.27
    7 1 59 -0.11 0.69
    -7 1 -59 -2.09 3.1
    -7 1 59 -4.9 4.07
    7 -1 59 0.27 1.95
    -7 -1 59 -0.61 4.37
    -7 1 61 12.58 7.77
    -7 -1 61 24.76 11.03
    -7 -1 -61 22.65 11.05
    -7 1 -61 32.18 13.04
    7 1 61 33.99 13.23
    -7 1 61 10.27 6.22
    -7 -1 61 20.64 8.57
    -7 1 63 8.68 7.06
    -7 -1 -63 1.61 6.45
    -7 1 -63 7.3 6.05
    -7 1 63 9.74 6.44
    -7 -1 63 6 5.53
    -7 1 65 10.6 6.75
    -7 -3 1 65.52 10.95
    -7 3 -1 61.13 10.77
    7 -3 -1 43.4 4.8
    -7 -3 1 36.18 5.51
    -7 -3 -1 36.2 5.46
    -7 -3 1 73.01 10.3
    -7 -3 -1 74.28 10.49
    -7 -3 1 65.6 10.46
    -7 3 1 80.92 12.16
    -7 3 -1 65.41 10.42
    -7 3 1 79.17 11.66
    -7 3 1 78.59 12.29
    -7 3 -1 64.33 11.26
    -7 -3 1 80.42 12.29
    7 -3 1 52.04 5.1
    -7 -3 -1 68.85 11.29
    -7 -3 -1 78.75 11.44
    -7 -3 3 2.38 2.48
    7 -3 3 -0.53 0.8
    -7 -3 3 0.59 0.52
    -7 3 3 1.53 1.25
    -7 -3 -3 0.76 0.28
    -7 -3 3 5.46 3.95
    -7 -3 3 1.49 1.98
    -7 -3 -3 10.96 3.5
    -7 3 -3 2.82 2.77
    -7 3 3 0.53 1.4
    -7 3 -3 -0.37 1.53
    -7 3 3 1.57 1.93
    -7 3 -3 4.01 3.29
    -7 -3 -3 3.72 1.43
    -7 -3 3 3.09 2.51
    -7 -3 -3 2.09 1.28
    -7 -3 -5 273.06 22.96
    -7 3 5 287.04 25.17
    -7 -3 5 234.92 20.78
    -7 3 -5 200.39 13.87
    -7 -3 -5 255.67 21.68
    -7 3 -5 281.06 24.18
    -7 -3 5 285.14 24.08
    -7 3 5 284.84 25.05
    -7 3 -5 306.44 26.12
    -7 3 -5 250.55 23.44
    -7 3 5 274.86 23.29
    -7 -3 -5 272.48 23.84
    -7 -3 5 273.78 24.21
    -7 -3 5 286.19 24.53
    7 -3 5 232.32 15.13
    -7 -3 5 151.82 15.14
    -7 3 7 136.69 16.76
    -7 -3 7 132.69 15.91
    -7 -3 -7 132.59 14.91
    -7 3 -7 106.27 9.58
    -7 3 -7 122.5 15.52
    -7 3 7 142.82 17.27
    -7 3 -7 123.43 16.42
    -7 3 -7 145.47 17.21
    -7 3 7 124.32 15.23
    -7 -3 -7 120.49 15.27
    -7 -3 7 128.36 15.97
    -7 -3 7 123.53 15.81
    -7 -3 -7 144.04 15.63
    7 -3 7 112.55 9.9
    -7 -3 7 111.93 11.38
    -7 3 9 723.75 48.73
    -7 -3 9 752.9 47.69
    -7 -3 -9 708.99 45.37
    -7 3 -9 683.56 38.55
    -7 3 9 725.03 48.61
    -7 3 -9 708.45 49.19
    -7 3 -9 789.23 49.23
    -7 3 -9 732.73 48.57
    -7 -3 -9 715.33 47.13
    -7 3 9 748.78 46.38
    -7 -3 9 729.24 48.05
    -7 -3 -9 716.81 45.14
    7 -3 9 714.06 38.79
    -7 -3 9 717.88 40.89
    -7 3 11 441.69 32.94
    -7 -3 11 414.16 26.47
    -7 -3 11 428.8 32.05
    -7 -3 -11 377.15 29.44
    -7 3 -11 439.09 33.63
    -7 3 -11 412.98 32.86
    -7 -3 -11 384.15 30.73
    -7 3 11 398.85 29.82
    -7 -3 11 460.62 33.85
    -7 -3 -11 406.2 29.12
    7 -3 11 420.48 25.05
    -7 3 11 419.8 33.35
    -7 3 13 635.06 43.09
    -7 -3 13 644.32 41.45
    -7 -3 -13 565.77 38.24
    -7 3 13 602.58 40.52
    -7 3 -13 619.03 41.91
    -7 3 -13 562.12 41.17
    -7 -3 -13 575.6 39.33
    -7 3 13 562.71 37.48
    7 -3 13 569.09 32.99
    -7 -3 13 547.91 40.12
    -7 -3 -13 554.24 36.16
    -7 -3 13 557.95 33.85
    -7 -3 15 135.36 16.87
    -7 -3 -15 111.02 14.8
    -7 3 -15 61.89 9.6
    -7 -3 -15 126.06 13.89
    -7 3 15 121.55 15.83
    -7 3 -15 127.87 16.81
    -7 -3 -15 113.96 15.09
    -7 3 15 109.99 13.92
    -7 3 -15 125.8 16.91
    -7 -3 15 115.31 16.01
    -7 3 15 73.31 9.55
    7 -3 15 123.91 12.59
    -7 -3 15 123.03 12.8
    -7 3 15 133.36 17.91
    -7 -3 17 255.3 24.4
    -7 -3 -17 226.37 22.17
    -7 3 -17 122.31 15.64
    -7 3 17 240.83 23.19
    -7 3 -17 272.83 25.53
    -7 3 -17 246.69 25.52
    -7 -3 -17 240.33 23.17
    -7 3 17 220.33 20.68
    -7 -3 17 262.11 24.62
    -7 -3 -17 239.41 20.15
    -7 3 17 202.09 17.34
    -7 -3 17 217.72 19.19
    7 -3 17 228.39 19.44
    -7 3 17 234.35 24.82
    -7 -3 -19 44.54 7.93
    -7 -3 19 60.78 11.37
    7 -3 19 42.15 7.7
    -7 -3 -19 45.51 9.58
    -7 3 -19 63.63 12.39
    -7 3 19 51.96 11.46
    -7 -3 -19 47.74 9.98
    -7 3 19 46.48 7.65
    -7 -3 19 53.6 10.47
    -7 3 19 49.8 9.88
    -7 3 -19 51.5 10.26
    -7 -3 19 49.97 8.42
    -7 -3 21 45.24 10.42
    -7 -3 -21 36.21 8.46
    -7 3 21 54.58 11.49
    -7 3 -21 53.77 11.47
    -7 -3 -21 56.54 10.78
    -7 3 21 40.45 9.02
    -7 3 -21 56.68 11.02
    -7 3 21 48.7 8
    -7 -3 21 41.21 9.33
    -7 -3 21 46.55 10.27
    7 -3 21 64.22 10.3
    -7 -3 21 54.31 9.03
    -7 -3 -21 25.57 6.13
    -7 -3 23 95.67 15.49
    -7 -3 -23 72.06 12.29
    -7 3 23 80.66 14.6
    -7 3 -23 80.15 14.75
    7 -3 23 99.8 13.56
    -7 -3 -23 91.58 14.08
    -7 3 23 80.18 11.12
    -7 -3 23 88.63 12
    -7 -3 23 85.45 13.84
    -7 -3 -23 43.29 8.15
    -7 -3 23 87.16 14.04
    -7 -3 25 367.08 32.55
    -7 -3 25 346.21 33.08
    -7 -3 -25 322.24 29.98
    -7 3 -25 312.88 32.07
    -7 -3 -25 362.51 31.64
    -7 3 25 288.29 30.47
    -7 -3 25 380.41 32.87
    -7 3 25 321.62 26.21
    7 3 25 355.63 28.67
    7 -3 25 405.59 31.51
    -7 -3 25 352.34 28.07
    -7 -3 27 610.81 45.66
    -7 -3 -27 545.16 42.47
    -7 3 -27 534.8 46.06
    -7 -3 -27 626.58 44.98
    -7 -3 27 580.44 46.18
    -7 -3 27 645.04 46.34
    -7 3 27 535.38 38.29
    7 -3 27 620.78 44.04
    -7 -3 27 575.02 40.13
    7 3 27 616.31 41.92
    -7 3 27 541.5 44.55
    -7 -3 29 512.81 41.4
    -7 -3 29 444.31 40.5
    -7 -3 -29 462.05 38.81
    -7 3 -29 532.58 44.18
    -7 -3 -29 504.63 40.09
    -7 -3 29 513.31 40.82
    7 3 29 522.99 38.53
    -7 3 29 432.32 34.15
    7 -3 29 597.05 42.35
    -7 -3 29 481.33 36.51
    -7 3 29 386.57 37.92
    -7 -3 31 616.83 49.92
    -7 -3 -31 591.18 46.48
    -7 3 -31 567.71 48.56
    -7 3 31 609.35 42.22
    -7 -3 -31 655.09 47.93
    -7 -3 31 709.54 50.07
    7 3 31 725.86 47.66
    7 -3 31 715.33 49.52
    -7 -3 31 576.39 43
    -7 3 31 508.48 46.06
    -7 -3 31 659.09 49.52
    -7 -3 33 542.34 48.08
    -7 -3 -33 566.47 45.96
    -7 3 -33 621.34 51.17
    -7 -3 -33 636.53 47.67
    -7 -3 33 644.74 47.72
    7 3 33 733.6 48.54
    -7 3 33 530.22 40.25
    7 -3 33 627.38 48.42
    -7 -3 33 565.06 43.55
    -7 3 33 531.6 46.97
    -7 -3 33 620.31 48.31
    -7 -3 35 533.54 48.05
    7 3 35 668.43 48.22
    -7 -3 -35 571.5 46.59
    -7 3 -35 532.56 47.88
    -7 -3 -35 578.47 46.63
    7 -3 35 684.43 51.42
    -7 -3 35 630.98 47.95
    -7 3 35 561.92 42.09
    -7 -3 35 586.59 43.84
    -7 3 35 502.33 46.81
    -7 -3 35 583.92 47.11
    -7 -3 37 213.8 28.73
    -7 3 37 218.7 23.83
    -7 -3 -37 210.34 26.84
    -7 3 -37 237.75 29.57
    -7 -3 -37 220.72 26.98
    -7 -3 37 256.82 28.28
    7 3 37 249.75 27.71
    7 -3 37 274.46 30.87
    -7 -3 37 207.04 25.42
    -7 -3 37 199.22 25.61
    -7 -3 39 226.55 30.18
    -7 -3 -39 243.48 30.04
    -7 3 -39 261.27 32.54
    -7 -3 -39 267.9 30.45
    -7 -3 39 265.25 29.2
    -7 3 39 249.66 25.65
    7 -3 39 309.36 33.57
    -7 -3 39 236.52 28.7
    7 3 39 321.81 32.59
    -7 -3 39 237.63 26.47
    -7 -3 41 84.04 18.33
    -7 3 41 84.82 14.04
    -7 3 -41 105.98 20.78
    -7 -3 -41 86.49 17.59
    -7 -3 41 77.13 15.88
    -7 -3 -41 87.49 17.07
    -7 -3 41 87.04 15.84
    7 3 41 98.8 17.81
    -7 -3 41 70.89 15.81
    7 -3 41 116.28 19.96
    -7 -3 43 104.55 20.69
    -7 3 -43 119.84 21.97
    -7 -3 -43 104.53 20.33
    -7 -3 43 85.98 17.25
    -7 -3 -43 110.94 19.28
    7 3 43 124.02 20.46
    7 -3 43 129.12 21.04
    -7 -3 43 112.21 18.87
    -7 3 43 85.16 15
    -7 -3 43 98.96 17.47
    -7 -3 45 -10.28 6.35
    -7 3 -45 -0.3 4.07
    -7 -3 -45 5.85 5.6
    -7 -3 45 2.75 3.55
    -7 -3 -45 -2.78 4.68
    -7 -3 45 2.8 3.01
    7 3 45 0.5 2.65
    7 -3 45 -0.48 2.49
    -7 3 45 1.49 1.92
    -7 -3 45 0.2 2.43
    -7 -3 47 0.12 2.59
    -7 3 -47 1.68 4.04
    -7 -3 47 3.63 1.22
    -7 -3 -47 9.7 6.85
    -7 -3 -47 1.92 0.77
    7 3 47 9.98 3.52
    -7 -3 47 5.71 4.63
    -7 3 47 1.66 1.7
    7 -3 47 8.16 4.56
    -7 -3 47 10.55 6.77
    -7 -3 49 0.99 1.35
    -7 -3 49 -6.22 5.19
    7 3 49 -5.35 4.36
    -7 -3 49 5.53 5.21
    -7 3 -49 0.51 1.7
    -7 -3 -49 -0.65 0.65
    -7 3 49 2.02 2.25
    7 -3 49 0.61 1.05
    -7 -3 49 -2.24 4.18
    -7 -3 51 -1.39 2.19
    -7 3 -51 4.07 5.32
    -7 -3 -51 2.74 0.52
    7 3 51 2.64 2.2
    -7 3 51 -0.73 1.41
    -7 -3 51 3.02 3.89
    7 -3 51 4.63 5.28
    -7 -3 53 -3.7 4.2
    -7 3 -53 -1.6 5.02
    -7 -3 -53 1.26 3.92
    7 3 53 -2.81 4.9
    -7 3 53 1.03 2.55
    7 -3 53 -4.83 4.51
    -7 -3 53 -1.89 3.86
    -7 -3 55 -1.43 2.67
    -7 3 -55 3.6 3.86
    -7 -3 -55 0.12 4.02
    7 3 55 4.11 5.35
    -7 3 55 5.53 4.75
    7 -3 55 3.24 3.55
    -7 -3 55 7.13 6.84
    -7 3 57 -3.44 3.27
    -7 -3 57 -6.9 6.01
    -7 3 -57 1.11 2.8
    -7 -3 -57 0.04 4.39
    7 3 57 6.61 5.54
    -7 -3 57 3.47 3.43
    -7 -3 59 2.09 3.38
    -7 3 -59 3.46 3.43
    -7 -3 -59 4.32 3.49
    7 3 59 6.95 5.65
    -7 3 59 3.1 3.42
    -7 -3 59 -3.64 3.57
    -7 -3 -61 -1.49 3.61
    -7 3 -61 4.2 6.21
    -7 3 61 4.54 4.04
    7 3 61 1.95 5.37
    -7 -3 61 4.32 3.96
    -7 3 63 -1.75 2.48
    -7 3 -63 -4.68 4.91
    -7 -3 63 -1.9 4.12
    -7 -5 1 58.56 10.81
    -7 -5 -1 47.02 9.62
    -7 -5 -1 65.58 11.31
    -7 -5 1 50.69 10.35
    -7 -5 1 52.1 7.96
    7 -5 1 35 6.03
    -7 -5 -1 52.45 7.88
    7 -5 -1 39.63 6.48
    -7 -5 1 53.77 9.55
    -7 -5 -1 43.46 8.85
    -7 5 1 58.67 11.24
    -7 5 1 45.54 10.04
    -7 5 -1 62.41 11.51
    -7 5 -1 52.19 10.21
    -7 5 1 55.59 10.3
    -7 5 -1 43.03 9.12
    -7 -5 3 5.53 4.21
    -7 -5 -3 2.06 2.49
    -7 -5 -3 2.76 4.07
    -7 5 -3 0.8 2.81
    -7 -5 3 3.25 2.01
    7 -5 3 1.53 0.54
    -7 -5 -3 1.28 0.87
    -7 5 3 2.5 2.28
    -7 -5 3 2.37 1.09
    -7 -5 -3 1.58 1.36
    -7 5 3 -3.53 3.38
    -7 5 -3 2.91 3.25
    -7 5 -3 6.15 3.94
    -7 5 3 -2.47 2.36
    -7 5 5 215.23 22.7
    -7 -5 -5 204.6 21.22
    -7 5 -5 230.47 22.37
    -7 -5 -5 190.2 19.92
    -7 5 5 205.1 22.59
    -7 5 -5 213.43 23.28
    -7 5 -5 232.53 23.43
    -7 5 5 209.22 20.74
    -7 -5 5 227.62 23.33
    -7 -5 -5 197.22 20.87
    -7 -5 5 201.72 20.49
    7 -5 5 169.81 15.49
    -7 -5 5 215.03 18.45
    -7 -5 7 13.44 5.94
    -7 -5 -7 18.91 5.98
    -7 5 -7 22.28 7
    7 -5 7 14.16 3.66
    -7 -5 7 15.71 4.73
    -7 -5 7 14.99 4.79
    -7 -5 -7 13.73 4.56
    -7 5 -7 18.3 5.92
    -7 5 7 13.34 5.32
    -7 5 -7 15.79 6.31
    -7 5 7 15.73 5.06
    -7 5 7 20.4 7.36
    -7 -5 -7 18.42 6.08
    -7 5 9 343.04 30.83
    -7 -5 -9 300.3 27.03
    -7 5 9 373.87 31.65
    -7 5 -9 369.39 31.5
    -7 5 -9 371.63 30.04
    -7 -5 9 340.45 28.56
    -7 5 -9 369.76 32.52
    -7 5 9 294.36 25.83
    -7 -5 -9 334.91 28.73
    -7 -5 9 354.37 26.4
    -7 -5 9 336.31 30.15
    -7 -5 -9 317.11 27.35
    7 -5 9 291.35 23.16
    7 -5 11 11.08 3.77
    -7 -5 11 10.56 4.24
    -7 -5 11 18.46 6.09
    -7 -5 -11 17.04 5.67
    -7 5 -11 25.28 7.96
    -7 5 11 15.38 6.39
    -7 5 -11 21.34 6.51
    -7 -5 -11 14.35 5.54
    -7 5 11 11.28 4.74
    -7 5 11 11.27 4.31
    -7 -5 11 30.57 9.02
    -7 -5 13 162.85 18.18
    -7 5 13 170.92 20.52
    -7 -5 -13 125.7 16.32
    -7 5 -13 169.79 21.37
    -7 -5 -13 160.25 18.59
    -7 5 13 147.97 16.71
    -7 5 -13 138.02 18.32
    -7 -5 13 140.81 18.65
    7 -5 13 91.93 12.7
    -7 -5 13 169.18 17.4
    -7 5 13 157.08 20.71
    7 -5 15 46.99 8.55
    -7 -5 15 39.92 7.9
    -7 -5 -15 19.9 6.31
    -7 -5 15 28.4 7.4
    -7 5 -15 33.76 8.68
    -7 5 15 35.2 9.24
    -7 5 15 29.78 8.1
    -7 5 -15 32.41 8.26
    -7 -5 -15 31.86 8.25
    -7 5 15 24.53 6.16
    -7 -5 15 34.26 9.33
    -7 -5 17 123.74 17.87
    -7 -5 17 123.11 16.32
    -7 5 17 136.7 17.89
    -7 -5 -17 122.53 16.51
    -7 5 -17 132.47 17.97
    -7 5 17 101.55 13.36
    -7 5 -17 118.56 18.49
    -7 5 17 118.23 17.72
    -7 -5 17 130.12 18.24
    -7 -5 -17 115.74 16.02
    7 -5 17 150.01 16.55
    -7 -5 17 136.7 15.99
    7 -5 19 29.2 7.03
    -7 -5 19 25.74 6.43
    -7 5 19 29.46 6.47
    -7 -5 -19 33.58 8.16
    -7 -5 19 26.89 8.41
    -7 5 19 20.65 7.14
    -7 5 -19 25.7 8.11
    -7 5 19 30.62 8.17
    -7 5 -19 28.52 8.33
    -7 -5 -19 34.47 8.86
    -7 -5 19 20.38 6.25
    -7 -5 19 25.49 7.69
    7 -5 21 72.51 11.92
    -7 -5 21 59.12 10.88
    -7 -5 21 55.26 12.04
    -7 -5 -21 61.73 11.94
    -7 5 21 69.29 13.4
    -7 5 -21 62.66 13.71
    -7 -5 21 76.33 12.78
    -7 5 21 56.68 11.84
    -7 5 -21 82.42 13.95
    -7 -5 -21 70.55 12.04
    -7 -5 21 66.34 13.09
    -7 -5 23 62.52 11.26
    -7 -5 23 75.58 14.19
    -7 5 23 61.61 13.44
    -7 -5 -23 73.09 12.85
    -7 5 -23 58.21 14
    -7 -5 23 71.79 12.71
    -7 5 23 62.61 11.75
    -7 5 -23 75.78 13.3
    -7 -5 -23 76.71 13.1
    -7 -5 23 69.91 13.98
    7 -5 23 68.52 11.82
    -7 -5 25 140.4 18.75
    -7 -5 25 123.95 19.61
    -7 -5 -25 125.13 18.35
    -7 5 25 152.19 18.75
    -7 5 -25 138.28 18.98
    -7 -5 -25 166.33 20.24
    -7 5 -25 125.5 20.82
    -7 -5 25 188.57 23.13
    7 -5 25 155.64 19.1
    -7 -5 25 160.97 19.14
    -7 5 25 148.6 20.85
    -7 -5 27 189.62 24.9
    -7 -5 27 221.95 24.08
    -7 -5 -27 190.97 23.08
    -7 5 27 181.46 21.37
    -7 5 -27 208.19 23.37
    -7 5 -27 175.31 25.24
    -7 -5 -27 221.19 24.34
    -7 -5 27 224.59 26.69
    -7 5 27 198.11 20.12
    7 -5 27 225.85 23.9
    -7 -5 27 235.74 23.82
    -7 5 27 210.78 25.64
    -7 -5 29 235.01 25.66
    -7 -5 29 217.26 27.5
    -7 -5 -29 248.78 27.17
    -7 5 29 206.85 22.88
    -7 5 -29 254.47 26.4
    -7 5 -29 231.88 28.97
    -7 -5 -29 277.56 27.81
    -7 -5 29 266.92 28.97
    -7 5 29 234.21 22.81
    7 -5 29 209.94 24.26
    -7 -5 29 257.13 25.78
    -7 5 29 223.02 27.71
    -7 -5 31 401.94 37.14
    -7 -5 31 411.31 41.13
    -7 -5 -31 462.71 39.87
    -7 5 -31 400.12 41.57
    -7 5 31 432.51 35.64
    -7 5 -31 430.56 37
    -7 -5 -31 505.97 40.59
    -7 -5 31 568.18 44.55
    -7 5 31 454.32 34.76
    7 -5 31 510.72 40.54
    -7 -5 31 503.14 38.92
    -7 5 31 409.05 40.21
    -7 -5 33 363.85 34.43
    -7 -5 33 323 36.49
    -7 -5 -33 362.06 35.27
    -7 5 -33 367.37 38.04
    -7 5 33 299.73 29.5
    -7 5 -33 346.28 32.68
    -7 5 33 355.27 30.5
    -7 -5 33 503.23 41.24
    -7 -5 -33 448.57 37.54
    7 -5 33 361.46 34.75
    -7 -5 33 394.42 34.47
    -7 -5 35 420.54 38.53
    -7 -5 35 411.7 42.23
    -7 -5 -35 420.61 39.67
    -7 5 -35 443.86 44.42
    -7 -5 -35 495.98 41.33
    -7 -5 35 486.91 42.55
    7 -5 35 481.93 41.53
    -7 5 35 416.17 34.89
    -7 -5 35 434.7 37.9
    -7 -5 37 214.16 29.57
    -7 -5 -37 201.89 26.58
    -7 5 -37 212.8 30.64
    -7 -5 -37 221.57 26.57
    -7 -5 37 241.58 28.47
    -7 5 37 188.46 22.15
    7 -5 37 228.55 27.91
    -7 -5 37 210.56 25.08
    -7 -5 39 150.67 24.81
    -7 -5 -39 164.58 24.23
    -7 5 -39 135.06 24.13
    -7 -5 39 171.49 23.78
    7 5 39 179.56 24.26
    -7 5 39 165.2 20.61
    -7 -5 39 166.25 22.62
    7 -5 39 168.27 24.17
    -7 -5 41 37.77 13.1
    -7 5 -41 32.27 11.48
    -7 -5 -41 34.15 10.69
    7 5 41 39.04 11
    -7 5 41 29 8.44
    -7 -5 41 32.92 9.92
    -7 -5 41 34.62 10.88
    7 -5 41 55.93 13.73
    -7 -5 43 43.09 13.36
    7 5 43 47.17 12.21
    -7 5 43 39.79 10.07
    -7 5 -43 33.57 12.64
    -7 -5 -43 31.69 11.58
    -7 -5 43 41.59 11.19
    7 -5 43 33 10.86
    -7 -5 43 31.89 9.78
    -7 -5 45 2.56 3.99
    -7 5 -45 -2.18 2.67
    -7 -5 -45 1.76 2.94
    7 5 45 1.92 4.81
    -7 5 45 2.51 1.8
    -7 -5 45 0.38 1.09
    7 -5 45 2.27 2.36
    -7 -5 45 0.9 0.48
    -7 -5 47 6.09 4.3
    -7 5 -47 9.4 8.14
    -7 -5 -47 6.08 3.35
    7 5 47 6.31 4.19
    -7 -5 47 17.86 7.76
    7 -5 47 15 7.95
    -7 -5 47 9.96 6.31
    -7 5 47 13.35 6.42
    -7 -5 49 -0.88 2.45
    -7 5 -49 8.33 7.26
    -7 -5 -49 -3.51 4.6
    7 5 49 -1.63 2.46
    -7 5 49 0.29 1.39
    -7 -5 49 -0.51 2.08
    7 -5 49 1.02 3.45
    -7 -5 49 1.44 2.19
    -7 -5 51 7.14 5.98
    -7 5 -51 7.31 7.44
    -7 -5 -51 1 0.96
    7 5 51 11.29 6.75
    -7 5 51 6.72 4.9
    7 -5 51 12.32 6.24
    -7 -5 51 8.89 7.37
    -7 -5 53 4.06 4.62
    7 5 53 -1.32 3.18
    -7 5 -53 -2.05 4.94
    -7 -5 -53 -3.25 5.01
    -7 5 53 1.24 2.61
    -7 -5 53 1.29 3.44
    -7 -5 55 0.75 2.06
    7 5 55 5.19 4.4
    -7 5 -55 10.41 7.91
    -7 -5 -55 0.69 2.01
    -7 -5 55 0.64 3.28
    -7 -5 57 -12.25 8.4
    7 5 57 6.44 5.51
    -7 5 -57 3.41 4.52
    -7 -5 -57 -1.3 2.48
    -7 5 57 2.73 3.11
    -7 -5 57 -0.07 5.64
    -7 -5 59 -3.72 4.73
    -7 5 -59 3.67 5.46
    -7 -5 -59 0.93 2.31
    -7 5 59 2.1 1.81
    -7 -5 59 2.2 3.02
    7 5 59 4.91 6.16
    -7 -5 61 -2.76 4.17
    7 5 61 5.31 3.52
    -7 5 61 5.76 6.01
    -7 -5 61 7.38 6.39
    -7 -5 63 -4.91 5.69
    -7 -7 1 6.04 2.73
    7 -7 1 7.37 3.53
    -7 -7 -1 9.49 3.59
    7 -7 -1 9.44 3.56
    -7 -7 1 6.41 3.08
    -7 -7 -1 5.16 3.2
    -7 7 1 5.27 3.16
    -7 7 1 2.75 3.56
    -7 7 -1 13.46 5.64
    -7 7 -1 6.37 2.41
    -7 7 -1 12.59 5.24
    -7 7 1 10.93 4.78
    -7 -7 3 3.31 0.66
    7 -7 3 1.03 0.94
    -7 -7 -3 2.81 1.92
    -7 7 3 0.62 1.54
    -7 -7 3 -1.57 2.94
    -7 -7 -3 3.53 1.74
    -7 7 3 -2.92 1.2
    -7 7 -3 6.66 4.33
    -7 7 -3 5.6 2.14
    -7 7 3 4.21 3.8
    -7 7 -3 0.36 1.89
    -7 -7 5 58.23 11.91
    -7 7 5 37.79 9.59
    -7 -7 5 49.45 9.21
    7 -7 5 41.69 7.81
    -7 -7 5 33.89 8.54
    -7 7 -5 46.96 9.75
    -7 -7 -5 36.97 8.86
    -7 7 5 38.74 10.15
    -7 7 -5 46.25 11.06
    -7 7 -5 38.87 9.68
    -7 7 5 45.84 9.54
    -7 -7 7 -0.22 0.1
    -7 -7 -7 3.89 4.5
    -7 -7 7 -1.63 1.98
    7 -7 7 -0.1 1.04
    -7 -7 7 0.22 0.88
    -7 -7 -7 -1.69 1.44
    -7 7 7 2.56 2.91
    -7 7 -7 2.56 5.01
    -7 7 -7 -8.25 4.54
    -7 7 7 0.97 1.41
    -7 7 -7 -2.54 2.58
    -7 7 7 -1.11 1.68
    -7 -7 9 110.96 17.12
    -7 -7 -9 110.25 15.27
    7 -7 9 89.53 12.69
    -7 -7 9 103.64 14.23
    -7 -7 -9 89.75 14.07
    -7 7 9 113.05 17.92
    -7 7 -9 93.67 16.08
    -7 7 -9 112.81 17.62
    -7 7 -9 97.37 14.41
    -7 7 9 90.22 13.05
    -7 7 9 120.15 17.82
    -7 -7 11 30.52 9.55
    -7 -7 -11 17.81 7.04
    7 -7 11 20.04 5.91
    -7 -7 11 21.4 6.36
    -7 -7 -11 21.16 6.74
    -7 7 11 30.26 9.34
    -7 7 -11 20.23 7.53
    -7 7 -11 41.41 14.77
    -7 7 -11 25.25 7.89
    -7 7 11 29.02 8.74
    -7 7 11 12.87 4.3
    -7 7 13 329.35 33.06
    -7 7 -13 326.15 32.42
    -7 -7 -13 284.03 28.58
    -7 7 -13 346.21 34.47
    -7 -7 -13 333.85 29.69
    -7 -7 13 364.53 34.29
    7 -7 13 314.21 27.65
    -7 -7 13 377.46 30.87
    -7 7 13 393.88 35.08
    -7 -7 15 163.57 22.14
    -7 7 15 182.43 23.27
    -7 7 -15 156.39 21.6
    -7 -7 -15 153.08 19.85
    -7 7 -15 196.03 25.19
    -7 -7 -15 171.26 20.31
    -7 -7 15 206.11 25.24
    7 -7 15 162.39 19.09
    -7 -7 15 168.88 19.98
    -7 7 15 184.04 23
    -7 -7 17 501.6 43.19
    -7 7 17 575.52 45.49
    -7 7 -17 519.77 43.38
    -7 -7 -17 468.35 39.97
    -7 -7 17 450.46 37.45
    -7 7 -17 614.72 48.93
    -7 -7 -17 531.84 40.8
    -7 -7 17 601.26 47.41
    7 -7 17 553.76 40.77
    -7 -7 17 611.76 43.07
    -7 7 17 631.83 47.17
    -7 -7 19 454.65 41.98
    -7 7 19 571.36 45.26
    -7 7 -19 565.02 44.54
    -7 -7 -19 515.86 41.61
    -7 -7 19 470.18 37.81
    -7 7 -19 587.05 48.67
    -7 -7 19 602.5 43.71
    -7 -7 -19 579.72 42.23
    -7 -7 19 619.4 47.88
    7 -7 19 510.68 40.27
    -7 7 19 512.61 44.32
    -7 -7 21 522.22 46.53
    -7 7 21 644.42 49.21
    -7 7 -21 612 47.73
    -7 -7 -21 571.27 45.57
    -7 7 -21 615.99 52.05
    -7 -7 -21 627.8 45.74
    -7 -7 21 761.76 54.37
    7 -7 21 655.04 46.87
    -7 -7 21 663.58 47.96
    -7 7 21 590.23 48.81
    -7 -7 23 513.02 45.77
    -7 7 23 607.81 47.01
    -7 7 -23 501.63 43.42
    -7 -7 -23 539.23 44.02
    -7 7 -23 617.15 51.12
    -7 -7 -23 606.25 44.33
    -7 -7 23 691.94 52
    7 -7 23 510.7 42.53
    -7 -7 23 652.97 46.85
    -7 7 23 519.85 46
    -7 -7 25 306.25 34.57
    -7 7 25 409.18 36.55
    -7 7 -25 335.67 33.74
    -7 -7 -25 341.83 34.29
    -7 7 -25 375.48 40.3
    -7 -7 -25 406.84 34.96
    -7 -7 25 450.87 40.75
    7 -7 25 433.77 36.68
    -7 -7 25 420.6 36.47
    -7 7 25 368.45 36.7
    -7 -7 27 323.64 35.54
    -7 7 27 349.98 33.9
    -7 7 -27 322.42 32.76
    -7 -7 -27 351.53 34.55
    -7 7 -27 330.03 37.14
    -7 -7 -27 353.25 33.12
    -7 -7 27 459.59 41.51
    7 -7 27 341.73 33.64
    -7 -7 27 411.19 36.05
    -7 7 27 344.85 35.68
    -7 -7 29 151.14 21.7
    -7 -7 29 142.74 22.82
    -7 7 29 151.61 21.03
    -7 7 -29 155.67 21.33
    -7 -7 -29 174.38 23.27
    -7 7 -29 152.6 24.79
    -7 7 29 159.61 24.16
    7 -7 29 160.29 22.06
    -7 -7 29 203.14 26.57
    -7 7 29 171.26 24.63
    -7 -7 31 152.16 21.17
    -7 -7 31 102.02 19.34
    -7 7 31 125.97 18.69
    -7 7 31 125.57 21.38
    7 -7 31 150.99 21.39
    -7 -7 -31 130.09 20.21
    -7 7 -31 135.63 22.95
    -7 7 31 88.96 18.67
    -7 7 -31 119.32 18.47
    -7 -7 31 171.84 24.6
    -7 -7 33 64.38 13.83
    -7 -7 33 51.2 13.56
    -7 -7 -33 53.15 12.76
    -7 7 -33 73.17 17.94
    -7 7 33 54.3 14.24
    -7 7 33 54.34 11.93
    -7 -7 33 64.06 15.38
    7 -7 33 53.15 13.13
    -7 -7 35 139.88 20.6
    -7 -7 35 70.68 16.77
    -7 -7 -35 86.71 16.74
    -7 7 -35 90.94 21.29
    -7 7 35 84.9 17.98
    -7 -7 35 134.41 21.88
    7 -7 35 60.27 14.59
    -7 -7 37 44.42 13.32
    -7 -7 -37 52.37 12.85
    -7 7 -37 43.2 15.29
    -7 7 37 47.75 13.22
    -7 -7 37 52.81 12.72
    -7 -7 37 67.39 15.69
    7 -7 37 62.98 13.97
    -7 -7 39 81.05 18.54
    -7 7 -39 74.19 18.07
    -7 -7 -39 105.3 19.1
    -7 7 39 84.98 19.53
    -7 -7 39 132.94 21.91
    7 -7 39 84.17 17.41
    -7 -7 39 117.65 19.57
    -7 -7 41 37.38 13.09
    -7 7 -41 51.09 15.74
    -7 -7 -41 68.49 16.39
    -7 7 41 40.25 12.89
    7 -7 41 66.45 15.93
    -7 -7 41 59.39 14.42
    -7 -7 41 69.81 15.63
    -7 -7 43 46.96 14.98
    -7 7 -43 58.33 18.06
    -7 -7 -43 78.13 17.36
    -7 7 43 72.15 17.94
    -7 -7 43 90.24 17.99
    7 -7 43 111.08 20.46
    -7 -7 43 92.08 18.16
    -7 -7 45 26.95 12.77
    -7 7 -45 49.41 17.08
    -7 -7 -45 49.35 14.07
    -7 7 45 45.76 14.09
    -7 -7 45 53.75 14.01
    7 -7 45 60.08 16.04
    -7 -7 45 64.9 16.66
    -7 -7 47 55.93 17.07
    -7 7 -47 53.26 19
    -7 -7 -47 56.05 15.78
    -7 7 47 48.9 15.18
    -7 7 47 49.55 12.31
    -7 -7 47 42.75 12.87
    -7 -7 47 66.18 15.69
    -7 -7 49 14.02 7.95
    -7 7 -49 20.48 11.24
    -7 -7 -49 14.66 6.83
    -7 7 49 -5.14 4.72
    -7 7 49 13.85 6.85
    -7 -7 49 10.11 6.77
    -7 -7 51 18.93 10.36
    -7 7 -51 15.65 11.19
    -7 -7 -51 25.23 10.61
    -7 7 51 15.22 9.15
    -7 7 51 9.66 6.12
    -7 -7 51 24.68 9.94
    -7 -7 53 5.62 6.17
    -7 7 -53 3.48 4.91
    -7 -7 -53 -10.33 6.83
    -7 7 53 3.72 4.36
    -7 7 53 1.88 2.42
    -7 -7 53 0.07 2.86
    -7 -7 55 5.25 5.61
    -7 7 55 6.71 4.66
    -7 7 -55 6.97 7.18
    -7 -7 -55 6.62 3.17
    -7 -7 55 8.3 5.85
    -7 -7 57 2.2 4.48
    -7 7 57 -0.1 1.63
    -7 -7 57 7.32 4.15
    -7 7 59 0.67 1.52
    -7 -9 1 37.62 9.19
    7 -9 1 28.99 8.62
    -7 -9 -1 26.53 7.63
    7 -9 -1 25.62 6.93
    -7 -9 1 19.87 7.03
    -7 -9 -1 32.34 8.35
    -7 9 1 24.18 8.89
    -7 9 -1 28.71 8.43
    -7 9 1 40.47 10.01
    -7 9 -1 38.18 9.96
    -7 9 1 22.72 7.76
    -7 9 -1 27.66 7.97
    -7 -9 3 34.92 8.39
    7 -9 3 27.84 8.04
    -7 -9 -3 33.61 8.21
    7 -9 -3 42.81 9.66
    -7 9 3 38.69 9.99
    -7 -9 3 38 9.06
    -7 -9 -3 45.76 10.56
    -7 9 3 39.67 10.86
    -7 9 -3 39.23 11.08
    -7 9 -3 42.52 11.1
    -7 9 -3 44.39 10
    -7 9 5 0.91 1.28
    -7 -9 5 1.17 0.76
    7 -9 5 -1.35 3.15
    -7 -9 -5 1.89 2.95
    -7 -9 5 4.16 4.81
    -7 -9 -5 0.36 3.4
    -7 9 -5 4.27 1.78
    -7 9 5 4.26 2.88
    -7 9 -5 1.35 3.93
    -7 9 -5 2.57 2.71
    -7 -9 7 37.15 8.8
    7 -9 7 19.36 5.84
    -7 -9 7 6.14 3.76
    -7 -9 -7 28.33 8.05
    -7 9 7 38.33 11.64
    -7 9 -7 25.43 8.97
    -7 9 -7 35.43 10.53
    -7 9 7 27.73 8.58
    7 -9 9 6.09 3.19
    -7 -9 9 6.64 3.33
    -7 -9 -9 1.22 1.05
    -7 9 9 2.64 2.74
    -7 9 -9 5.77 2.95
    -7 9 -9 8.1 3.54
    -7 9 9 8.31 5.49
    7 -9 11 0.13 0.9
    -7 -9 11 2.56 3.45
    -7 -9 11 3.48 3.28
    -7 -9 -11 0.61 2.21
    -7 9 11 10.62 6.33
    -7 9 -11 1.89 3.43
    -7 9 -11 0.22 3.62
    -7 9 11 8.31 5.03
    -7 -9 13 54.08 12.99
    7 -9 13 32.62 8.47
    -7 -9 13 35.73 8.82
    -7 -9 -13 35.79 9.24
    -7 9 13 56.14 13.37
    -7 9 -13 51.11 12.37
    -7 9 -13 47.38 12.78
    -7 9 13 40.61 11.04
    -7 -9 15 34.7 11.21
    7 -9 15 48.55 10.8
    -7 -9 15 44.92 10.74
    -7 -9 15 46.94 11.88
    -7 -9 -15 57.09 12.1
    -7 9 15 40.21 11.87
    -7 9 -15 39.09 11.76
    -7 9 -15 75.38 16.93
    -7 9 15 52.45 12.95
    -7 -9 17 201.82 26.24
    -7 9 17 212.51 28.38
    -7 9 -17 217.26 27.65
    -7 -9 -17 195.49 24.05
    -7 9 -17 258.78 32.02
    -7 -9 17 256.91 30.95
    7 -9 17 212.12 25.01
    -7 -9 17 238.65 26.92
    -7 9 17 275.81 30.69
    -7 -9 19 149.19 20.95
    -7 -9 19 121.59 20.02
    -7 9 19 167.63 26.67
    -7 -9 -19 128.41 19.23
    -7 -9 19 166.32 25.04
    -7 9 -19 133.37 21.18
    -7 9 -19 134.82 23.38
    -7 9 19 152.69 23.01
    7 -9 19 145.19 20.84
    -7 -9 21 239.87 30.02
    -7 9 21 299.9 34.1
    -7 9 -21 260.23 30.85
    -7 -9 -21 245.23 28.49
    -7 9 -21 314.42 37.05
    -7 -9 21 317 35.73
    7 -9 21 296.64 30.98
    -7 -9 21 314.22 32.56
    -7 9 21 304.7 34.39
    -7 -9 23 199.6 27.08
    -7 9 23 232.23 29.79
    -7 9 -23 195.58 26.57
    -7 -9 -23 210.29 25.7
    -7 9 -23 197.97 29.21
    -7 9 23 161 26.27
    -7 -9 23 278.49 33.03
    7 -9 23 230.16 27.27
    -7 -9 23 276 30.06
    -7 9 23 206.03 27.95
    -7 -9 25 132.82 22.31
    -7 9 25 194.33 26.55
    -7 -9 -25 156.65 22.47
    -7 9 25 153.24 23.82
    -7 9 -25 159.8 26.59
    -7 9 -25 162.52 23.62
    -7 9 25 166.34 25.67
    -7 -9 25 231.74 30.06
    -7 -9 25 202.74 25.87
    7 -9 25 155.35 22.95
    7 -9 27 70.85 15.11
    -7 -9 27 116.52 19.31
    -7 -9 27 85.41 17.66
    -7 9 27 95.32 18.63
    -7 -9 -27 77.44 15.58
    -7 9 -27 115.24 22.79
    -7 9 27 97.86 18.74
    -7 9 -27 97.74 17.94
    -7 9 27 73.85 17.67
    -7 -9 27 117.9 21.75
    -7 -9 29 83.67 16.84
    -7 -9 29 41.89 12.77
    -7 9 29 77.71 16.97
    -7 -9 -29 62.88 14.05
    -7 9 -29 52.85 15.42
    -7 9 29 66.79 14.63
    -7 9 -29 54.44 13.13
    7 -9 29 55.05 13.22
    -7 9 29 51.82 14.28
    -7 -9 29 84.9 18.51
    7 -9 31 44.78 12.23
    -7 -9 31 56.83 14.13
    -7 -9 31 28.74 10.46
    -7 9 31 62.5 16.04
    -7 -9 -31 63.54 14.69
    -7 9 -31 46.18 13.89
    -7 9 31 32.83 10.48
    -7 9 -31 49.54 12.5
    -7 9 31 42.38 13.24
    -7 -9 31 46.07 13.86
    7 -9 33 15.8 5.56
    -7 -9 33 19.22 8.49
    -7 -9 33 13.9 8.02
    -7 9 33 19.58 8.88
    -7 -9 -33 20.49 9.2
    -7 9 -33 17.68 10.31
    -7 9 33 18.7 8.83
    -7 -9 33 18.08 8.33
    7 -9 35 25.8 9.87
    -7 -9 35 27.36 9.82
    -7 -9 35 8.86 6.88
    -7 9 35 29.42 11.28
    -7 -9 -35 19.45 9.31
    -7 9 -35 35.45 14.48
    -7 9 35 21.98 10.07
    -7 -9 35 38.59 11.99
    -7 -9 37 19.2 8.58
    -7 -9 37 15.71 7.65
    -7 -9 -37 13.76 8.37
    -7 9 -37 23.25 11.59
    -7 9 37 13.88 8.6
    7 -9 37 11.66 5.76
    -7 -9 37 24.67 10.4
    -7 -9 39 54.85 14.49
    -7 -9 39 30.33 11.62
    -7 -9 -39 66.24 16.69
    -7 9 -39 49.02 16.58
    -7 9 39 40.2 13.51
    -7 -9 39 79.79 18.29
    7 -9 39 53.74 14.11
    -7 -9 41 13.29 8.36
    -7 -9 -41 19.92 10.15
    -7 9 -41 18.51 10.67
    -7 9 41 18.65 9.46
    -7 -9 41 19.47 9.58
    -7 -9 41 15.76 8.83
    -7 -9 43 56.32 17.02
    -7 -9 -43 61.96 16.77
    -7 9 -43 61.38 19.94
    -7 9 43 63.88 18.17
    -7 -9 43 91.92 19.69
    -7 -9 43 70.69 16.63
    -7 -9 45 24.89 11.67
    -7 -9 -45 36.89 12.86
    -7 9 -45 11.44 10.41
    -7 9 45 16.25 10.1
    -7 -9 45 28 10.59
    -7 -9 45 12.2 6.4
    -7 -9 47 38.82 14.36
    -7 -9 -47 49.51 15.73
    -7 9 -47 43.88 18.18
    -7 9 47 49.17 16.57
    -7 -9 47 63.01 15.76
    -7 -9 49 5.45 4.36
    -7 -9 -49 5.43 4.97
    -7 9 -49 8.64 5.82
    -7 9 49 1.35 3.85
    -7 -9 49 3.97 4.45
    -7 -9 51 4.57 5.12
    -7 -9 -51 7.57 7.68
    -7 9 -51 9.23 10.1
    -7 9 51 8.5 7.06
    -7 -9 51 8.27 5.9
    -7 9 53 -5.09 5.55
    -7 -9 53 -0.53 3.66
    -7 -11 1 37.9 9.28
    7 -11 1 45.97 10.5
    -7 -11 -1 39.63 9.7
    7 -11 -1 46.31 10.91
    -7 -11 1 62.37 12.99
    -7 -11 -1 47.53 11.45
    -7 11 1 32.87 10.83
    -7 11 -1 42.79 12.87
    7 -11 3 4.66 1.65
    -7 -11 3 -1.48 4.52
    -7 -11 -3 5.05 2.59
    7 -11 -3 -0.36 3.83
    -7 -11 3 -0.74 2.9
    -7 11 3 4.93 2.66
    -7 11 -3 0.08 2
    -7 -11 5 99.94 16.37
    -7 -11 -5 106.66 16.55
    7 -11 -5 121.16 18.73
    -7 -11 5 125.78 19.01
    -7 -11 -5 125.1 19.16
    -7 11 5 129.7 22.7
    -7 11 -5 117.47 21.39
    7 -11 5 129.63 18.92
    -7 -11 7 84.11 14.86
    7 -11 7 91.11 15.64
    -7 -11 -7 47.45 10.76
    -7 -11 -7 74.5 14.47
    -7 11 7 89.2 18.95
    -7 11 -7 70.62 16.8
    -7 11 9 241.9 32.24
    -7 11 -9 206.38 29.13
    -7 -11 -9 234.03 27.03
    -7 11 -9 216.8 30.33
    -7 -11 9 232.52 26.47
    7 -11 9 200.81 25.22
    7 -11 11 131.43 20.55
    -7 -11 -11 135.24 20.61
    -7 11 11 148.91 25.46
    -7 11 -11 165.94 25.84
    -7 11 -11 144.39 25.21
    -7 11 11 161.23 23.94
    -7 -11 11 168.02 22.46
    7 -11 13 144.18 21.99
    -7 -11 -13 129.26 20.37
    -7 11 13 191.18 28.4
    -7 11 -13 166.43 25.44
    -7 11 -13 188.3 28.53
    -7 11 13 181.93 25.93
    -7 -11 13 183.82 24.32
    7 -11 15 120.76 20.11
    -7 -11 15 130.28 20.18
    -7 -11 15 94.16 18.1
    -7 -11 -15 111.71 18.62
    -7 11 15 142.79 25.21
    -7 11 -15 97.58 19.82
    -7 11 -15 155.69 26.4
    -7 11 15 137.38 22.72
    -7 -11 17 167.4 26.29
    7 -11 17 163.68 23.62
    -7 -11 17 146.31 22.03
    -7 -11 17 126.25 21.39
    -7 -11 -17 127.6 20
    -7 11 17 171.86 27.21
    -7 11 -17 148.05 24.03
    -7 11 -17 172.87 28.53
    -7 11 17 120.58 21.94
    -7 -11 19 108.41 21.29
    7 -11 19 89.41 17.41
    -7 -11 19 93.5 18.05
    -7 -11 19 83.6 17.22
    -7 -11 -19 87.74 16.67
    -7 11 19 94.29 20.66
    -7 11 -19 82.8 17.89
    -7 11 -19 76.51 19.85
    -7 11 19 52.58 14.44
    -7 -11 21 123.09 22.79
    7 -11 21 98.23 18.91
    -7 -11 21 103.69 19.27
    -7 -11 21 84.17 17.33
    -7 -11 -21 96.57 17.71
    -7 11 21 107.27 22.27
    -7 11 -21 95.82 19.33
    -7 11 -21 112.25 22.82
    -7 11 21 96 19.89
    -7 -11 23 119.46 22.74
    7 -11 23 93.07 18.75
    -7 -11 23 136.43 22.01
    -7 -11 23 78.6 17.16
    -7 -11 -23 101.11 18.51
    -7 11 23 112.3 22.92
    -7 11 -23 73.09 17.53
    -7 11 -23 94.14 21.82
    -7 11 23 110.92 21.25
    -7 11 23 95.45 20.84
    -7 -11 25 181.64 29.2
    7 -11 25 136.25 23
    -7 -11 25 141.69 23.66
    -7 -11 25 118.42 21.74
    -7 -11 -25 149.25 22.92
    -7 11 25 145.91 26.02
    -7 11 -25 111.36 21.65
    -7 11 -25 167.26 29.03
    -7 11 25 161.86 26.41
    -7 11 25 124.42 23.99
    -7 -11 27 215.45 31.71
    7 -11 27 162.52 25.55
    -7 -11 27 184.18 27.09
    -7 -11 27 120.67 22.62
    -7 -11 -27 177.8 25.42
    -7 11 27 163.87 26.65
    -7 11 -27 154.1 29.24
    -7 11 27 185.44 29.22
    -7 11 -27 149.05 24.89
    -7 11 27 152.85 27.54
    -7 -11 29 207.08 31.44
    7 -11 29 175.7 27.39
    -7 -11 29 212.2 29.28
    -7 -11 29 139.24 24.62
    -7 -11 -29 172.2 26.08
    -7 11 29 178.99 28.35
    -7 11 -29 138.52 27.9
    -7 11 29 171.93 28.41
    -7 11 -29 93.15 20.09
    -7 11 29 144.98 27.37
    -7 -11 31 163.98 27.55
    -7 11 31 233.29 32.99
    -7 -11 -31 221.99 29.86
    -7 11 31 177.62 29.15
    -7 11 -31 191.55 33.14
    -7 11 -31 115.3 22.69
    -7 11 31 161.99 29.79
    -7 -11 31 269.83 36.31
    7 -11 31 213.14 30.69
    -7 -11 31 245.56 32.39
    -7 -11 33 143.77 26
    -7 11 33 151.69 27.91
    -7 -11 -33 175.01 27.02
    -7 11 -33 133.64 29.12
    -7 11 33 116.58 25.22
    -7 -11 33 210.7 30.59
    -7 -11 33 225.14 33.21
    -7 -11 35 135.98 26
    -7 11 35 179.5 30.16
    -7 -11 -35 178.01 27.36
    -7 11 -35 134.44 29.99
    -7 11 35 141.23 27.97
    -7 -11 35 240.66 32.3
    -7 -11 35 196.79 31.35
    -7 -11 37 78.95 18.94
    -7 -11 37 65.4 17.89
    -7 11 37 82.41 21
    -7 -11 -37 67.29 17.22
    -7 11 -37 44.29 18.6
    -7 11 37 47.07 15.62
    -7 -11 37 87.78 20.53
    -7 -11 39 86.48 19.78
    -7 -11 39 66.61 18.07
    -7 11 39 66.64 19.14
    -7 -11 -39 75.34 18.68
    -7 11 -39 55.43 19.43
    -7 11 39 65.49 18.99
    -7 -11 39 86.44 20.15
    -7 -11 41 25.78 10.5
    -7 -11 41 8.56 5.69
    -7 11 41 17.44 9.72
    -7 -11 -41 12.79 9.78
    -7 11 -41 9.98 10.22
    -7 11 41 9.99 5.65
    -7 -11 41 14.34 7.94
    -7 -11 43 12.82 7.87
    -7 -11 43 20.48 9.14
    -7 11 43 39.65 14.9
    -7 -11 -43 20.47 9.83
    -7 11 -43 16.35 11.36
    -7 11 43 8.54 5.71
    -7 -11 43 13.14 8.83
    -7 -11 45 3.14 0.77
    -7 -11 -45 1.56 2.9
    -7 11 -45 8.92 8.06
    -7 11 45 -1.7 5.48
    -7 -11 45 -4.69 4.58
    -7 11 -47 10.56 12
    -7 -11 47 4.67 5.14
    -7 -13 1 -0.24 5.48
    7 -13 1 -2.71 4.17
    -7 -13 -1 3.48 3.11
    7 -13 -1 1.47 0.97
    -7 -13 1 -4.56 5.6
    -7 -13 -1 4.61 2.28
    -7 13 1 5.11 6.06
    -7 13 -1 5.12 4.83
    -7 -13 3 -7.35 4.52
    7 -13 3 0.18 1.06
    -7 -13 -3 -3.75 4.07
    7 -13 -3 -2.39 4.67
    -7 -13 3 -8.31 5.1
    -7 -13 -3 -1.97 3.52
    -7 13 3 -1.1 5.3
    -7 13 -3 0.74 4.57
    -7 -13 5 36.54 10.18
    7 -13 5 24.19 8.83
    -7 -13 -5 35.56 10.33
    7 -13 -5 34.38 10.55
    -7 -13 -5 34.22 10.65
    -7 13 5 32.41 13.45
    -7 13 -5 27.19 11.27
    -7 -13 7 -0.4 3.55
    7 -13 7 5.82 4.04
    -7 -13 -7 4.3 4.49
    7 -13 -7 10.45 7.01
    -7 -13 -7 0.34 1.58
    -7 13 7 6.31 5.61
    -7 13 -7 10.01 4.64
    -7 -13 9 65.29 14.79
    7 -13 9 51.95 13.95
    -7 -13 -9 56.51 13.21
    7 -13 -9 69.47 16.34
    -7 -13 -9 85.14 16.93
    -7 13 9 94.45 21.12
    -7 13 -9 61.49 16.27
    7 -13 11 -0.89 1.81
    -7 -13 11 2.38 1.6
    -7 -13 -11 6.2 5.01
    -7 -13 -11 0.61 4.3
    -7 13 11 5.79 5.61
    -7 13 -11 1.59 3
    7 -13 13 59.55 15.45
    -7 -13 13 64.65 14.95
    -7 -13 -13 62.6 14.75
    -7 13 13 102.79 23.44
    -7 13 -13 66.08 16.67
    7 -13 15 1.57 3.18
    -7 -13 15 2.97 4.56
    -7 -13 -15 4.25 3.47
    -7 13 15 10.33 7.65
    -7 13 -15 4.06 5.69
    7 -13 17 20.04 9.5
    -7 -13 17 18.92 8.15
    -7 -13 -17 27.9 10.18
    -7 13 17 43.2 13.74
    -7 13 -17 15.39 8.74
    -7 -13 19 8.1 4.96
    7 -13 19 -3.92 3.93
    -7 -13 19 0.07 1.73
    -7 -13 19 1.78 1.65
    -7 -13 -19 1.23 2.52
    -7 13 19 3.76 3.2
    -7 13 -19 5.04 5.03
    -7 -13 21 5.67 5.35
    -7 -13 21 8.29 5.57
    -7 -13 21 4.85 5.08
    -7 -13 -21 8.1 5.69
    -7 13 21 10.45 7.36
    -7 13 -21 15.17 8.05
    -7 13 -21 9.75 7.21
    -7 -13 23 18.85 10.74
    -7 -13 23 13.64 8.23
    -7 -13 23 6.62 4.07
    -7 -13 -23 7.77 5.94
    -7 13 23 10.99 7.05
    -7 13 -23 18.61 9.06
    -7 13 -23 18.8 10.74
    -7 -13 25 23.34 11.79
    -7 -13 25 18.38 10.21
    -7 -13 25 3.93 3.77
    -7 -13 -25 16.61 8.59
    -7 13 25 25.27 12.53
    -7 13 -25 15.03 8
    -7 13 -25 16.46 11.04
    -7 -13 27 49.78 16.12
    -7 -13 27 39.86 14.32
    -7 -13 27 30.65 11.12
    -7 -13 -27 43.41 12.28
    -7 13 27 47.85 16.83
    -7 13 -27 18.91 9.62
    -7 13 -27 27.71 12.31
    -7 13 27 36.14 13.69
    -7 -13 29 28.66 12.4
    -7 -13 29 44.22 14.53
    -7 -13 29 36.68 13.27
    -7 -13 -29 33.59 12.28
    -7 13 29 40.18 15.44
    -7 13 -29 33.35 14.29
    -7 13 -29 19.94 10.73
    -7 13 29 25.23 12.78
    -7 -13 31 65.72 18.38
    -7 -13 31 72.23 18.82
    -7 -13 31 30.12 11.67
    -7 -13 -31 65.67 16.79
    -7 13 -31 50.06 18.08
    -7 13 -31 49.56 15.35
    -7 13 31 42.94 16.81
    -7 -13 33 78.57 19.26
    -7 -13 33 37.23 13.65
    -7 -13 -33 37.51 13.1
    -7 13 33 41.93 15.11
    -7 13 -33 21.23 12.03
    -7 13 33 32.74 13.69
    -7 -13 33 51.94 16.99
    -7 -13 35 37.71 13.79
    -7 -13 35 40.6 15.28
    -7 -13 -35 48.63 15.12
    -7 13 35 52.69 17.19
    -7 13 -35 25.68 14.98
    -7 13 35 33.77 14.05
    -7 -13 35 49.04 16.94
    -7 -13 37 18.88 10.46
    -7 -13 37 12.54 7.95
    -7 -13 -37 18.09 9.29
    -7 13 37 23.71 11.5
    -7 13 -37 11.92 9.67
    -7 13 37 11.01 8.71
    -7 -13 37 22.86 11.39
    -7 -13 39 24.49 11.46
    -7 13 39 18.04 8.77
    -7 13 -39 17.03 13.52
    -7 -13 39 12.61 9.02
    -7 13 41 6.76 5.65
    -7 -13 41 -9.88 7.32
    -7 -15 1 -1.64 4.18
    7 -15 1 -1.06 2.04
    -7 -15 -1 -2.02 2.54
    7 -15 -1 -1 3.87
    -7 -15 -1 -2.28 5.05
    -7 15 1 10.9 8.59
    -7 15 -1 2.3 5.36
    -7 -15 3 -7.06 4.79
    -7 -15 -3 3.93 3.5
    7 -15 -3 0.34 1.23
    -7 -15 -3 -5.38 4.5
    -7 15 -3 -1.82 3.84
    -7 -15 5 7.6 4.21
    -7 -15 -5 -0.97 1.4
    7 -15 -5 4.75 4.75
    -7 -15 -5 1.7 2.55
    -7 15 5 13.22 10.44
    -7 15 -5 7.34 7.41
    -7 -15 7 -0.83 2.21
    -7 -15 -7 4.64 5.4
    7 -15 -7 0.96 4.54
    -7 -15 -7 4.63 4.89
    -7 15 7 -2.04 2.36
    -7 15 -7 2.67 3.83
    -7 -15 9 27.75 9.98
    -7 -15 -9 23.31 9.95
    7 -15 -9 16.06 7.41
    -7 -15 -9 17.54 7.99
    -7 15 9 35.77 14.95
    -7 15 -9 32.46 13.47
    -7 -15 11 7.27 5.57
    -7 -15 -11 9.66 5.59
    7 -15 -11 11.94 8.48
    -7 -15 -11 8.89 6.87
    -7 15 11 10.92 7.94
    -7 15 -11 12.4 8
    -7 -15 13 50.43 13.93
    -7 -15 -13 20.4 9.93
    7 -15 -13 58.68 16.47
    -7 -15 -13 79.65 19.24
    -7 15 -13 59.22 18.54
    -7 -15 15 37.46 13.08
    -7 -15 -15 27.9 11.72
    -7 -15 -15 73.65 17.51
    -7 15 -15 82.65 21.14
    -7 -15 17 61.91 16.47
    -7 -15 -17 43.43 13.45
    -7 -15 -17 126.5 24.56
    -7 15 17 146.98 31.26
    -7 15 -17 92.51 23.14
    -7 -15 19 101.39 23.35
    -7 -15 19 59.11 16.89
    -7 -15 -19 113.43 22.49
    -7 15 19 91.54 24.88
    -7 15 -19 112.64 24.61
    -7 -15 21 138.03 27.99
    -7 -15 21 63.38 18.07
    -7 -15 -21 118.05 23.75
    -7 15 21 90.26 25.27
    -7 15 -21 109.78 25.21
    -7 -15 23 150.71 29.75
    -7 -15 23 81.21 20.08
    -7 -15 23 88.24 20.49
    -7 -15 -23 111.26 24.63
    -7 15 23 87.46 24.74
    -7 15 -23 103.86 24.43
    -7 -15 25 107.36 25.41
    -7 -15 25 95.61 22.33
    -7 -15 25 73.28 18.68
    -7 -15 -25 95.36 21.53
    -7 15 25 131.17 31.04
    -7 15 -25 77.83 20.97
    -7 -15 27 78.95 21.61
    -7 -15 27 84.87 20.97
    -7 -15 27 66.61 17.62
    -7 -15 -27 75.99 18.89
    -7 15 27 113.49 28.28
    -7 15 -27 59.35 17.69
    -7 -15 29 42.22 16.25
    -7 15 29 31.05 14.77
    -7 15 -29 44.45 16.1
    -8 0 0 5971.21 284.24
    -8 0 0 6495.12 293.6
    -8 0 0 6224.07 292.5
    -8 0 0 6889.12 294.18
    -8 0 2 -1.82 2.69
    -8 0 -2 -3.22 2.19
    -8 0 2 0.09 5.93
    -8 0 2 13.38 8.85
    -8 0 -2 12.8 8.87
    -8 0 -2 9.9 8.27
    -8 0 2 8.96 6.76
    -8 0 4 6322.47 292.72
    -8 0 -4 6143.93 284.48
    -8 0 -4 6470.58 293.52
    -8 0 -4 5896.81 291.08
    -8 0 4 5948.54 291.24
    -8 0 4 6565.09 293.35
    -8 0 -4 6907.67 292.43
    -8 0 -6 3.61 3.36
    -8 0 -6 8.26 6.29
    -8 0 6 16.66 7.24
    -8 0 -6 12.49 6.78
    -8 0 6 3.48 3.51
    -8 0 6 0.97 4.63
    -8 0 8 1904.91 100.55
    -8 0 -8 1882.76 93.38
    -8 0 -8 1725.87 97.68
    -8 0 8 1665.66 96.82
    -8 0 8 1888.47 100.15
    -8 0 -8 1949.76 97.5
    -8 0 10 0.89 0.99
    -8 0 -10 -0.08 0.55
    -8 0 10 -0.52 3.37
    -8 0 -10 2.48 3.52
    -8 0 10 1.69 4.31
    -8 0 -10 5.85 3.82
    -8 0 12 334.99 29.99
    -8 0 -12 325.9 26.28
    -8 0 -12 321.49 28.92
    -8 0 12 308.48 28.28
    -8 0 -12 374.17 28.18
    -8 0 12 332.43 29.83
    -8 0 14 1.42 2
    -8 0 14 0.45 1.12
    -8 0 -14 -0.3 0.92
    -8 0 -14 1.48 3.08
    -8 0 -14 1.43 2.34
    -8 0 14 0.16 1.92
    -8 0 16 19 6.21
    -8 0 -16 13.37 5.3
    -8 0 -16 12.66 4.27
    -8 0 16 14.92 5.35
    -8 0 16 9.8 2.97
    -8 0 -18 -2.59 3.03
    -8 0 -18 3.4 3.91
    -8 0 -18 0.37 1
    -8 0 18 1.44 2.59
    -8 0 18 0.88 0.9
    -8 0 18 -0.37 1.96
    -8 0 20 231.18 24.49
    -8 0 -20 234.63 21.39
    -8 0 -20 245.16 24.81
    -8 0 20 236.91 23.85
    -8 0 -22 -1.61 2.36
    -8 0 -22 2.83 2.97
    -8 0 22 -2.09 1.91
    -8 0 22 2.62 3.22
    -8 0 22 0.09 1.19
    -8 0 24 252.49 26.89
    -8 0 -24 218.54 22.25
    -8 0 -24 246.68 25.8
    -8 0 24 248.53 25.35
    -8 0 26 1.89 2.44
    -8 0 -26 0.31 0.25
    -8 0 -26 1.26 1.45
    -8 0 26 3.38 4.65
    -8 0 26 1.96 2.81
    -8 0 -28 15.79 6.37
    -8 0 -28 22.74 7.75
    -8 0 28 21.45 7.32
    -8 0 28 27.38 8.55
    -8 0 28 18.51 5.43
    -8 0 -30 -0.49 3.02
    -8 0 -30 -0.3 1.5
    -8 0 30 2.31 2.66
    -8 0 30 -0.36 2.68
    -8 0 32 55.21 9.89
    -8 0 -32 53.17 12.36
    -8 0 32 62.69 13.64
    -8 0 -32 57.85 12.83
    -8 0 32 62.23 12.64
    -8 0 -34 -0.05 3.28
    -8 0 34 1.29 3.64
    -8 0 -34 1.33 1.35
    -8 0 34 -1.19 1.99
    -8 0 34 -1.82 1.83
    -8 0 -36 237.91 28.37
    -8 0 -36 303.62 32.59
    -8 0 36 226.17 29.06
    -8 0 36 286.17 29.22
    -8 0 36 250.3 25.88
    -8 0 38 0.12 1.31
    -8 0 38 0.17 3.91
    -8 0 -38 4.67 3.93
    -8 0 -38 5.43 7.58
    -8 0 38 3.92 3.59
    -8 0 -40 578.73 49.09
    -8 0 -40 628.14 52.53
    -8 0 40 579.81 49.89
    -8 0 40 587.46 44.33
    -8 0 40 551.8 49.9
    -8 0 42 3.56 9.16
    -8 0 -42 7.92 6.35
    -8 0 -42 4.81 7.17
    -8 0 42 4.85 4.78
    -8 0 42 1.66 4.1
    -8 0 -44 560.76 50.23
    -8 0 -44 646.2 55.15
    -8 0 44 587.7 45.66
    -8 0 44 559.62 51.36
    -8 0 46 6.5 8.29
    -8 0 -46 10.18 7.86
    -8 0 -46 7.54 7.52
    -8 0 46 12.67 6.92
    -8 0 -48 205.41 29.21
    -8 0 -48 190.86 29.06
    -8 0 48 223.33 26.74
    -8 0 48 190.05 29.03
    -8 0 50 0.23 3.44
    -8 0 -50 0.24 2.48
    -8 0 50 1.54 3.36
    -8 0 52 11.24 6.97
    -8 0 -52 14.54 9.16
    -8 0 -52 3.17 2.96
    -8 0 52 6.6 4.83
    -8 0 54 2.15 3.03
    -8 0 -54 -1.5 3.54
    -8 0 -54 -6.06 5.15
    -8 0 54 -2.68 4.24
    -8 0 56 7.73 5.81
    -8 0 -56 16.87 9.58
    -8 0 -56 15.55 7.99
    -8 0 56 11.62 6.95
    -8 0 58 1.17 2.88
    -8 0 -58 -0.73 1.77
    -8 0 -58 6.54 5.57
    -8 0 58 -1.94 2.57
    -8 0 60 122.95 25.78
    -8 0 -60 102.44 23.23
    -8 0 -60 110.46 24.34
    -8 0 60 106.8 20.84
    -8 0 62 5.07 8.1
    -8 0 -62 8.3 8.46
    -8 0 62 3.66 5.31
    -8 0 64 159.25 31.03
    -8 -2 0 4.84 4.55
    -8 2 0 3.16 2.56
    -8 -2 0 -0.93 1.18
    -8 2 0 0.26 2.4
    -8 2 0 1.69 3.09
    -8 -2 0 -0.66 1.84
    -8 2 2 312.53 27.83
    -8 2 -2 232.95 17.78
    -8 -2 2 309.59 24.57
    -8 -2 -2 290.68 24.29
    -8 2 -2 333.13 28.17
    -8 -2 2 325.45 27.85
    -8 2 -2 307.96 27.33
    -8 2 2 314.49 27.17
    -8 -2 -2 319.48 27.65
    -8 -2 2 312.06 27.28
    -8 2 -2 321.69 26.56
    -8 2 2 299.26 26.39
    -8 -2 2 291.1 26.34
    -8 -2 -2 358.44 28.17
    -8 -2 4 2.91 2.6
    -8 -2 4 3.73 2.58
    -8 2 -4 5.03 3.11
    -8 -2 4 1.78 1.85
    -8 2 -4 -0.38 0.92
    -8 -2 -4 0.77 0.75
    -8 2 4 -1.89 4.08
    -8 2 -4 3.97 3.78
    -8 2 -4 -1.6 2.52
    -8 2 4 1.32 2.85
    -8 2 4 1.88 1.85
    -8 -2 -4 2.8 2.25
    -8 -2 4 -2.52 3.65
    -8 -2 -4 -1.87 2.85
    -8 -2 6 6.32 2.84
    -8 2 -6 5.07 3.75
    -8 2 -6 2.53 1.51
    -8 -2 -6 12.28 4.44
    -8 2 6 4.21 1.78
    -8 -2 6 5.7 4.26
    -8 2 -6 4.07 4.5
    -8 2 -6 3.6 2.38
    -8 2 6 4.09 3.87
    -8 -2 -6 7.14 4.04
    -8 2 6 7.36 3.5
    -8 -2 6 4.8 3.25
    -8 -2 -6 0.43 2.73
    -8 -2 8 26.99 7.28
    -8 -2 8 33.57 7.97
    -8 2 8 33.15 8.4
    -8 2 -8 15.15 4.07
    -8 -2 -8 29.35 6.83
    -8 2 -8 35.97 8.84
    -8 2 8 28.94 7.73
    -8 -2 -8 37.74 8.41
    -8 -2 8 21.5 6.65
    -8 2 8 27.16 7.22
    -8 -2 -8 39.72 7.73
    -8 2 -8 41.65 9.84
    -8 2 10 220.08 23.01
    -8 -2 10 223.18 22.52
    -8 -2 -10 219.04 20.7
    -8 2 -10 125.69 14.33
    -8 2 -10 232.4 23.15
    -8 -2 -10 222.24 22.47
    -8 2 10 199.75 20.88
    -8 -2 10 203.1 21.76
    -8 2 10 222.52 22.56
    -8 -2 10 222.6 22.54
    -8 -2 -10 206.83 20.01
    -8 -2 10 172.12 14.07
    -8 2 12 51.04 10.75
    -8 -2 -12 53.75 9.7
    -8 2 -12 29.06 6.25
    -8 2 -12 51.41 10.47
    -8 -2 12 71.13 12.2
    -8 2 12 59.43 11.12
    -8 -2 -12 56.62 11.18
    -8 -2 12 52.45 10.38
    -8 -2 -12 60.11 9.98
    -8 -2 12 31.5 5.56
    -8 2 12 47.2 9.72
    -8 2 14 59.97 10.62
    -8 -2 -14 47.86 9.19
    -8 2 -14 35.05 6.91
    -8 -2 14 55.56 10.8
    -8 -2 -14 64.37 10.01
    -8 2 -14 51.19 10.67
    -8 -2 -14 60.02 11.2
    -8 2 14 57.3 11.16
    -8 -2 14 69.3 12.39
    -8 -2 14 31.54 5.82
    -8 2 14 51.51 11.04
    -8 2 16 29.78 7.02
    -8 -2 16 38.76 8.85
    -8 -2 -16 25.98 6.67
    -8 2 -16 16.19 4.8
    -8 2 -16 37.63 9.26
    -8 -2 -16 45.42 9.7
    -8 2 16 35.69 9.04
    -8 -2 16 33.49 8.21
    -8 2 16 19.97 6.99
    -8 -2 -16 29.13 6.62
    -8 -2 16 18.82 4.71
    -8 2 18 10.94 4.6
    -8 -2 18 11.02 4.82
    -8 -2 -18 8.23 3.06
    -8 2 18 6.27 2.64
    -8 2 -18 6.44 3.52
    -8 2 18 7.16 4.23
    -8 2 -18 12.5 3.76
    -8 -2 -18 9.88 4.8
    -8 2 18 15.33 6.11
    -8 -2 18 15.25 5.25
    -8 -2 -18 7.91 3.21
    -8 -2 18 5.14 2.07
    -8 -2 20 22.29 6.46
    -8 -2 -20 20.93 6.03
    -8 2 -20 14.31 4.87
    -8 2 -20 20.37 6.48
    -8 -2 -20 27.12 7.92
    -8 2 20 28.61 9.34
    -8 2 20 20.95 6.62
    -8 2 20 12.14 3.87
    -8 -2 20 27.36 8.24
    -8 -2 -20 15.54 4.98
    -8 -2 20 11.47 4
    -8 -2 22 -1.36 1.26
    -8 -2 -22 0.9 1.15
    -8 2 -22 1.38 1.67
    -8 2 -22 5.03 2.88
    -8 2 22 2.92 2.04
    -8 -2 -22 3.65 3.99
    -8 2 22 1.99 2.11
    -8 -2 22 5.36 4.55
    -8 2 22 5.24 4.64
    -8 -2 22 1.3 0.3
    -8 -2 -24 64.01 11.53
    -8 2 -24 64.04 11.39
    -8 2 -24 71.33 13.95
    -8 2 24 74.18 13.72
    -8 -2 -24 84.49 14.3
    -8 2 24 55.39 11.91
    -8 2 24 62.13 9.4
    -8 -2 24 84.26 14.45
    -8 -2 24 46.03 8.74
    -8 -2 24 78.34 14.44
    -8 -2 -26 1.35 1.94
    -8 2 -26 3.93 3.75
    -8 2 -26 -0.77 3.25
    -8 2 26 11.6 6.43
    -8 -2 -26 7.03 4.23
    -8 2 26 2.45 2.75
    -8 -2 26 2.78 4
    -8 -2 26 2.24 3.4
    -8 -2 26 5.11 3.62
    -8 2 -28 110.24 15.78
    -8 -2 -28 99.83 16.01
    -8 2 28 97.61 17.27
    -8 2 -28 116.39 18.43
    -8 -2 -28 108.78 17.33
    -8 2 28 90.41 12.83
    -8 -2 28 129.32 19.21
    -8 -2 28 96.47 17.3
    -8 -2 28 96.88 13.62
    -8 -2 -30 29.08 9.01
    -8 2 30 33.04 9.81
    -8 2 -30 31.28 8.51
    -8 2 -30 32.3 9.28
    -8 -2 -30 35.83 10.16
    -8 -2 30 41.97 11.24
    -8 2 30 32.85 7.69
    -8 -2 30 19.58 7.04
    -8 -2 30 38.45 8.34
    -8 -2 -32 56.24 12.97
    -8 2 32 84.16 16.26
    -8 2 -32 83.76 16.25
    -8 -2 -32 86.09 15.82
    -8 -2 32 92.35 16.89
    -8 2 32 60.91 10.95
    -8 -2 32 77.04 14.87
    -8 -2 32 76.58 12.61
    -8 2 34 3.31 3.54
    -8 -2 -34 0.11 2.71
    -8 2 -34 3.94 3.89
    -8 -2 -34 6.06 4.21
    -8 -2 34 3.95 2.99
    -8 2 34 2.4 1.82
    -8 -2 34 0.85 3.79
    -8 -2 34 5.72 4.03
    -8 -2 36 32.56 11.2
    -8 2 36 46.87 12.42
    -8 -2 -36 53.04 12.7
    -8 2 -36 50.67 12.68
    -8 -2 -36 60.59 13.47
    -8 -2 36 56.62 13.53
    -8 -2 36 36.76 10.13
    -8 2 36 47.92 9.88
    -8 -2 36 52.17 10.97
    -8 -2 38 27.6 10.06
    -8 2 38 30.71 9.93
    -8 -2 -38 33.72 9.33
    -8 2 -38 30.4 10.24
    -8 -2 -38 17.48 7.43
    -8 -2 38 24.7 9.1
    -8 -2 38 24.73 8.65
    -8 2 38 24.29 7.18
    -8 -2 38 17.44 6.25
    -8 -2 40 23.05 8.92
    -8 2 40 39.13 12.19
    -8 -2 -40 16.66 7.1
    -8 2 -40 28.79 9.68
    -8 -2 40 42 11.57
    -8 -2 -40 26.87 8.84
    -8 -2 40 23.16 8.28
    -8 2 40 29.61 8.45
    -8 -2 40 23.58 8.15
    -8 -2 42 21.22 9.19
    -8 2 42 19.75 9.75
    -8 -2 -42 24.99 9.23
    -8 2 -42 27.57 9.91
    -8 -2 42 41.2 11.91
    -8 -2 -42 43.65 12.07
    -8 -2 42 38.02 10.69
    -8 2 42 43.98 10.47
    -8 -2 42 34.64 9.55
    -8 -2 44 20.96 9.85
    -8 2 44 20.2 8.62
    -8 -2 -44 17.1 7.19
    -8 2 -44 18.27 8.41
    -8 -2 44 12.85 6.91
    -8 -2 -44 -0.05 4.19
    -8 -2 44 9.34 5.5
    -8 2 44 10.74 4.8
    -8 -2 44 18.6 7.38
    -8 -2 46 2.36 3.84
    -8 2 46 2.89 1.02
    -8 -2 -46 -9.49 5.65
    -8 2 -46 3.37 3.83
    -8 -2 46 -0.93 3.85
    -8 -2 -46 -1.31 3.97
    -8 -2 46 -4.07 3.42
    -8 2 46 -2.14 2.28
    -8 -2 46 -2.68 2.09
    -8 -2 48 2.87 2.41
    -8 2 48 4.18 5.28
    -8 -2 -48 0.54 3.95
    -8 2 -48 -3.24 1.8
    -8 -2 48 -0.09 4.07
    -8 -2 -48 -7.75 5.43
    -8 -2 48 -1.77 2.28
    -8 2 48 -2.22 2.38
    -8 -2 48 1.83 1.21
    -8 -2 50 9.38 6.26
    -8 2 50 10.57 7.46
    -8 -2 -50 13 7.42
    -8 2 -50 18.01 9.09
    -8 -2 50 17.75 8.06
    -8 -2 -50 6.18 5.66
    -8 -2 50 11.16 6.39
    -8 2 50 4.59 4.24
    -8 -2 50 14.75 7.33
    -8 -2 52 -7.52 5.73
    -8 2 52 -1.26 2.31
    -8 -2 -52 5.14 0.97
    -8 -2 52 3.1 3.73
    -8 2 -52 -2.59 0.96
    -8 -2 -52 -8.19 5.84
    -8 -2 52 0.89 2.11
    -8 2 52 -0.57 2.59
    -8 -2 52 -1.19 2.91
    -8 -2 54 25.13 9.86
    -8 -2 54 12.17 5.81
    -8 2 54 19.28 9.22
    -8 -2 -54 20.97 10.26
    -8 -2 54 14.67 7.94
    -8 2 -54 13.89 7.41
    -8 2 54 16.71 7.59
    -8 2 56 12.74 7.74
    -8 -2 -56 -6.08 5.09
    -8 2 -56 6.01 5.45
    -8 2 56 -0.42 4.32
    -8 -2 56 2.37 4.17
    -8 2 58 9.7 7.34
    -8 -2 -58 -0.42 0.59
    -8 2 -58 8.18 6.6
    -8 2 58 -2.64 0.65
    -8 -2 58 -2.11 4.36
    -8 2 60 -1.73 4.94
    -8 2 60 -2.24 3.06
    -8 -2 -60 0.89 4.13
    -8 2 -60 6.15 6.59
    -8 -2 60 -2.17 3.85
    -8 2 62 -0.22 2.24
    -8 2 -62 1.18 4.73
    -8 2 62 0.61 1.45
    -8 -2 62 2.9 2.67
    -8 4 0 1513.72 79.52
    -8 -4 0 1398.23 75.38
    -8 4 0 1508.35 80.53
    -8 4 0 1511.1 79.45
    -8 -4 0 1461.03 78.15
    -8 -4 0 1543.13 79.44
    -8 -4 -2 6.01 5.12
    -8 -4 2 13.71 6.95
    -8 -4 2 3.13 1.98
    -8 -4 -2 3.08 2.06
    -8 4 -2 9.02 4.6
    -8 -4 2 3.79 2.23
    -8 -4 -2 3.43 1.21
    -8 4 2 14.05 5.27
    -8 4 -2 12.34 6.46
    -8 4 2 17.1 6.97
    -8 4 -2 7.23 6.32
    -8 4 2 7.27 5.19
    -8 -4 2 8.8 5.33
    -8 -4 -2 10.35 5.82
    -8 -4 -4 1696.18 88.96
    -8 4 4 2222.05 105.33
    -8 -4 4 1920.32 98.19
    -8 4 -4 2093.08 102.24
    -8 -4 -4 1905.19 98.59
    -8 4 4 2138.56 104.29
    -8 4 -4 2074.85 103.97
    -8 4 -4 2219.06 104.8
    -8 4 4 2102.56 101.81
    -8 -4 -4 2015.35 101.39
    -8 -4 4 1908.42 100.34
    -8 -4 -4 1998.97 100.85
    -8 -4 4 2108.41 103.33
    -8 -4 6 20.26 8.89
    -8 4 -6 18.09 7.54
    -8 -4 6 6.19 3.63
    -8 4 6 20.76 7.59
    -8 -4 -6 5.95 5.29
    -8 -4 6 9.95 7.21
    -8 4 -6 16.05 8.33
    -8 4 6 20.45 8.31
    -8 4 -6 12.49 6.78
    -8 4 6 15.73 6.43
    -8 -4 -6 10.94 6.36
    -8 -4 6 21.27 8.23
    -8 -4 -6 14.81 6.26
    -8 4 8 2845.52 136.51
    -8 -4 -8 2641.03 130.68
    -8 -4 8 2828.78 133.87
    -8 4 -8 2939.03 135.46
    -8 4 8 2760.38 134.94
    -8 4 -8 2867.05 136.47
    -8 4 -8 2872.36 136.94
    -8 4 8 2728.59 131.63
    -8 -4 -8 2673.62 133.24
    -8 -4 8 2906.74 136.42
    -8 -4 -8 2778.46 131.88
    -8 -4 10 9.59 3.7
    -8 4 10 20.91 8.05
    -8 -4 -10 28.28 9.01
    -8 4 -10 25.41 10.15
    -8 4 10 19.01 8.05
    -8 4 -10 22.96 8.92
    -8 4 10 17.86 5.89
    -8 -4 -10 28.3 8.52
    -8 -4 10 20.32 8.29
    -8 -4 10 36.9 9.43
    -8 -4 -10 22.26 7.2
    -8 4 12 2180.5 108.71
    -8 -4 12 2076.8 104.35
    -8 -4 -12 1946.44 102.17
    -8 4 12 2048.31 105.54
    -8 4 -12 2134.87 107.6
    -8 4 -12 2176.71 109.38
    -8 -4 -12 2048.56 104.62
    -8 4 12 1954.94 100.99
    -8 -4 12 2236.73 108.88
    -8 -4 -12 2006.34 101.25
    -8 -4 -14 7.33 5.73
    -8 -4 14 2.86 3.31
    -8 -4 14 0.69 3.52
    -8 -4 -14 -1.23 2.68
    -8 4 -14 1.15 4.21
    -8 4 14 7.72 5.92
    -8 4 -14 12.8 6.91
    -8 4 14 6.7 4.53
    -8 -4 -14 4.45 3.45
    -8 -4 14 5.86 6.71
    -8 4 14 2.97 2.76
    -8 4 16 858.36 56.57
    -8 -4 16 820.16 52.86
    -8 -4 -16 730.74 50.21
    -8 4 16 803.23 52.85
    -8 4 -16 809.05 54.29
    -8 4 -16 865.5 57.65
    -8 -4 -16 841.93 53.33
    -8 4 16 757.81 48.59
    -8 -4 16 910.63 57.31
    -8 -4 -16 771.16 48.55
    -8 -4 -18 1.6 2.95
    -8 -4 18 -0.25 0.87
    -8 4 18 2.42 2.13
    -8 -4 -18 -0.12 2.06
    -8 4 -18 2.51 3.31
    -8 4 18 3.61 4.39
    -8 -4 18 2.49 2.76
    -8 4 18 3.51 3.68
    -8 4 -18 7.32 4.94
    -8 -4 -18 5.2 2.69
    -8 -4 18 9.48 5.17
    -8 -4 20 59.24 10.54
    -8 -4 -20 56.13 10.26
    -8 -4 -20 81.8 13.81
    -8 4 -20 107.19 17.32
    -8 -4 20 100.02 15.66
    -8 4 20 95.18 16.41
    -8 -4 -20 100.29 15.3
    -8 4 20 97.57 15.41
    -8 4 -20 95.33 15.74
    -8 -4 20 104.82 16.51
    -8 -4 -22 0.74 1.42
    -8 -4 -22 -2.22 2.42
    -8 -4 22 2.27 2.05
    -8 4 -22 -1.87 3.61
    -8 4 22 3.31 3.45
    -8 -4 -22 3.51 3.54
    -8 4 22 1.41 2.13
    -8 4 -22 5.76 3.98
    -8 -4 22 -7.94 4.45
    -8 -4 22 0.53 1.37
    -8 -4 24 1.04 1.86
    -8 -4 -24 -2.25 2.56
    -8 4 -24 2.11 3.05
    -8 4 24 3.51 2.63
    -8 4 24 0.96 0.99
    -8 -4 -24 7.24 4.1
    -8 4 24 4.01 3.88
    -8 4 -24 0.53 1.52
    -8 -4 24 -0.59 2.48
    -8 -4 24 3.64 3.34
    -8 -4 -26 0.62 1.79
    -8 4 26 2.66 4.77
    -8 4 -26 4.69 2.95
    -8 -4 -26 -0.25 2.6
    -8 4 26 2.5 1.77
    -8 -4 26 8.44 4.35
    -8 -4 26 2.99 5.25
    -8 4 28 124.98 15.42
    -8 -4 28 162.23 21.22
    -8 -4 28 128.08 20.5
    -8 -4 -28 132.29 18.63
    -8 -4 -28 151.7 20.72
    -8 4 28 112.7 18.91
    -8 4 -28 148.27 21.67
    -8 -4 28 154.91 21.49
    -8 -4 28 136.87 17.4
    -8 4 30 2.28 1.91
    -8 -4 30 -0.62 1.9
    -8 -4 30 7.63 4.76
    -8 -4 -30 -2.8 4.87
    -8 4 30 7.36 5.3
    -8 4 -30 0.13 3.12
    -8 -4 -30 -1.7 1.96
    -8 -4 30 1 3.03
    -8 -4 30 0.02 2.06
    -8 -4 32 180.51 23.43
    -8 -4 32 170.12 24.05
    -8 -4 -32 149.47 20.94
    -8 -4 -32 184.51 23.69
    -8 4 32 128.49 21.18
    -8 4 -32 147.95 23.66
    -8 -4 32 208.99 25.88
    -8 4 32 140.55 17.69
    -8 -4 32 168.98 20.34
    -8 -4 34 1.32 3.9
    -8 4 34 5.01 5.11
    -8 -4 -34 -0.21 1.32
    -8 4 -34 2.25 2.85
    -8 -4 -34 4.1 2.43
    -8 4 34 -0.79 1.21
    -8 -4 34 4.84 5.93
    -8 -4 34 -1.63 0.75
    -8 -4 34 -0.71 1.17
    8 4 36 105.37 17.21
    -8 -4 36 115.71 20.57
    -8 4 36 99.65 18.85
    -8 -4 -36 101.36 18.41
    -8 4 -36 135.28 21.79
    -8 -4 -36 152.92 22.16
    -8 4 36 115.1 16.13
    -8 -4 36 130.86 20.66
    -8 -4 36 110.9 18.7
    -8 -4 36 114.39 17.31
    -8 -4 38 -1.5 2.75
    -8 4 38 5.2 3.48
    -8 -4 -38 -0.6 4.39
    -8 4 -38 -3.82 5.43
    -8 -4 -38 2.25 0.84
    -8 4 38 1.18 0.51
    8 4 38 -0.22 2.76
    -8 -4 38 2.08 4.99
    -8 -4 38 1.53 3.06
    -8 -4 38 1.35 2.86
    -8 -4 40 23.57 8.62
    -8 4 40 38.33 12.49
    -8 -4 -40 30 9.58
    -8 4 -40 36.95 12.5
    -8 -4 -40 21.46 9.05
    8 4 40 32.85 9.6
    -8 4 40 34.56 9.1
    -8 -4 40 33.23 10.67
    -8 -4 40 52.78 13.03
    -8 -4 40 33.09 9.5
    -8 4 42 0.24 2.43
    -8 -4 42 -3.36 4.4
    -8 4 42 1.57 2.89
    -8 -4 -42 3.18 3.67
    -8 4 -42 -2.03 4.49
    -8 -4 -42 -3.86 4.49
    -8 -4 42 -1.99 1.29
    -8 -4 42 -0.77 2.58
    -8 -4 42 -0.47 0.87
    -8 -4 44 78.43 18.13
    -8 4 44 86.55 18.74
    -8 -4 -44 51.67 14.72
    -8 4 -44 64.69 16.82
    -8 4 44 59.66 12.62
    -8 -4 44 82.87 16.86
    -8 -4 44 90.9 16.73
    -8 -4 46 4.72 2.6
    -8 4 46 1.77 4.08
    -8 -4 -46 3.8 6.27
    -8 4 -46 6.15 6.16
    -8 4 46 1.83 2.14
    -8 -4 46 2.55 3.16
    -8 -4 46 3.91 5.01
    -8 -4 48 150.19 26.79
    -8 4 48 154.85 27.79
    -8 -4 -48 183.1 27.73
    -8 4 -48 160.01 27.33
    -8 4 48 167.72 22.35
    -8 -4 48 192.56 25.67
    -8 -4 48 155.76 24.43
    -8 -4 50 1.1 2.75
    -8 4 50 11.33 9.29
    -8 -4 -50 5.86 6.35
    -8 4 -50 7.78 7.32
    -8 4 50 6.97 5.41
    -8 -4 50 6.97 5.57
    -8 -4 50 8.59 7.51
    -8 -4 52 305.46 35.59
    -8 -4 52 280.8 39.33
    -8 -4 -52 329.25 39.53
    -8 4 -52 308.37 41.8
    -8 4 52 247.19 29.61
    -8 4 52 268.5 38.48
    -8 4 54 8.74 7.92
    -8 -4 -54 2.92 8.29
    -8 4 -54 10.05 8.65
    -8 -4 54 4.73 5.46
    -8 4 54 10.55 6.87
    -8 -4 56 179.55 32.09
    -8 4 56 127.44 27.86
    -8 -4 -56 220.37 33.52
    -8 4 -56 212.75 33.97
    -8 4 56 211.91 27.38
    -8 -4 56 186.89 27.85
    -8 -4 58 0.37 3.76
    -8 4 58 1.89 4.19
    -8 -4 -58 13.38 8.97
    -8 4 -58 -0.3 7.21
    -8 4 58 4.98 5.11
    -8 -4 58 9.54 9.07
    -8 -4 60 67.04 20.86
    -8 4 -60 98.88 23.73
    -8 4 60 74.41 16.49
    -8 -4 60 94.18 19.76
    -8 -4 62 3.14 2.17
    -8 -6 0 -0.85 1.21
    -8 -6 0 -1.06 2.56
    -8 -6 0 -0.27 1.74
    -8 6 0 1.69 4.18
    -8 6 0 -1.2 3.07
    -8 6 0 -0.97 0.43
    -8 -6 2 141.53 16.43
    -8 -6 -2 113.36 15.34
    -8 6 2 239.42 25.18
    -8 6 -2 204.11 22.76
    -8 -6 2 216.68 22.63
    -8 -6 -2 199.12 21.77
    -8 6 2 237.9 25.51
    -8 6 -2 225.75 24.69
    -8 6 -2 262.71 26.05
    -8 6 2 247.23 24.51
    -8 -6 -2 223.22 23.18
    -8 -6 2 232.47 24.91
    -8 -6 -2 216.01 23.84
    -8 -6 4 13.01 5.48
    -8 -6 -4 18.43 6.5
    -8 -6 -4 8.62 4.52
    -8 -6 4 5.28 2.76
    -8 -6 -4 5.33 1.74
    -8 -6 4 12.98 4.58
    -8 -6 -4 6.11 3.33
    -8 6 4 10.01 4.7
    -8 6 -4 5.66 3.76
    -8 6 4 14.03 6.36
    -8 6 -4 15.17 6.51
    -8 6 -4 6.48 3.19
    -8 6 4 10.02 5.02
    -8 -6 6 2.9 2.88
    -8 -6 -6 -0.67 2.06
    -8 -6 -6 1.7 2.67
    -8 -6 6 1.4 1.78
    -8 -6 -6 0.33 1.18
    -8 6 6 2.17 2.83
    -8 -6 6 0.79 0.8
    -8 -6 -6 1.25 2.95
    -8 6 6 3.15 3.37
    -8 6 -6 4.13 3.11
    -8 6 -6 0.17 2.41
    -8 6 6 1.13 1.9
    -8 6 -6 0.97 1.46
    -8 -6 8 9.36 4.75
    -8 -6 -8 7.32 4.1
    -8 -6 -8 2.37 1.88
    -8 -6 8 4.65 2.81
    -8 6 8 3.18 1.35
    -8 -6 -8 5.35 2.84
    -8 6 -8 24.29 15.68
    -8 6 -8 6.91 4.23
    -8 6 8 5.43 3.9
    -8 6 -8 18.39 7.05
    -8 6 8 3.01 2.25
    -8 -6 10 104.63 16.82
    -8 -6 -10 106.38 15.54
    -8 -6 -10 97.72 14.96
    -8 -6 10 81.22 12.66
    -8 6 -10 116.42 16.86
    -8 -6 -10 83.21 13.62
    -8 6 -10 94.11 16.52
    -8 6 10 102.73 16.53
    -8 6 -10 108.05 16.9
    -8 6 10 77.61 12.57
    -8 6 10 113.5 17.11
    -8 -6 -12 21.22 6.91
    -8 -6 12 11.18 4.5
    -8 -6 12 17.44 6.91
    -8 -6 -12 15.06 5.62
    -8 6 -12 31.44 9.83
    -8 6 12 13.75 6.81
    -8 6 -12 18.04 7.15
    -8 6 12 11.02 5.15
    -8 6 12 5.27 2.8
    -8 -6 -12 14.01 6.64
    -8 -6 12 20.74 7.65
    -8 6 14 180.58 23.42
    -8 -6 -14 153.99 19.51
    -8 6 14 172.89 22.04
    -8 6 -14 152.28 20.85
    -8 -6 14 190.12 21.26
    -8 6 -14 207.62 25.53
    -8 6 14 122.51 16.34
    -8 -6 -14 158.55 20.25
    -8 -6 14 213.85 25.22
    -8 -6 -14 168.85 19.76
    -8 -6 14 174.41 19.84
    -8 -6 -16 23.56 7.06
    -8 -6 16 24.53 7.44
    -8 -6 -16 21.92 6.99
    -8 -6 16 25.01 7.7
    -8 6 -16 25.01 7.64
    -8 6 16 24.75 7.56
    -8 6 -16 23.17 7.96
    -8 6 16 26.22 8.84
    -8 -6 -16 19.09 7.1
    -8 -6 16 25.69 7.84
    -8 6 16 14.99 5.15
    -8 -6 18 2.57 2.65
    -8 -6 -18 6.34 3.65
    -8 -6 -18 4.84 3.66
    -8 6 -18 -1.63 2.38
    -8 6 18 6.46 4.5
    -8 6 18 3.83 3.82
    -8 6 -18 0.87 0.48
    -8 -6 18 5.89 3.86
    -8 -6 -18 3.21 2.92
    -8 -6 18 1.77 2.4
    -8 -6 20 90.14 14.09
    -8 -6 -20 63.22 11.68
    -8 -6 -20 69.49 13.54
    -8 6 -20 86.53 16.76
    -8 -6 20 83.2 14.06
    -8 6 20 69.4 15.1
    -8 6 20 86.23 15.1
    -8 6 -20 73.75 14.23
    -8 -6 -20 90.92 15.08
    -8 -6 20 95.19 16.8
    -8 -6 22 194.63 22.23
    -8 -6 -22 195.18 23
    -8 6 22 155.29 21.27
    -8 6 -22 166.82 21.96
    -8 6 -22 173.38 24.56
    -8 -6 -22 160.36 21.46
    -8 -6 22 194.93 25.21
    -8 -6 -22 142.86 18.04
    -8 -6 22 174.75 21.48
    -8 6 22 185.39 24.65
    -8 -6 24 67.26 12.23
    -8 -6 -24 42.7 9.49
    -8 -6 24 65.61 12.58
    -8 -6 24 56.68 13.78
    -8 -6 -24 61.48 12.82
    -8 6 -24 68.49 15.46
    -8 6 24 76.95 16.5
    -8 6 24 56.15 11.68
    -8 6 -24 70.22 13.85
    -8 -6 -24 60.97 12.67
    -8 -6 24 72.6 15.23
    -8 -6 26 212.44 27.51
    -8 -6 26 217.69 25.29
    -8 -6 -26 232.3 26.96
    -8 6 26 230.62 26.06
    -8 6 -26 245.62 27.39
    -8 6 -26 278.17 32.54
    -8 -6 -26 268.42 28.44
    -8 -6 26 310.24 33.29
    -8 -6 26 296.07 28.62
    -8 6 26 258.77 30.64
    -8 -6 28 42.6 10.86
    -8 -6 28 37.32 11.12
    -8 -6 -28 36.9 10.18
    -8 6 28 33.35 11.2
    -8 6 -28 49.62 13.7
    -8 6 28 34.63 9.21
    -8 6 -28 37.87 10.44
    -8 -6 -28 49.18 11.16
    -8 -6 28 62.94 13.96
    -8 -6 30 73.96 15.82
    -8 6 30 77.92 16.74
    -8 -6 -30 75.64 14.78
    -8 6 -30 82.24 17.72
    -8 6 30 70.41 13.57
    -8 6 -30 84.39 15.24
    -8 -6 -30 85.71 16.01
    -8 -6 30 109.27 19.52
    -8 -6 30 96.3 15.99
    -8 -6 32 24.48 9.38
    -8 6 32 26.63 9.3
    -8 -6 -32 24.29 8.03
    -8 6 -32 35.52 12.68
    -8 -6 32 24.13 8.02
    -8 6 32 21.57 7.27
    -8 6 -32 30.36 9.26
    -8 -6 -32 24.21 8.31
    -8 -6 32 31.78 10.24
    -8 -6 34 4.25 3.96
    -8 6 34 3.13 1.71
    -8 -6 -34 2.48 1.09
    -8 6 -34 -2.12 3.54
    -8 -6 34 2.02 2.56
    -8 -6 34 1.61 3.87
    -8 -6 36 34.48 11.3
    -8 6 36 37.12 11.77
    -8 -6 -36 20.27 8
    -8 6 -36 35.19 11.51
    -8 -6 36 31.61 10.09
    -8 -6 36 29.31 10.07
    -8 -6 38 37.5 12.41
    -8 6 38 22.43 10.62
    -8 -6 -38 41.17 11.98
    -8 6 -38 25.95 10.54
    -8 6 38 19.95 7.21
    -8 -6 38 35.35 11.58
    -8 -6 38 29.53 9.82
    -8 -6 40 15.77 8.49
    -8 6 40 33.48 11.92
    -8 -6 -40 24.79 9.13
    -8 6 -40 12.45 8.39
    -8 6 40 20.45 7.64
    -8 -6 40 29.8 10.41
    -8 -6 40 23.15 8.9
    -8 -6 42 93.26 20.87
    -8 6 42 94.97 21.01
    -8 -6 -42 108.69 20.18
    -8 6 -42 91.47 21.95
    -8 6 42 111.51 17.23
    -8 -6 42 135.54 22.86
    -8 -6 42 117.44 19.91
    -8 -6 44 6.08 6.54
    -8 6 44 12.67 9.91
    -8 -6 -44 16.03 7.89
    -8 6 -44 4.82 6.27
    -8 6 44 4.12 3.95
    -8 -6 44 9 5.44
    -8 -6 44 15.35 6.6
    -8 -6 46 26.32 11.5
    -8 6 46 23.97 11.14
    -8 -6 -46 23.72 9.99
    -8 6 -46 32.32 11.74
    -8 6 46 27.97 8.97
    -8 -6 46 29.06 10.23
    -8 -6 46 32.96 10.31
    -8 -6 48 8.39 6.39
    -8 6 48 0.45 4.99
    -8 -6 -48 12.16 7.44
    -8 6 -48 7.91 6.83
    -8 6 48 2.92 3.16
    -8 -6 48 -5.66 4.61
    -8 -6 48 2.38 1.83
    -8 -6 50 -1.31 2.59
    -8 6 50 2.7 6.66
    -8 -6 -50 -4.85 4.46
    -8 6 -50 6.22 7.68
    -8 6 50 0.42 2.31
    -8 -6 50 -1.43 3.07
    -8 -6 52 -4.55 4.93
    -8 6 52 5.53 7.61
    -8 -6 -52 -6.89 5.44
    -8 6 -52 4.68 6.16
    -8 6 52 -3.58 3.25
    -8 -6 52 1.43 3.42
    -8 -6 54 9.8 7.39
    -8 6 54 0.34 3.63
    -8 -6 -54 6.28 4.99
    -8 6 -54 4.02 8.59
    -8 -6 54 4.03 2.52
    -8 -6 56 -1.05 2.47
    -8 6 56 -0.09 3.44
    -8 -6 -56 -0.47 1.55
    -8 6 -56 4.59 5.79
    -8 6 56 -3.1 3.14
    -8 -6 56 0.16 2.45
    -8 -6 58 -2.41 3.84
    -8 -6 58 2.58 4.17
    -8 -8 0 2463.62 127.5
    -8 8 0 2753.22 136.59
    -8 8 0 2470.75 137.36
    -8 -8 0 2300.43 131.26
    -8 8 0 2698.37 136.88
    -8 -8 0 2468.24 135.29
    -8 8 -2 10.08 6.26
    -8 -8 2 24.38 11.35
    -8 -8 2 0.78 1.37
    -8 -8 -2 1.92 4.55
    -8 -8 2 8.26 6.91
    -8 -8 -2 12.64 7.67
    -8 8 2 30.78 11.43
    -8 8 -2 21.8 10.57
    -8 8 2 23.41 9.02
    -8 8 -2 16.39 9.28
    -8 8 2 12.67 8.84
    -8 -8 4 1574.57 91.1
    -8 -8 -4 1598.24 90.27
    -8 8 4 1918.59 101.26
    -8 8 -4 1724.64 96.51
    -8 8 4 1749.66 102.06
    -8 8 -4 1698.11 100.9
    -8 -8 4 1697.96 96.34
    -8 -8 -4 1589.92 95.25
    -8 8 -4 1995.74 104.66
    -8 8 4 1404.86 92.44
    -8 -8 4 1810.85 101.81
    -8 -8 6 16.44 9.24
    -8 -8 6 -5.82 4.71
    -8 -8 -6 -2.83 4.17
    -8 8 6 15.33 7.7
    -8 -8 6 -1.75 4.29
    -8 -8 -6 -5.56 6.68
    -8 8 6 15.97 8.99
    -8 8 -6 16.7 8.92
    -8 8 -6 7.37 8.23
    -8 8 6 5.61 4.18
    -8 8 -6 3.49 4.23
    -8 8 8 679.63 52.17
    -8 8 8 679.93 53.23
    -8 8 -8 622.93 51.2
    -8 -8 -8 596.55 47.26
    -8 8 -8 629.13 47.87
    -8 8 -8 753.25 56.37
    -8 -8 8 667.13 52.88
    -8 -8 8 700.38 47.78
    -8 -8 10 10.31 6.93
    -8 -8 10 7.36 5.89
    -8 8 -10 12.27 5.51
    -8 -8 -10 8.51 4.85
    -8 8 10 6.68 4.89
    -8 8 -10 13.2 7.02
    -8 8 -10 12.38 5.5
    -8 8 10 8.28 5.92
    -8 8 12 311.84 32.94
    -8 8 12 262.24 31.06
    -8 8 -12 284.99 31.6
    -8 -8 -12 272.92 28.6
    -8 8 -12 362.16 36.98
    -8 -8 -12 292.48 28.98
    -8 -8 12 330.37 34.68
    -8 -8 12 300.64 29.12
    -8 -8 14 3.53 4.61
    -8 -8 14 -0.58 3.44
    -8 -8 -14 8 5.06
    -8 -8 -14 3.75 2.52
    -8 8 -14 2.34 3.3
    -8 8 14 -1.88 2.25
    -8 8 -14 5.25 5.36
    -8 8 14 3.23 3.65
    -8 8 16 209.33 26.57
    -8 8 -16 167.29 23.51
    -8 -8 -16 169.23 22.2
    -8 8 -16 193.58 27.53
    -8 -8 -16 181.53 22.35
    -8 -8 16 223.42 28.28
    -8 -8 16 203.62 23.99
    -8 8 16 207.65 26.72
    -8 -8 18 0.65 3.22
    -8 -8 -18 -0.76 0.67
    -8 -8 18 1.06 3.86
    -8 -8 -18 -1.35 2.82
    -8 8 -18 -0.91 1.78
    -8 8 18 1.37 3.12
    -8 8 -18 4.18 2.91
    -8 8 18 2.33 4.12
    -8 -8 -20 132.48 19.27
    -8 -8 -20 145.04 20.48
    -8 8 -20 141.48 23.49
    -8 8 20 150.16 22.33
    -8 8 -20 133.28 21.19
    -8 8 20 151.24 23.55
    -8 -8 20 179.29 22.95
    -8 -8 20 174.88 25.15
    -8 -8 -22 4.18 3.16
    -8 -8 22 2.58 2.25
    -8 -8 22 2.08 2.25
    -8 -8 -22 -0.58 2.16
    -8 8 -22 2.71 4.61
    -8 8 22 4.51 4.79
    -8 8 22 -2.34 2.65
    -8 8 -22 2.69 2.28
    -8 -8 22 0.34 4.02
    -8 -8 -24 35.72 9.67
    -8 -8 24 40.63 11
    -8 -8 24 31.66 10.41
    -8 -8 -24 36.34 10.03
    -8 8 -24 41.92 13.77
    -8 8 24 39.98 12.16
    -8 8 24 35.41 10.14
    -8 8 -24 32.27 9.89
    -8 -8 24 36.3 11.67
    -8 -8 26 -0.62 3
    -8 -8 26 -1.75 3.56
    -8 -8 -26 3.2 1.58
    -8 8 -26 0.7 2.94
    -8 8 26 5.96 5.31
    -8 8 26 2.8 3.51
    -8 8 -26 1.05 4.34
    -8 -8 26 -0.02 2.99
    -8 -8 28 19.32 8.08
    -8 -8 28 12.82 5.22
    -8 -8 -28 4.15 4.75
    -8 8 28 29.78 11.26
    -8 8 -28 16.37 7.52
    -8 8 28 11.77 5.83
    -8 8 -28 12.77 6.27
    -8 -8 28 9.24 6.89
    -8 -8 30 0.51 2.19
    -8 -8 30 0.06 1.34
    -8 -8 -30 -2.05 2.08
    -8 8 30 2.38 4.9
    -8 8 -30 -2.18 3.45
    -8 8 30 -6.75 4.46
    -8 8 -30 -5.03 3.84
    -8 -8 30 1.1 1.69
    -8 -8 32 2.65 2.51
    -8 -8 32 3.73 1.17
    -8 8 32 13.44 7.07
    -8 -8 -32 4.27 3.61
    -8 8 -32 9.98 5.28
    -8 8 32 7.27 4.59
    -8 8 -32 15.16 6.94
    -8 -8 32 4.94 4.24
    -8 -8 34 0.76 2.64
    -8 -8 34 0.2 3.97
    -8 8 34 -2.22 3.4
    -8 -8 -34 1.04 1.89
    -8 8 -34 2.57 5
    -8 -8 34 2.84 4.9
    -8 -8 36 67.56 16.76
    -8 8 36 76.74 18.38
    -8 -8 -36 98.4 18.92
    -8 8 -36 71.58 19.24
    -8 -8 36 137.94 24.11
    -8 -8 36 107.63 19.29
    -8 -8 38 -0.11 3.21
    -8 8 38 -3.99 4.57
    -8 -8 -38 5.68 7.95
    -8 8 -38 4.07 6.03
    -8 -8 38 2.42 4.22
    -8 -8 38 -1.57 2.34
    -8 -8 40 197.57 31.93
    -8 -8 -40 321.05 36.71
    -8 8 -40 251.87 37.19
    -8 -8 40 324.65 39.03
    -8 -8 40 311.83 35.16
    -8 8 40 229.05 34.66
    -8 -8 42 -0.86 4.82
    -8 8 42 4.03 5.9
    -8 -8 -42 16.84 10.19
    -8 8 -42 18.83 11.31
    -8 -8 42 6.03 6.19
    -8 -8 42 11.15 8.5
    -8 -8 44 143.63 27.85
    -8 -8 -44 222.1 31.8
    -8 8 44 203.61 33.2
    -8 8 -44 184.62 31.83
    -8 -8 44 262.6 34.62
    -8 -8 44 227.67 30.71
    -8 8 46 4.05 7.28
    -8 -8 -46 8.24 11.7
    -8 8 -46 12.23 10.23
    -8 -8 46 7.89 7.11
    -8 -8 46 5.05 7.02
    -8 -8 48 86.17 21.32
    -8 8 48 99.92 24.13
    -8 -8 -48 105.25 22.33
    -8 8 -48 98.96 23.67
    -8 -8 48 113.48 22.53
    -8 -8 48 60.38 15.98
    -8 -8 50 -0.98 3.4
    -8 8 50 6.31 9.32
    -8 -8 -50 0.25 7.1
    -8 8 -50 4.13 6.82
    -8 -8 50 3.51 4.34
    -8 -8 52 14.48 9.4
    -8 8 52 71.52 20.7
    -8 -8 -52 57.17 16.76
    -8 8 -52 48.38 18.49
    -8 -8 52 52.82 15.56
    -8 -8 54 0.41 1.22
    -8 -10 0 -1.79 3.36
    -8 -10 0 1.72 4
    -8 10 0 2.85 4.99
    -8 -10 2 35.34 9.24
    -8 -10 -2 30.1 8.43
    -8 -10 2 31.98 9.95
    -8 -10 -2 25.89 8.63
    -8 10 2 23.94 8.05
    -8 10 -2 26 8.8
    -8 -10 4 -0.01 1
    -8 -10 -4 -5.55 3.48
    -8 -10 4 -3.37 3.83
    -8 -10 -4 -7.54 4.48
    -8 10 4 -0.5 2.12
    -8 10 4 -0.53 5.38
    -8 10 -4 1.33 3.75
    -8 10 -4 -2.02 5.08
    -8 -10 6 2.84 2.3
    -8 -10 -6 0.9 0.89
    -8 10 6 0.98 2
    -8 -10 6 -0.07 0.37
    -8 -10 -6 -1.55 3.3
    -8 10 6 0.96 1.98
    -8 10 -6 -1.74 3.92
    -8 10 -6 -0.44 3.22
    -8 -10 8 2.81 3.07
    -8 -10 8 -0.92 2.53
    -8 10 8 7.14 3.82
    -8 -10 -8 2.53 1.99
    -8 -10 -8 1.43 3.2
    -8 10 8 4.22 3.26
    -8 10 -8 -0.18 1.83
    -8 10 10 85.26 16.9
    -8 -10 10 79.72 17.06
    -8 -10 10 73.11 14.38
    -8 -10 -10 76.23 15.04
    -8 10 10 78.11 17.2
    -8 10 -10 83.02 17.19
    -8 10 -10 81.22 18.38
    -8 -10 12 10.73 6.45
    -8 -10 12 13.74 6.8
    -8 -10 -12 17.56 7.48
    -8 10 12 14.05 8.51
    -8 10 -12 9.64 6.8
    -8 10 -12 7.98 5.16
    -8 10 12 15.83 7.92
    -8 -10 14 121.08 21.96
    -8 -10 14 105.6 18.1
    -8 -10 -14 87.52 16.25
    -8 10 14 102.53 20.01
    -8 10 -14 106.34 19.71
    -8 10 -14 113.32 22.13
    -8 10 14 131.73 21.83
    -8 -10 16 62.05 15.83
    -8 -10 16 50.01 12.22
    -8 -10 -16 37.15 10.52
    -8 10 16 42.69 13.32
    -8 10 -16 39.57 12.24
    -8 10 -16 42.8 13.16
    -8 10 16 48.11 13.94
    -8 -10 18 60.06 14.82
    -8 -10 18 56.58 12.93
    -8 -10 -18 46.18 11.91
    -8 10 18 44.49 13.24
    -8 10 -18 46.4 12.63
    -8 10 -18 64 16.55
    -8 10 18 70.01 16.85
    -8 -10 20 25.31 10.43
    -8 -10 20 22.37 8.98
    -8 -10 -20 30.92 9.77
    -8 10 -20 25.96 10.77
    -8 10 20 37.6 12.07
    -8 10 -20 13.99 6.98
    -8 10 20 24.45 9.84
    -8 -10 22 12.42 5.57
    -8 -10 22 12.23 6.58
    -8 -10 22 3.18 1.63
    -8 -10 -22 16.96 8.39
    -8 10 -22 6.99 5.69
    -8 10 22 12.16 7.31
    -8 10 -22 8.91 5.41
    -8 10 22 8.88 5.65
    -8 -10 24 39.64 13.14
    -8 -10 24 34.23 10.48
    -8 -10 24 24.42 8.65
    -8 -10 -24 10.81 5.82
    -8 10 -24 20.84 10.24
    -8 10 24 25.82 9.74
    -8 10 -24 28.07 10.08
    -8 10 24 33.03 11.72
    -8 -10 26 -0.69 1.53
    -8 -10 26 3 3.68
    -8 -10 -26 0.37 2.03
    -8 10 -26 7.34 7.15
    -8 10 26 0.02 1.84
    -8 10 26 -1.36 2.31
    -8 10 -26 -2.55 2.96
    -8 -10 26 -1.42 4.55
    -8 -10 28 17.67 7.27
    -8 -10 28 16.34 7.29
    -8 -10 -28 18.3 7.55
    -8 10 -28 22.93 11.19
    -8 10 28 20.06 9.32
    -8 10 28 14.84 7.47
    -8 10 -28 19.81 8.34
    -8 -10 28 24.85 10.88
    -8 -10 30 -1.56 4.03
    -8 -10 30 -1.46 4.47
    -8 -10 -30 -0.38 3.57
    -8 10 -30 6.27 7.12
    -8 10 30 0.78 3.38
    -8 10 30 -3.64 4.96
    -8 10 -30 -1.28 2.8
    -8 -10 30 -0.46 4.04
    -8 -10 32 29.57 10.08
    -8 -10 32 17.8 7.92
    -8 -10 -32 11.77 6.23
    -8 10 32 28.96 11.63
    -8 10 -32 22.68 11.59
    -8 10 32 17.81 7.69
    -8 10 -32 9.81 6.16
    -8 -10 32 22.3 9.85
    -8 -10 34 -11.84 6.7
    -8 -10 34 1.79 3.03
    -8 -10 -34 0.74 2.3
    -8 10 34 0.89 2.06
    -8 10 -34 3.69 4.57
    -8 -10 34 -11.1 7.17
    -8 -10 36 1.77 3.87
    -8 -10 36 9.49 6.67
    -8 10 36 4.11 5
    -8 -10 -36 0.24 1.19
    -8 10 -36 4.12 9.02
    -8 -10 36 3.88 3.03
    -8 -10 38 -5.09 5.39
    -8 -10 38 2.38 3.37
    -8 10 38 1.35 3.72
    -8 -10 -38 -1.12 2.08
    -8 10 -38 2.64 6.28
    -8 -10 38 -10.87 7.23
    -8 -10 40 -0.9 4.41
    -8 -10 40 3.54 3.9
    -8 10 40 13.65 7.69
    -8 -10 -40 -0.31 3.81
    -8 10 -40 2.28 5.34
    -8 -10 40 10 7.8
    -8 -10 42 4.64 4.2
    -8 10 42 4.32 3.06
    -8 -10 -42 -4.91 4.55
    -8 10 -42 2.77 5.32
    -8 -10 42 3.63 2.12
    -8 -10 42 -0.22 4.71
    -8 -10 44 2.57 0.48
    -8 10 44 4.4 4.62
    -8 -10 -44 4.13 5.23
    -8 10 -44 2.86 3.87
    -8 -10 44 6.4 5.89
    -8 -10 44 -5.26 4.73
    -8 -10 46 1.59 1.63
    -8 10 46 2.88 3.81
    -8 -10 -46 3.45 4.11
    -8 10 -46 6.52 4.61
    -8 -10 46 1.63 2.82
    -8 -10 46 -3.06 2.35
    -8 -10 48 12.8 9.41
    -8 -10 50 18.65 10.76
    -8 -12 0 107.1 17.1
    -8 -12 0 115.71 19.5
    -8 12 0 134.97 24.1
    -8 -12 2 -4.88 3.85
    -8 -12 2 -1.86 1.86
    -8 -12 -2 -2.17 4.85
    -8 12 2 5.84 6.39
    -8 12 -2 1.93 4.46
    -8 -12 4 230.26 26.49
    -8 -12 -4 210.33 25.61
    -8 12 4 223.55 32.34
    -8 12 -4 219.82 31.83
    -8 -12 4 239.52 28.51
    -8 -12 -4 212.65 27.63
    -8 -12 6 -1.78 3.49
    -8 -12 -6 7.65 10.82
    -8 -12 -6 1.14 4.94
    -8 12 6 4.17 7.51
    -8 12 -6 9.34 6.42
    -8 -12 -8 508.39 44.41
    -8 12 8 629.81 57.98
    -8 12 -8 583.11 54.92
    -8 -12 -8 612.66 50.97
    -8 -12 8 599.53 49.68
    -8 -12 10 16.95 12.52
    -8 -12 -10 5.45 6.5
    -8 -12 -10 8.64 11.87
    -8 12 10 23.12 11.65
    -8 12 -10 16.25 9.34
    -8 -12 -12 549.51 46.69
    -8 12 12 719.96 63.55
    -8 12 -12 582.82 56.25
    -8 -12 -12 583.45 51.41
    -8 -12 12 736.08 61.56
    -8 -12 12 651.77 53.36
    -8 -12 14 9.24 8.22
    -8 -12 14 5.38 9.81
    -8 -12 -14 4.62 5.82
    -8 12 14 6.09 7.01
    -8 12 -14 13.01 8.94
    -8 12 16 405.06 46.01
    -8 12 -16 312.59 39.22
    -8 -12 -16 304.13 35.05
    -8 12 -16 281.15 40
    -8 -12 16 380.92 43.77
    -8 -12 16 376.23 39.16
    -8 -12 18 2.01 4.23
    -8 -12 18 4.74 6.67
    -8 -12 -18 3.38 7.22
    -8 12 18 8.72 5.95
    -8 12 -18 13.62 7.66
    -8 12 -18 3.74 5.3
    -8 -12 20 62.12 16.65
    -8 -12 20 59.13 14.92
    -8 -12 -20 40.88 12.45
    -8 12 20 67.76 17.98
    -8 12 -20 47.94 14.09
    -8 12 -20 43.75 15.56
    -8 -12 22 2.78 2.48
    -8 -12 22 4.66 4.52
    -8 -12 -22 2.09 4
    -8 12 22 2.51 1.87
    -8 12 -22 2.01 2.45
    -8 12 -22 10.72 7.34
    -8 12 22 2.38 3.26
    -8 -12 24 -7.64 6.07
    -8 -12 24 1.06 2.8
    -8 -12 24 2.69 3.06
    -8 -12 -24 -1.58 2.96
    -8 12 -24 -0.78 5.15
    -8 12 24 -3.91 5
    -8 12 -24 -4.93 5.68
    -8 12 24 0.33 1.24
    -8 -12 26 -3.23 2.68
    -8 -12 26 -2.19 5.54
    -8 -12 26 -5.12 4.54
    -8 -12 -26 0.23 2.88
    -8 12 -26 -3.55 3.62
    -8 12 26 3.33 3.2
    -8 12 -26 1.39 3.46
    -8 12 26 -4.92 4.81
    -8 -12 28 20.42 10.8
    -8 -12 28 20.71 9.69
    -8 -12 28 8.35 3.66
    -8 -12 -28 21.12 8.41
    -8 12 -28 15.6 11.3
    -8 12 28 15.61 9.4
    -8 12 -28 5.2 3.92
    -8 12 28 3.84 2.53
    -8 -12 30 -0.89 1.41
    -8 -12 30 -2.74 3.41
    -8 -12 -30 0.9 6.46
    -8 12 -30 -6.29 5.74
    -8 12 30 4.79 5.28
    -8 12 30 -2.15 3.26
    -8 12 -30 -1.54 3.9
    -8 -12 30 3.42 4.19
    -8 -12 32 12.9 8.93
    -8 -12 32 16.26 8.96
    -8 -12 -32 22.99 9.71
    -8 12 -32 14.7 10.13
    -8 12 32 12.46 7.57
    -8 -12 32 25.28 11.22
    -8 -12 34 -0.92 1.03
    -8 -12 34 0.37 1.45
    -8 -12 -34 5.61 7.7
    -8 12 -34 3.83 1.63
    -8 12 34 -11.88 7.86
    -8 -12 34 -10.04 7.3
    -8 -12 36 9.4 5.46
    -8 -12 36 -0.12 0.79
    -8 -12 -36 13.89 7.71
    -8 12 -36 2.48 4.79
    -8 12 36 2.77 2.48
    -8 -12 36 -1.47 5.62
    -8 -12 38 -2.48 3.38
    -8 -12 38 4.48 4.94
    -8 -12 -38 0.74 4.83
    -8 12 38 -5.08 4.68
    -8 12 -38 1.6 5.77
    -8 -12 40 5.46 4.57
    -8 12 40 8.44 5.93
    -8 12 -40 10.04 8.51
    -8 -12 40 5.26 5.19
    -8 -12 42 0.93 2.11
    -8 12 42 -2.24 7.77
    -8 -12 42 -2.62 6.96
    -8 -12 44 11.01 7.88
    -8 -14 0 -2.19 4.19
    -8 -14 0 1.79 3.67
    -8 14 0 5.09 3.78
    -8 -14 2 33.28 10.56
    -8 -14 -2 25.18 9.11
    -8 -14 -2 33.92 11.59
    -8 14 2 22.08 12.46
    -8 14 -2 34.27 13.52
    -8 -14 4 -0.26 1.55
    -8 -14 -4 0.59 2.03
    -8 -14 -4 -0.31 3.79
    -8 14 4 2.98 3.78
    -8 14 -4 1.24 2.33
    -8 -14 6 6.82 5.23
    -8 -14 -6 4.89 4.22
    -8 -14 -6 10.02 6.56
    -8 14 6 11.64 8.23
    -8 14 -6 -0.04 3.34
    -8 -14 8 0.39 1.16
    -8 -14 -8 0.52 3.42
    -8 -14 -8 -5.05 4.32
    -8 14 8 0.63 1.11
    -8 14 -8 1.7 3.52
    -8 -14 10 0.89 1.44
    -8 -14 -10 -0.74 1.85
    -8 -14 -10 -0.37 4.37
    -8 14 10 1.72 1.49
    -8 14 -10 -3.35 5.59
    -8 -14 12 2.11 2.26
    -8 -14 -12 2.07 2.78
    -8 -14 -12 7.92 5.22
    -8 14 12 3.86 5.26
    -8 14 -12 10.3 7.12
    -8 -14 14 -1.25 6.06
    -8 -14 14 -1.51 2.21
    -8 -14 -14 -1.74 2.31
    -8 -14 -14 1.4 2.3
    -8 14 14 -5.82 5.69
    -8 14 -14 -0.61 3.95
    -8 -14 16 1.22 2.91
    -8 -14 16 2.47 3.11
    -8 -14 -16 10.14 5.88
    -8 -14 -16 1.6 2.48
    -8 14 16 5.56 6.95
    -8 14 -16 13.46 9.15
    -8 -14 18 0.76 1.48
    -8 -14 18 2.86 4.33
    -8 -14 -18 0.52 4.14
    -8 14 18 -6.42 6.1
    -8 14 -18 11.08 7.37
    -8 -14 20 18.88 10.21
    -8 -14 20 9.24 6.64
    -8 -14 -20 13.96 7.92
    -8 14 20 11.02 8.25
    -8 14 -20 12.33 8.94
    -8 -14 22 33.97 12.89
    -8 -14 22 13.07 7.93
    -8 -14 -22 21.68 10.06
    -8 14 22 15.17 9.38
    -8 14 -22 25.48 11.27
    -8 -14 24 11.45 7.39
    -8 -14 24 15.56 9.92
    -8 -14 -24 19.67 10.5
    -8 14 24 13.31 8.98
    -8 14 -24 13.85 7.94
    -8 -14 26 17.72 10.98
    -8 -14 26 21.62 10.63
    -8 -14 -26 20.76 9.73
    -8 14 26 27.58 13.27
    -8 14 -26 24.44 11.19
    -8 -14 28 2.26 3.24
    -8 -14 28 6.92 6.39
    -8 -14 -28 13.37 7.55
    -8 14 28 10.33 7.96
    -8 14 -28 6.39 3.49
    -8 -14 30 12.13 8.77
    -8 -14 30 6.74 5.67
    -8 -14 30 0.53 2.62
    -8 14 -30 2 3.48
    -8 14 -30 3.06 5.08
    -8 14 -32 1.44 3.32
    -8 -14 32 -1.46 5.43
    -8 14 -34 5.17 5.68
    -8 -16 0 201.32 28.71
    -8 -16 2 12.87 18.96
    -8 -16 -2 -0.38 13.58
    -8 -16 4 143.45 24.27
    -8 -16 -4 116.79 21.23
    -8 -16 6 -0.29 7.83
    -8 -16 -6 -5.8 7.2
    -8 -16 8 59.05 16.16
    -8 -16 -8 36.51 11.99
    -8 -16 10 0.06 2.62
    -8 -16 -10 -1.09 2.7
    -8 -16 12 24.28 10.17
    -8 -16 -12 9.52 6.71
    -8 -16 14 10.13 6.58
    -8 -16 -14 -2.69 1.97
    -8 -16 -16 14.59 8.31
    -9 1 -1 63.51 9.42
    -9 -1 1 111.28 13.44
    -9 -1 -1 125.64 14.56
    -9 1 1 133.28 17.39
    -9 1 -1 135.09 17.37
    -9 -1 1 144.32 18.19
    -9 -1 -1 144.81 18.39
    -9 1 -1 126.3 16.84
    -9 1 1 156.35 18.79
    -9 -1 1 139.3 17.96
    -9 1 -1 133.77 16.89
    -9 1 1 157.3 18.29
    -9 -1 1 123.88 16.56
    -9 -1 -1 136.63 17
    -9 -1 -1 124.48 16.64
    -9 -1 3 12.73 5.25
    -9 -1 3 4.27 2.36
    -9 1 3 8.64 4.62
    -9 -1 -3 3.3 2.03
    -9 1 -3 9.2 4.51
    -9 1 -3 12.89 6.48
    -9 1 -3 6.12 3.67
    -9 1 3 12.23 4.99
    -9 -1 3 13.12 5.23
    -9 -1 -3 5.54 3.72
    -9 -1 -3 4.19 3.16
    -9 1 3 5.95 3.78
    -9 -1 3 4.8 4.28
    -9 1 5 140.24 17.94
    -9 -1 5 153.6 18.61
    -9 1 -5 70.43 10.45
    -9 -1 -5 155.11 16.43
    -9 1 -5 147.85 18.94
    -9 1 -5 130.91 17.32
    -9 -1 -5 141.85 17.68
    -9 1 5 149.83 18.78
    -9 -1 5 137.19 17.47
    -9 1 -5 149.98 17.39
    -9 1 5 122.34 16.61
    -9 -1 5 136.25 17.99
    -9 -1 -5 127.04 16.55
    -9 -1 7 40.76 9.48
    -9 -1 7 57.51 11.47
    -9 1 -7 25.85 6.02
    -9 -1 -7 50.45 9.4
    -9 1 -7 59.56 11.58
    -9 1 7 54.46 10.88
    -9 1 -7 53.34 9.96
    -9 1 7 51.75 10.59
    -9 -1 -7 51.45 10.41
    -9 -1 7 47.8 10.31
    -9 -1 -7 50.49 9.83
    -9 1 7 61.77 11.58
    -9 -1 9 5.83 4.08
    -9 -1 9 9.47 4.69
    -9 1 -9 5.97 2.83
    -9 -1 -9 12.21 4.13
    -9 1 9 6.86 4.5
    -9 1 -9 12.9 5.67
    -9 1 -9 11.03 4.52
    -9 -1 -9 8.99 4.84
    -9 1 9 10.16 4.35
    -9 -1 9 11.51 4.99
    -9 -1 -9 10.53 4.74
    -9 1 9 9.56 4.74
    -9 1 11 176.23 21.58
    -9 -1 11 186.96 21.58
    -9 -1 -11 191.34 19.43
    -9 1 -11 104.11 14.15
    -9 1 -11 166.66 20.65
    -9 -1 -11 175.1 20.85
    -9 1 11 168.84 20.09
    -9 -1 11 178.87 20.78
    -9 1 -11 185.67 19.03
    -9 1 11 150.14 19.35
    -9 -1 11 182.13 21.36
    -9 -1 -11 172.76 19.08
    -9 1 13 151.69 19.99
    -9 -1 13 149.13 19.74
    -9 -1 -13 154.08 18.02
    -9 1 -13 99.95 13.89
    -9 1 -13 165.01 20.35
    -9 -1 -13 143.28 18.77
    -9 1 13 164.84 19.49
    -9 -1 13 137.9 18.48
    -9 1 -13 154.67 17.08
    -9 1 13 144.55 18.54
    -9 -1 13 146.75 19.54
    -9 -1 -13 169.97 18.33
    -9 1 15 328.58 30.43
    -9 -1 15 346.24 30.97
    -9 -1 -15 309.37 26.4
    -9 1 -15 188.56 21.14
    -9 1 -15 313.78 29.3
    -9 -1 -15 314.92 29.1
    -9 1 15 286.76 27.03
    -9 1 -15 194.16 20.98
    -9 1 15 311.93 28.78
    -9 -1 15 299.47 28.89
    -9 -1 -15 238.48 23.48
    -9 1 17 154.05 20.4
    -9 -1 17 142.97 19.58
    -9 -1 -17 179.63 19.64
    -9 1 -17 107 15.26
    -9 1 -17 179.31 21.89
    -9 -1 -17 180.49 21.55
    -9 1 17 139.29 18.18
    -9 1 -17 157.28 16.88
    -9 1 17 162.98 20.11
    -9 -1 17 180.49 21.79
    -9 -1 -17 111.99 15.37
    -9 1 19 237.43 26.08
    -9 -1 19 216.83 24.96
    -9 -1 -19 206.4 22.29
    -9 1 -19 172.14 19.95
    -9 1 -19 221.14 25.04
    -9 -1 -19 223.71 24.95
    -9 1 19 189.81 23.02
    -9 -1 19 248.24 26.43
    -9 -1 21 127.98 18.49
    -9 1 -21 116.7 15.52
    -9 -1 -21 108.87 15.83
    -9 1 -21 107.15 17.4
    -9 1 21 121.09 17.86
    -9 -1 21 140.43 19.44
    -9 -1 -21 123.97 18.57
    -9 1 21 120.43 18.66
    -9 1 23 374.76 35.13
    -9 -1 23 350.98 33.7
    -9 -1 -23 315.04 29.56
    -9 1 -23 304.64 28.14
    -9 1 -23 320.32 32.69
    -9 -1 -23 338.93 32.91
    -9 1 23 345.59 31.89
    -9 -1 23 351.32 33.32
    -9 1 25 219.54 27.11
    -9 -1 25 246.91 27.64
    -9 -1 -25 195.47 22.71
    -9 1 -25 206.27 22.43
    -9 1 -25 205.68 25.57
    -9 -1 -25 235.6 26.91
    -9 1 25 207.28 24.55
    -9 -1 25 242.93 27
    -9 1 27 327.85 34.53
    -9 -1 27 357.37 35.13
    -9 -1 -27 291.23 29.32
    -9 1 -27 295.28 28.79
    -9 1 -27 321.35 33.25
    -9 -1 -27 359.85 34.61
    -9 1 27 324.83 32.43
    -9 -1 27 346.19 33.49
    -9 -1 29 362.24 36.03
    -9 -1 -29 303.39 30.8
    -9 1 -29 315.03 30.52
    -9 1 -29 356.45 35.8
    -9 -1 -29 346.7 35.08
    -9 1 29 352.87 34.03
    -9 -1 29 349.43 34.09
    -9 1 29 357.36 36.3
    -9 -1 31 202.92 26.64
    -9 -1 -31 167.74 22.39
    -9 1 -31 181.66 22.66
    -9 1 -31 207.31 27.05
    -9 -1 -31 222.09 27.57
    -9 1 31 213.5 25.45
    -9 -1 31 234.25 27.09
    -9 1 31 222.27 28.2
    -9 -1 33 268.26 31.21
    -9 -1 -33 203.34 25.17
    -9 1 -33 198.58 24.92
    -9 1 -33 275.04 31.53
    -9 -1 -33 277.53 31.08
    -9 1 33 241.82 27.76
    -9 -1 33 273.7 30.01
    -9 1 33 254.6 30.96
    -9 -1 -35 59.55 13.12
    -9 1 -35 56.93 13.38
    -9 1 -35 66.73 15.51
    -9 1 35 74.14 15.94
    -9 -1 -35 85.06 16.96
    -9 -1 35 79.37 16.7
    -9 1 35 77.16 14.85
    -9 -1 35 70.15 14.94
    -9 -1 -37 100.18 17.53
    -9 1 -37 93.69 17.4
    -9 1 -37 113.27 20.27
    -9 1 37 131.64 21.78
    -9 -1 -37 96.76 18.82
    -9 -1 37 117.44 20.7
    -9 -1 37 104.89 18.05
    -9 -1 -39 28.24 9.4
    -9 1 -39 25.39 9.72
    -9 1 39 36.5 10.99
    -9 1 -39 44.22 12.86
    -9 -1 -39 34.78 11.68
    -9 -1 39 36.93 11.89
    -9 -1 39 37.64 10.68
    -9 -1 -41 107.41 19.19
    -9 1 -41 89.39 18.82
    -9 1 41 98.09 19.97
    -9 1 -41 124.44 22.08
    -9 -1 -41 122.66 21.85
    -9 -1 41 148.74 24.16
    -9 -1 41 129.4 20.6
    -9 -1 -43 28.22 9.82
    -9 1 -43 25.07 8.98
    -9 1 43 26.27 11.32
    -9 1 -43 39 12.98
    -9 -1 -43 29.89 11.01
    -9 -1 43 42.57 13.15
    -9 -1 43 33.94 10.33
    -9 -1 -45 104.93 19.93
    -9 1 -45 97.62 18.8
    -9 1 45 111.52 21.81
    -9 1 -45 114.55 22.07
    -9 -1 -45 125.76 22.79
    -9 -1 45 91.7 19.77
    -9 -1 45 99.85 18.58
    -9 -1 -47 23.41 9.63
    -9 1 -47 16.63 8.41
    -9 1 47 30.93 11.22
    -9 1 -47 30.69 11.68
    -9 -1 -47 31.38 11.89
    -9 -1 47 18.99 9.19
    -9 -1 47 26.64 9.85
    -9 -1 -49 35.65 12.48
    -9 1 -49 43.05 13.26
    -9 1 49 47.41 15.12
    -9 1 -49 55.72 16.1
    -9 -1 49 57.27 15.91
    -9 -1 -49 51 15.59
    -9 -1 49 49.23 13.14
    -9 -1 -51 7.29 6.13
    -9 1 51 8.85 6.26
    -9 1 -51 1.77 3.93
    -9 1 -51 -0.28 1.91
    -9 -1 51 -0.02 3.02
    -9 -1 -51 2.69 4.24
    -9 1 53 5.94 5.25
    -9 1 -53 3.59 2.3
    -9 1 -53 8.56 6.89
    -9 -1 53 14.83 8.75
    -9 -1 -53 3.46 4.22
    -9 -1 -55 -2.18 2.99
    -9 1 55 -3.17 3.92
    -9 1 -55 0.47 3.5
    -9 1 -55 -2.31 3.53
    -9 -1 55 0.25 3.06
    -9 -1 -55 1.35 2.26
    -9 -1 -57 -4.35 4.3
    -9 1 57 -4.36 4.7
    -9 1 -57 -0.75 3.45
    -9 1 -57 -0.5 5.14
    -9 -1 57 2.11 3.21
    -9 -1 -59 13.05 8.47
    -9 1 59 19.21 10.01
    -9 1 -59 12.11 8.04
    -9 1 -59 11.47 8.2
    -9 -1 59 19.66 9.87
    -9 1 -61 3.5 3.26
    -9 -3 1 7.57 5.36
    -9 3 1 6.56 2.89
    -9 -3 1 3.32 2.95
    -9 -3 -1 -0.13 2.2
    -9 3 -1 6.96 4.82
    -9 3 -1 4.21 3.32
    -9 3 1 1.89 3.05
    -9 -3 1 4.21 3.68
    -9 -3 -1 1.52 2.02
    -9 -3 -1 3.7 3.45
    -9 3 3 343.55 31.07
    -9 -3 3 331.44 27.99
    -9 -3 -3 304.32 27.62
    -9 3 -3 339.35 30.86
    -9 -3 3 357.63 31.69
    -9 3 -3 341 31.52
    -9 3 3 357.35 31.24
    -9 -3 -3 314.14 29.86
    -9 -3 3 336.28 30.47
    -9 -3 3 355.04 31.66
    -9 -3 -3 347.99 30.79
    -9 -3 5 106.64 15.94
    -9 -3 5 95.79 13.63
    -9 -3 -5 104.11 14.61
    -9 3 -5 117.38 17.01
    -9 3 5 120.01 17.26
    -9 3 -5 115.46 17.46
    -9 -3 5 127.11 17.74
    -9 -3 -5 119.76 16.58
    -9 3 5 114.97 16.39
    -9 -3 -5 121.27 17.23
    -9 -3 5 125.84 17.19
    -9 3 7 609.89 44.85
    -9 -3 -7 485.69 38.35
    -9 -3 7 582.01 42.84
    -9 3 -7 586.55 43.49
    -9 3 -7 523.91 42.36
    -9 3 7 559.58 41.48
    -9 -3 -7 537.1 41.68
    -9 -3 7 501.58 40.66
    -9 -3 7 553.4 42.88
    -9 -3 -7 595.66 41.98
    -9 3 9 161.63 20.81
    -9 -3 9 152.66 19.42
    -9 -3 -9 138.63 17.38
    -9 3 -9 177.46 21.75
    -9 -3 -9 142.92 18.72
    -9 3 9 146.74 18.6
    -9 -3 9 117.37 17.33
    -9 -3 9 153.37 20.33
    -9 -3 -9 144.07 18.07
    -9 3 11 474.91 39.26
    -9 -3 11 470.52 37.88
    -9 -3 -11 426.6 34.95
    -9 3 -11 459.09 39.17
    -9 -3 -11 475.62 38.16
    -9 3 11 450.54 36.39
    -9 -3 11 477.44 39.48
    -9 -3 -11 482.45 36.49
    -9 3 13 45.21 11.24
    -9 -3 13 55.97 11.07
    -9 -3 -13 54.22 10.6
    -9 3 -13 49.97 11.72
    -9 -3 -13 33.37 8.95
    -9 -3 13 53.15 11.51
    -9 -3 -13 43.44 9.17
    -9 3 13 40.57 9.34
    -9 3 15 62.35 11.88
    -9 3 15 88.65 15.24
    -9 -3 -15 71.98 12.51
    -9 3 -15 76.56 14.43
    -9 -3 -15 76.34 13.55
    -9 -3 15 101.06 16.25
    -9 -3 -15 73.33 12.24
    -9 -3 15 82.89 13.95
    -9 3 17 5.56 4.37
    -9 -3 -17 2.52 1.37
    -9 3 -17 1.5 2.38
    -9 -3 17 7.25 3.66
    -9 -3 17 2.79 2.86
    -9 -3 -17 4.8 2.2
    -9 3 17 6 4.32
    -9 3 19 78.38 13.03
    -9 -3 -19 102.61 15.33
    -9 3 -19 87.53 16.04
    -9 -3 19 83.43 15.12
    -9 -3 -19 92.6 15.28
    -9 -3 19 93.5 15.98
    -9 3 19 86.07 15.93
    -9 -3 -19 80.94 12.71
    -9 -3 -21 76.81 13.72
    -9 -3 21 100.68 16.35
    -9 3 -21 80.19 15.32
    -9 -3 -21 94.19 16.23
    -9 3 21 81.02 15.59
    -9 -3 21 88 15.62
    -9 3 23 166.24 22.58
    -9 -3 23 160.12 21.6
    -9 -3 -23 135.47 18.85
    -9 3 -23 160.15 22.31
    -9 -3 23 153.17 21.44
    -9 -3 -23 132.5 19.61
    -9 -3 25 290.09 30.91
    -9 -3 -25 254.57 28.27
    -9 3 -25 297.47 32.18
    -9 -3 -25 335.24 32.67
    -9 -3 25 332.6 33.16
    -9 3 25 309 33.4
    -9 -3 27 348.54 34.52
    -9 -3 -27 297.76 30.94
    -9 3 -27 332.42 35.31
    -9 -3 -27 377.81 35.88
    -9 -3 27 385.02 36.67
    -9 3 27 353.61 36.17
    -9 -3 29 454.5 40.55
    -9 -3 -29 397.65 36.84
    -9 3 -29 409.55 40.89
    -9 -3 -29 459.09 40.86
    -9 -3 29 405.06 39.71
    -9 3 29 458.06 42.63
    -9 -3 31 271.31 31.06
    -9 -3 -31 269.42 29.2
    -9 3 -31 278.08 32.64
    -9 -3 -31 297.84 32.21
    -9 -3 31 293.66 32.49
    -9 3 31 272.76 32.2
    -9 -3 33 365.01 37.28
    -9 -3 -33 351.86 34.9
    -9 3 -33 370.64 39.2
    -9 -3 -33 416.08 39.94
    -9 -3 33 403.58 39.04
    -9 3 33 370.4 39.21
    -9 -3 35 235.87 29.38
    -9 -3 -35 224.58 27.46
    -9 3 -35 222.85 30.98
    -9 -3 -35 271.88 31.56
    -9 -3 35 270.64 32.07
    -9 3 35 211.74 29.44
    -9 -3 37 361.6 37.35
    -9 -3 -37 279.63 32.01
    -9 3 -37 330.61 37.61
    -9 -3 -37 361.62 37.6
    -9 -3 37 337.74 36.22
    -9 3 37 269.99 34.63
    -9 -3 -39 141.28 22.06
    -9 3 39 132.84 23.57
    -9 3 -39 145.26 24.42
    -9 -3 -39 150.05 24.07
    -9 -3 39 172.24 24.94
    -9 -3 39 146.87 23.66
    -9 -3 -41 136.66 22.16
    -9 3 41 136.38 24.57
    -9 3 -41 145.4 25.27
    -9 -3 41 190.58 26.32
    -9 -3 -41 148.25 24.17
    -9 -3 41 137.57 23.23
    -9 -3 -43 12.81 5.39
    -9 3 43 20.08 9.13
    -9 3 -43 12.89 7.43
    -9 -3 -43 22.03 10.26
    -9 -3 43 17.1 7.8
    -9 -3 43 15.13 8.64
    -9 -3 -45 12.07 7.52
    -9 3 45 5.72 5.61
    -9 3 -45 12.98 7.72
    -9 -3 -45 5.35 4.66
    -9 -3 45 8.97 6.02
    -9 -3 45 7.55 5.94
    -9 3 47 3.15 2.85
    -9 -3 -47 -0.7 3.03
    -9 3 -47 -1.38 4.63
    -9 -3 -47 -1.18 3.21
    -9 -3 47 3.46 4.16
    -9 -3 47 -1.23 2.02
    -9 3 49 -8.93 6.26
    -9 -3 -49 2.33 4.72
    -9 3 -49 -4.11 5.34
    -9 -3 49 -0.65 3.02
    -9 3 51 -2.01 5.63
    -9 -3 -51 3.8 3.83
    -9 3 -51 12 8.99
    -9 -3 51 9.95 6.43
    -9 3 53 9.9 7.83
    -9 -3 -53 9.96 8.27
    -9 3 -53 6.66 5.79
    -9 -3 53 3.74 3.6
    -9 3 55 -2.55 3.59
    -9 -3 -55 -0.04 0.85
    -9 3 -55 4.71 4.65
    -9 3 57 15.45 8.91
    -9 -3 -57 9.72 7.84
    -9 3 -57 23.52 10.6
    -9 -5 -1 17.1 6.45
    -9 -5 1 8.64 4.83
    -9 5 -1 6.35 4.52
    -9 -5 1 3.19 2.93
    -9 -5 -1 6.61 3.61
    -9 5 -1 9.6 4.82
    -9 5 1 8.98 4.98
    -9 5 -1 9.88 4.94
    -9 5 1 14.69 6.05
    -9 5 1 7.79 4.74
    -9 -5 1 2.46 2.65
    -9 -5 -1 11.08 5.33
    -9 5 3 294.03 29.49
    -9 -5 3 244.83 25.55
    -9 5 -3 305.72 29.27
    -9 -5 -3 259.29 26.32
    -9 5 3 280.13 28.82
    -9 5 -3 277.07 28.63
    -9 5 -3 326.26 32.51
    -9 5 3 322.62 29.68
    -9 -5 -3 247.48 26.64
    -9 -5 3 258.37 26.73
    -9 -5 3 296.41 29.46
    -9 -5 -3 273.2 27.65
    -9 -5 -5 10.43 5.59
    -9 5 -5 2.8 2.94
    -9 -5 5 0.7 2.82
    -9 -5 -5 -1.52 2.24
    -9 5 5 1.16 1.63
    -9 5 -5 4.18 4.08
    -9 5 5 1.65 3.5
    -9 5 -5 2.27 1.23
    -9 5 5 2.01 0.66
    -9 -5 5 2.07 3.02
    -9 -5 -5 4.16 4
    -9 -5 -7 143.97 18.79
    -9 5 -7 161.62 20.62
    -9 5 7 141.21 19.76
    -9 5 -7 170.24 21.52
    -9 5 -7 152.45 20.95
    -9 5 7 159.94 19.85
    -9 5 7 136.3 19.65
    -9 -5 -7 159.66 20.18
    -9 -5 7 157.78 20.86
    -9 -5 -7 147.44 19.08
    -9 5 9 13.58 6.69
    -9 -5 -9 9.2 4.59
    -9 5 -9 6.8 3.55
    -9 5 -9 15.55 6.08
    -9 5 9 9.21 4.37
    -9 5 -9 11.01 5.35
    -9 5 9 14.57 5.49
    -9 -5 9 12.93 5.57
    -9 -5 -9 13.7 6.21
    -9 -5 9 17.92 6.97
    -9 -5 -9 12.93 5.75
    -9 5 11 63.06 13.08
    -9 -5 11 62.36 12.21
    -9 -5 -11 53.54 11.31
    -9 5 -11 67.14 13.6
    -9 5 11 56.32 12.38
    -9 5 -11 65.08 13.34
    -9 5 11 51.75 10.66
    -9 -5 -11 59.38 12.08
    -9 -5 11 69.82 13.61
    -9 -5 -11 49.92 10.43
    -9 5 13 -1.39 3.14
    -9 -5 -13 0.67 1.34
    -9 -5 13 3.37 4.52
    -9 5 -13 2.79 1.16
    -9 5 13 -1.51 3.38
    -9 5 -13 1.4 3.14
    -9 -5 -13 -0.44 0.59
    -9 5 13 0.77 2.63
    -9 -5 13 -0.95 1.69
    -9 -5 -13 1.43 0.9
    -9 -5 -15 19.51 6.38
    -9 -5 15 20.5 6.21
    -9 -5 -15 27.64 7.99
    -9 5 -15 23.93 7.96
    -9 5 15 28.76 8.29
    -9 5 -15 20.76 7
    -9 -5 -15 19.72 7.29
    -9 -5 15 23.78 8.22
    -9 5 15 21.44 7.48
    -9 5 15 26.13 7.56
    -9 -5 -17 25.98 7.3
    -9 5 17 19.3 6.21
    -9 -5 -17 33.92 8.93
    -9 5 -17 26.01 8.48
    -9 -5 17 26.82 7.96
    -9 5 17 33.97 9.18
    -9 5 -17 23.03 7.6
    -9 5 17 26.82 8.85
    -9 -5 -17 20.88 7
    -9 -5 17 35.16 10.73
    -9 5 19 190.39 24.99
    -9 -5 19 195.26 22.91
    -9 -5 -19 158.5 20.64
    -9 5 19 186.49 23.04
    -9 5 -19 173.24 22.98
    -9 5 -19 206.35 26.28
    -9 -5 -19 208.37 24.21
    -9 5 19 106.18 16.03
    -9 -5 19 204.08 25.85
    -9 -5 -19 156.27 19.22
    -9 -5 21 82.27 14.65
    -9 -5 -21 87.49 15.05
    -9 5 -21 71.08 15.23
    -9 5 21 84.55 16.36
    -9 5 21 92.38 16.08
    -9 5 -21 83.48 15.53
    -9 -5 -21 85.84 15.28
    -9 -5 21 105.64 18.4
    -9 -5 -21 65.11 11.88
    -9 -5 23 236.21 26.57
    -9 -5 -23 214.41 25.27
    -9 5 23 251.65 27.29
    -9 5 -23 209.75 26.31
    -9 5 -23 222.35 28.87
    -9 -5 -23 255.97 28.15
    -9 -5 23 280.52 31.19
    -9 5 23 227.34 28.67
    -9 -5 -25 79.61 14.72
    -9 5 -25 87.38 17.67
    -9 5 25 83.17 16.67
    -9 -5 25 75.03 14.5
    -9 -5 -25 95.32 16.66
    -9 5 25 76.13 14.42
    -9 5 -25 76.7 15.34
    -9 -5 25 119.99 20.28
    -9 -5 27 161.1 22.32
    -9 -5 -27 153.8 21.88
    -9 5 -27 179.88 26.04
    -9 -5 -27 189.7 24.51
    -9 5 27 142.83 23.22
    -9 -5 27 216.79 27.61
    -9 -5 -29 121.07 20.08
    -9 5 -29 106.02 20.43
    -9 5 29 119.74 21.35
    -9 -5 29 115.12 19.07
    -9 -5 -29 135.84 21
    -9 -5 29 153.27 23.07
    -9 -5 -31 148.35 21.86
    -9 -5 31 123.48 20.23
    -9 5 -31 139 23.77
    -9 5 31 137.69 22.95
    -9 -5 -31 153.8 22.87
    -9 -5 31 156.02 23.93
    -9 -5 33 190.94 25.56
    -9 -5 -33 174.34 24.48
    -9 5 -33 173.09 27.35
    -9 -5 -33 204.47 27.02
    -9 -5 33 227.58 29.41
    -9 5 33 188.24 27.21
    -9 -5 -35 126.3 21.08
    -9 5 35 169.41 25.74
    -9 5 -35 163.47 25.97
    -9 -5 -35 120.77 21.36
    -9 -5 35 174.4 25.68
    -9 -5 37 212.36 30.36
    -9 -5 -37 212.11 28.61
    -9 5 -37 253.64 33.66
    -9 -5 -37 192.64 27.86
    -9 -5 37 310.58 35.15
    -9 5 37 212.99 30.57
    -9 -5 39 78.31 18.43
    -9 -5 -39 93.93 18.7
    -9 5 39 84.91 19.38
    -9 5 -39 66.05 17.78
    -9 -5 -39 101.37 19.92
    -9 -5 39 87.18 18.4
    -9 -5 41 118.46 22.88
    -9 -5 -41 107.3 20.07
    -9 5 41 119.04 23.02
    -9 5 -41 123.11 23.79
    -9 -5 41 152.98 24.5
    -9 -5 43 13.73 8.42
    -9 5 43 4.11 4.53
    -9 -5 -43 4.72 7.01
    -9 5 -43 9.01 7.92
    -9 -5 43 6 4.96
    -9 -5 45 31.42 12.26
    -9 5 45 37.84 12.6
    -9 -5 -45 34.73 11.77
    -9 5 -45 43.37 15.04
    -9 -5 45 35.26 12.11
    -9 -5 47 -5.6 5.11
    -9 5 47 -5.43 3.56
    -9 -5 -47 3.08 3.42
    -9 5 -47 3.9 4.65
    -9 -5 47 -2.01 5.91
    -9 -5 49 3.02 3.83
    -9 5 49 4.44 4.7
    -9 -5 -49 2.82 2.64
    -9 5 -49 4.79 4.46
    -9 -5 49 1.73 2.59
    -9 -5 51 -0.18 3.71
    -9 5 51 -2.48 4.62
    -9 -5 -51 3.3 0.74
    -9 -5 51 0.74 1.77
    -9 -5 53 2.9 3.91
    -9 5 53 -1.53 7.39
    -9 -5 -53 -1.29 3.1
    -9 5 -53 4.66 5.4
    -9 -5 55 2.41 2.87
    -9 5 55 -0.2 3.45
    -9 -5 -55 -5.04 4.75
    -9 5 -55 -1.81 5.84
    -9 -5 57 5.61 3.78
    -9 -7 1 43.58 11.46
    -9 -7 -1 50.64 12.06
    -9 7 -1 46.39 10.95
    -9 -7 1 50.47 11.1
    -9 -7 -1 43.22 10.5
    -9 7 1 41.46 10.85
    -9 7 -1 36.63 10.41
    -9 7 -1 43.4 11.05
    -9 7 1 46.8 11.39
    -9 7 1 39.44 10.78
    -9 -7 3 15.54 7.51
    -9 -7 -3 7.1 4.76
    -9 -7 3 5.97 4.47
    -9 -7 -3 4.37 1.29
    -9 7 -3 8.88 3.72
    -9 7 3 1.09 2.25
    -9 7 -3 5.5 5.86
    -9 7 3 3.94 3.49
    -9 7 -3 16.73 7.57
    -9 7 3 12.73 4.52
    -9 -7 5 12.48 6.23
    -9 -7 -5 6.85 4.91
    -9 -7 -5 7.74 4.86
    -9 -7 5 0.69 1.13
    -9 -7 -5 5.47 3.24
    -9 7 5 8.6 5.2
    -9 7 5 11.33 6.15
    -9 7 -5 5.92 3.69
    -9 7 -5 12.44 6.67
    -9 7 5 6.38 1.71
    -9 7 -5 4.68 0.51
    -9 -7 7 59.61 13.73
    -9 -7 -7 41.09 10.76
    -9 -7 -7 40.37 10.03
    -9 -7 7 33.14 9.12
    -9 7 7 61.49 13.81
    -9 -7 -7 41.9 9.95
    -9 7 -7 42.57 10
    -9 7 -7 54.42 13.46
    -9 7 7 62.48 13.21
    -9 7 -7 54.31 12.59
    -9 7 7 47.92 10.41
    -9 -7 -9 9.72 5.44
    -9 -7 -9 15.97 6.37
    -9 7 9 18.5 7.06
    -9 -7 -9 16.16 6.22
    -9 7 -9 9.02 6.74
    -9 7 -9 7.88 4.42
    -9 7 9 15.28 6.87
    -9 7 -9 12.27 5.61
    -9 7 9 -0.44 2.47
    -9 -7 9 16.45 7.21
    -9 7 11 181.1 23.97
    -9 -7 -11 133.73 19.5
    -9 7 11 171.64 23.02
    -9 7 -11 187.15 24.32
    -9 7 -11 189.46 25.52
    -9 -7 -11 189.26 22.83
    -9 -7 -11 160.77 21.24
    -9 -7 11 151.02 22.74
    -9 7 13 156.7 22.51
    -9 -7 -13 125.62 18.89
    -9 -7 -13 122.82 18.46
    -9 7 -13 145.76 23.37
    -9 7 13 142.46 21.23
    -9 7 -13 129.26 20.4
    -9 -7 13 174.7 24.52
    -9 -7 -13 134.48 18.91
    -9 7 15 397.35 38.85
    -9 -7 -15 346.58 34.01
    -9 7 15 398.05 37.65
    -9 7 -15 364.12 36.14
    -9 7 -15 450.52 42.69
    -9 -7 -15 400.26 36.14
    -9 -7 15 424.79 40.59
    -9 -7 -15 319.71 32.18
    -9 7 17 219.09 27.94
    -9 -7 -17 190.95 23.94
    -9 7 17 219.42 26.37
    -9 7 -17 192.25 25.61
    -9 7 -17 202.92 28.51
    -9 -7 -17 181.99 23.7
    -9 -7 17 238.44 29.36
    -9 -7 -17 158.63 21.06
    -9 7 19 297.12 34.02
    -9 -7 -19 262.15 28.9
    -9 7 19 277.86 30.72
    -9 7 -19 257.71 29.95
    -9 -7 19 260.76 28.12
    -9 7 -19 341.09 37.54
    -9 -7 -19 255.56 28.66
    -9 -7 19 312.33 34.74
    -9 -7 -19 227.04 25.74
    -9 -7 -21 209.65 25.55
    -9 7 21 212.08 26.39
    -9 7 -21 203.65 26.05
    -9 7 -21 232.44 31.18
    -9 -7 -21 212.07 26.12
    -9 -7 21 268.07 32.39
    -9 -7 -21 177.81 22.25
    -9 7 21 250.9 30.81
    -9 -7 -23 207.07 26.4
    -9 7 23 246.83 28.65
    -9 7 -23 235.05 28.2
    -9 7 -23 232.92 31.76
    -9 -7 -23 264.33 29.36
    -9 -7 23 298.76 34.62
    -9 7 23 240.31 31.5
    -9 -7 -25 239.96 28.77
    -9 7 25 238.2 28.38
    -9 7 -25 268.32 30.18
    -9 7 -25 233.07 32.4
    -9 -7 -25 259.31 29.83
    -9 -7 25 295.56 35.1
    -9 7 25 266.89 33.56
    -9 -7 -27 182.07 24.78
    -9 7 27 177.74 23.99
    -9 7 -27 173.76 24.28
    -9 7 -27 206.01 30.55
    -9 -7 -27 231.83 27.77
    -9 -7 27 234.02 31.3
    -9 -7 27 216.61 26.1
    -9 7 27 218.64 30.18
    -9 -7 -29 176.61 24.67
    -9 7 29 194.68 25.3
    -9 7 -29 182.59 25.04
    -9 7 -29 203.55 30.09
    -9 -7 -29 222.11 27.77
    -9 7 29 173.52 27.39
    -9 -7 29 262.96 33.54
    -9 -7 29 202.16 25.16
    -9 -7 -31 144.35 22.42
    -9 7 -31 150.48 25.72
    -9 7 31 155.55 25.66
    -9 -7 31 213.31 30.11
    -9 7 31 112.74 18.96
    -9 7 -31 105.36 19.26
    -9 -7 31 168.89 22.91
    -9 -7 33 109.13 21.08
    -9 -7 -33 128.65 21.4
    -9 7 33 125.42 23.8
    -9 7 -33 126.45 23.84
    -9 -7 33 180.61 27.75
    -9 -7 33 121.84 19.97
    -9 -7 35 43.89 13.36
    -9 -7 -35 40.94 12.14
    -9 7 35 63.01 16.3
    -9 7 -35 51.91 15.67
    -9 -7 35 80.56 18.01
    -9 -7 35 53.7 13.68
    -9 -7 37 55.63 14.93
    -9 -7 -37 68.5 16.1
    -9 7 37 63.84 16.64
    -9 7 -37 55.26 16.75
    -9 -7 37 76.38 17.87
    -9 -7 37 79.11 16.34
    -9 -7 39 20 9.47
    -9 -7 -39 31.92 10.95
    -9 7 39 18.1 8.73
    -9 7 -39 8.18 7.21
    -9 -7 39 36.1 12.98
    -9 -7 39 23.56 8.67
    -9 -7 41 36.31 13.33
    -9 -7 -41 46.23 13.54
    -9 7 41 53.72 15.79
    -9 7 -41 56.9 16.68
    -9 -7 41 66.41 17.19
    -9 -7 41 57.97 14.43
    -9 -7 43 6.32 5.5
    -9 -7 -43 17.78 8.38
    -9 7 43 17.03 8.64
    -9 7 -43 35.88 13.81
    -9 -7 43 25.18 10.43
    -9 -7 43 18.39 8.34
    -9 -7 45 37.4 13.42
    -9 7 45 43.59 15.52
    -9 -7 -45 42.74 13.51
    -9 7 -45 45.53 15.93
    -9 -7 45 72.98 17.87
    -9 -7 45 58.29 14.75
    -9 -7 47 9.37 7.31
    -9 7 47 17.44 9.24
    -9 -7 -47 27.98 12.34
    -9 7 -47 16.16 10.12
    -9 -7 47 10.19 7.44
    -9 -7 49 13.01 8.29
    -9 7 49 14.34 8.48
    -9 -7 -49 29.89 12.26
    -9 7 -49 30.28 13.15
    -9 -7 49 33.55 12.32
    -9 -7 51 -0.93 2.26
    -9 7 51 7.56 7.43
    -9 -7 -51 1.31 3.97
    -9 7 -51 4.24 4.84
    -9 -7 53 -6.31 6
    -9 -9 1 17.9 7.41
    -9 -9 -1 20.55 8
    -9 9 -1 10.01 5.2
    -9 -9 1 13.38 5.56
    -9 -9 -1 12.3 5.26
    -9 9 1 19.11 7.52
    -9 9 -1 19.62 7.6
    -9 9 -1 9.63 4.8
    -9 9 1 14.5 5.91
    -9 -9 3 3.58 4.19
    -9 -9 -3 2.53 3.35
    -9 -9 3 0.91 1.55
    -9 -9 -3 2.07 2.5
    -9 9 -3 3.39 4.07
    -9 9 3 -0.14 1.55
    -9 9 -3 2.14 0.68
    -9 9 -3 -0.63 2.74
    -9 9 3 -5.15 5.67
    -9 -9 5 85.97 17.55
    -9 -9 -5 66.69 14.8
    -9 -9 5 75.3 14.5
    -9 -9 -5 75.21 14.83
    -9 9 5 58.35 13.7
    -9 9 5 71.8 15.75
    -9 9 -5 75.73 16.07
    -9 9 -5 96.67 18.8
    -9 9 -5 86.1 15.57
    -9 -9 7 0.26 2.08
    -9 -9 -7 3.84 3.26
    -9 -9 -7 0.56 1.26
    -9 9 7 2.38 2.89
    -9 9 7 1.2 3.28
    -9 9 -7 0.7 1.52
    -9 9 -7 2.22 3.51
    -9 -9 9 38.54 11.61
    -9 9 9 43.68 12.06
    -9 -9 -9 30.1 8.63
    -9 9 9 41.05 11.89
    -9 9 -9 32.2 10.02
    -9 9 -9 40.52 12.29
    -9 -9 11 33.03 11.28
    -9 9 11 33.37 10.63
    -9 -9 -11 36.02 9.74
    -9 9 11 30.03 10.02
    -9 9 -11 25.12 9.26
    -9 9 -11 40.11 12.39
    -9 -9 13 4.26 5.66
    -9 9 13 3.5 3.25
    -9 -9 -13 6.6 5.29
    -9 9 13 1.87 2.14
    -9 9 -13 1.05 3.29
    -9 9 -13 -1.46 1.2
    -9 9 15 214.48 29.35
    -9 -9 -15 172.43 23.8
    -9 9 15 229.2 29.38
    -9 9 -15 182.7 26.07
    -9 9 -15 212.2 31.09
    -9 -9 15 255.91 32.2
    -9 -9 -17 55.31 12.6
    -9 -9 -17 76.72 15.26
    -9 9 -17 81.43 18.81
    -9 9 17 66.7 15.84
    -9 9 -17 66.4 14.95
    -9 9 17 66.39 16.27
    -9 -9 17 86.95 18.74
    -9 9 19 217.78 30.1
    -9 -9 -19 196.56 25.55
    -9 9 19 222.87 29.46
    -9 9 -19 200.75 27.45
    -9 9 -19 230.04 33.19
    -9 -9 -19 220.39 26.4
    -9 -9 19 225.7 31.72
    -9 -9 19 212.04 27.35
    -9 -9 21 127.93 20.95
    -9 -9 -21 88.66 16.92
    -9 9 -21 105.02 22.12
    -9 9 21 121.14 21.01
    -9 9 -21 86.1 17.66
    -9 9 21 92.9 20.11
    -9 -9 21 153.09 25.64
    -9 -9 23 137.83 22.24
    -9 -9 -23 118.34 20.18
    -9 9 -23 129.79 25.1
    -9 9 23 149.67 23.99
    -9 9 -23 124.97 21.3
    -9 9 23 149.44 25.61
    -9 -9 23 175.52 28
    -9 -9 25 82.76 16.65
    -9 -9 -25 62.16 14.66
    -9 9 -25 62.08 17.8
    -9 9 25 89.06 18.35
    -9 9 -25 80.67 16.7
    -9 9 25 82.31 18.81
    -9 -9 25 105.57 21.58
    -9 -9 27 65.77 14.41
    -9 -9 -27 55.65 13.5
    -9 9 -27 70.13 18.64
    -9 9 27 83.52 18.86
    -9 9 27 46.87 13.05
    -9 9 -27 47.11 12.86
    -9 -9 27 66.58 17.04
    -9 -9 29 61 14.35
    -9 -9 -29 46.07 12.72
    -9 9 -29 43.61 15.98
    -9 9 29 55.77 15.79
    -9 9 29 48.75 12.71
    -9 9 -29 22.32 8.62
    -9 -9 29 57.44 16.23
    -9 -9 31 37.12 11.65
    -9 -9 31 37.43 12.43
    -9 -9 -31 48.43 13.26
    -9 9 -31 32.62 13.06
    -9 9 31 36.94 12.84
    -9 9 31 20.2 8.43
    -9 9 -31 9.55 4.25
    -9 -9 31 41.05 13.25
    -9 -9 33 57.2 14.78
    -9 -9 33 22.57 9.24
    -9 -9 -33 38.74 11.68
    -9 9 -33 37.3 14.77
    -9 9 33 26.62 11.41
    -9 -9 33 42.84 15.15
    -9 -9 35 7.17 4.25
    -9 -9 35 7.92 2.6
    -9 -9 -35 0.66 2.99
    -9 9 -35 13.74 9.11
    -9 9 35 -1 4.37
    -9 -9 35 15.28 8.95
    -9 -9 37 15.61 7.45
    -9 -9 -37 20.76 9.49
    -9 9 37 26.08 10.9
    -9 9 -37 24.88 12.29
    -9 -9 37 30.35 12.23
    -9 -9 37 21.49 8.57
    -9 -9 39 -1.65 3.29
    -9 -9 -39 9.13 7.68
    -9 9 39 -0.34 3.17
    -9 9 -39 5.21 7.65
    -9 -9 39 1.93 4.21
    -9 -9 39 -4.62 4.19
    -9 -9 41 21.61 9.84
    -9 -9 -41 24.14 10.44
    -9 9 41 29.82 12.77
    -9 9 -41 35.12 13.37
    -9 -9 41 30 12.83
    -9 -9 41 28.73 10.61
    -9 -9 43 3.37 5.29
    -9 -9 -43 10.43 7.49
    -9 9 43 21.8 10.73
    -9 9 -43 11.43 7.63
    -9 -9 43 24.18 11.36
    -9 -9 43 15.49 7.91
    -9 -9 45 32.83 13.9
    -9 -9 -45 49.44 15.45
    -9 9 45 65.08 19.42
    -9 9 -45 48.82 17.98
    -9 -9 45 58.19 17.29
    -9 -9 45 61.54 16.31
    -9 -9 47 6.44 6.09
    -9 -9 -47 5.21 6.46
    -9 9 47 27.83 12.85
    -9 9 -47 23.04 12.93
    -9 -9 47 14.56 9.16
    -9 -11 1 -0.84 6.12
    -9 -11 1 -4.35 5.28
    -9 -11 -1 -1.93 3.84
    -9 11 1 -0.94 3.54
    -9 11 -1 3.26 3.31
    -9 -11 3 36.04 11.81
    -9 -11 3 31.51 10.06
    -9 -11 -3 28.32 8.68
    -9 11 3 44.09 13.09
    -9 11 -3 41.14 12.56
    -9 -11 5 20.83 9.2
    -9 -11 5 26.01 8.96
    -9 -11 -5 33.77 10.45
    -9 11 5 37.06 11.89
    -9 11 -5 27 10.32
    -9 -11 7 155.52 25.55
    -9 -11 -7 138.68 21.56
    -9 11 7 161.98 26.12
    -9 11 -7 124.45 22.7
    -9 -11 9 35.31 12.48
    -9 -11 -9 26.93 9.56
    -9 11 9 40.7 13.81
    -9 11 -9 35.61 11.99
    -9 -11 11 172.36 27.51
    -9 -11 -11 149.86 22.86
    -9 11 11 162.15 26.56
    -9 11 -11 117.37 22.76
    -9 11 -11 169.28 28.39
    -9 -11 13 20.5 9.87
    -9 11 13 28.46 10.58
    -9 -11 -13 24.84 9.21
    -9 11 13 27.98 10.92
    -9 11 -13 27.62 10.6
    -9 11 -13 16.88 9.85
    -9 11 15 69.52 17.69
    -9 -11 15 155.95 26.77
    -9 -11 15 154.99 23.29
    -9 -11 -15 125.72 20.88
    -9 11 15 158.55 26.91
    -9 11 -15 136.43 24.13
    -9 11 -15 132.3 26.13
    -9 -11 17 54.77 15.97
    -9 -11 17 59.69 15.01
    -9 -11 -17 51.47 13.63
    -9 11 17 75.04 18.04
    -9 11 -17 52.06 14.53
    -9 11 -17 78.03 20.11
    -9 11 17 38.4 13.55
    -9 -11 19 154.65 27.35
    -9 -11 19 139.84 23.46
    -9 -11 -19 103.65 19.69
    -9 11 -19 129.88 26.04
    -9 11 19 134.03 25.32
    -9 11 -19 125.13 23.16
    -9 11 19 96.77 21.15
    -9 -11 21 174.48 29.28
    -9 -11 21 131.68 22.73
    -9 -11 -21 100.76 19.22
    -9 11 -21 152.48 28.56
    -9 11 21 128.1 24.21
    -9 11 -21 105.94 21.04
    -9 11 21 84.1 20.08
    -9 -11 23 135.49 23.37
    -9 -11 -23 117.2 21.39
    -9 11 -23 133.33 26.98
    -9 11 23 90.01 20.58
    -9 11 -23 101.97 20.74
    -9 11 23 128.4 24.88
    -9 -11 23 150.13 27.81
    -9 -11 25 168.63 26.33
    -9 -11 -25 104.19 20.45
    -9 11 -25 113.71 25.51
    -9 11 25 140.1 25.54
    -9 11 -25 146.27 24.77
    -9 11 25 149.17 27.6
    -9 -11 25 190.07 31.38
    -9 -11 27 98.63 20.93
    -9 -11 -27 78.25 17.68
    -9 11 -27 46.21 16.31
    -9 11 27 91.57 20.46
    -9 11 -27 59.55 15.69
    -9 11 27 90.61 21.33
    -9 -11 27 119.9 25.21
    -9 -11 29 136.5 24.66
    -9 -11 -29 115.58 21.8
    -9 11 -29 60.28 19.33
    -9 11 29 124.37 23.92
    -9 11 -29 59.7 16.15
    -9 11 29 114.23 24.7
    -9 -11 29 159.97 29.42
    -9 -11 31 83.97 19.73
    -9 -11 -31 64.6 17.04
    -9 11 -31 31.72 15.02
    -9 11 31 108.07 24.08
    -9 11 31 64.43 17.17
    -9 11 -31 37.57 12.53
    -9 -11 31 94.49 22.02
    -9 -11 33 115.36 23.09
    -9 -11 33 53.42 15.75
    -9 -11 -33 74.91 18.02
    -9 11 -33 41.24 16.92
    -9 11 33 109.48 24.25
    -9 -11 33 137.01 27.46
    -9 -11 35 78.08 19.41
    -9 -11 35 58.62 16.87
    -9 -11 -35 73.47 18.16
    -9 11 -35 27.72 14.88
    -9 11 35 82.82 21.36
    -9 -11 35 89.24 22.74
    -9 -11 37 66.34 17.32
    -9 -11 37 41.28 14.37
    -9 -11 -37 71.25 17.57
    -9 11 -37 44.83 17.58
    -9 11 37 54.1 18.12
    -9 -11 37 98.91 23.79
    -9 -11 39 39.3 13.83
    -9 -11 39 29.12 11.7
    -9 -11 -39 47.17 15.53
    -9 11 -39 26.39 11.97
    -9 11 39 46.89 16.47
    -9 -11 39 52.39 18.27
    -9 11 -41 15.57 11.3
    -9 11 41 23.56 11.11
    -9 -11 41 20.48 11.91
    -9 -11 43 5.71 6.74
    -9 -11 45 7.61 6.72
    -9 -13 1 4.78 4.65
    -9 -13 -1 1.7 1.87
    -9 13 1 -2.15 4.04
    -9 13 -1 7.8 6.4
    -9 -13 -3 24.33 9.96
    -9 13 3 24.06 9.71
    -9 13 -3 31.43 11.58
    -9 -13 5 2.99 5.21
    -9 -13 -5 -0.06 3.41
    -9 13 5 -1.57 2.41
    -9 13 -5 8.59 5.68
    -9 -13 7 46.79 13.71
    -9 -13 -7 40.18 12.68
    -9 13 7 32.31 12.66
    -9 13 -7 31.82 12.86
    -9 -13 9 1.94 3.19
    -9 -13 -9 1.46 2.28
    -9 13 9 -2.46 4.88
    -9 13 -9 3.36 6.12
    -9 -13 11 8.36 6.43
    -9 -13 -11 21.9 9.09
    -9 13 11 25.1 11.34
    -9 13 -11 12.71 6.76
    -9 -13 13 -1.71 2.81
    -9 -13 -13 8.3 5.48
    -9 13 13 -5.32 6.29
    -9 13 -13 -3.37 4.76
    -9 -13 15 15.96 9.55
    -9 -13 -15 14.33 7.55
    -9 13 15 4.53 3.4
    -9 13 -15 21.36 9.85
    -9 -13 17 10.29 9.11
    -9 -13 -17 4.82 4.23
    -9 13 17 8.17 5.58
    -9 13 -17 -2.32 4.41
    -9 -13 19 45.88 15.95
    -9 -13 -19 24.51 10.44
    -9 13 19 12.4 8.23
    -9 13 -19 21.05 9.76
    -9 -13 21 7.99 8.12
    -9 -13 -21 8.29 8.9
    -9 13 21 6.99 6.33
    -9 13 -21 3.06 4.71
    -9 -13 23 33.62 13.66
    -9 -13 23 20.57 10.37
    -9 -13 -23 38.59 12.58
    -9 13 23 15.67 8.65
    -9 13 -23 25.36 10.77
    -9 -13 25 15.87 9.54
    -9 -13 25 12.23 8.66
    -9 -13 -25 11.13 6.67
    -9 13 -25 7.73 8.4
    -9 13 25 6.5 5.06
    -9 13 -25 11.53 7.8
    -9 -13 -27 29.13 11.01
    -9 13 -27 33.34 14.49
    -9 13 27 16.78 7.94
    -9 13 -27 18.94 9.19
    -9 -13 27 27.98 13.46
    -9 -13 -29 10.79 7.84
    -9 13 -29 18.88 11.85
    -9 13 29 14.51 8.78
    -9 13 -29 16.81 8.03
    -9 -13 29 7.23 4.68
    -9 13 -31 10.03 8.28
    -9 -13 31 4.8 2.79
    -9 13 -33 24.7 13.98
    -9 -13 33 21.92 11.25
    -9 13 -35 16.34 12.53
    -9 13 35 25.78 11.83
    -9 -15 -1 3.49 4.97
    -9 15 1 2.19 1.84
    -9 15 -1 4.65 5.35
    -9 -15 -3 2.46 5.25
    -9 15 3 -0.71 3.65
    -9 15 -3 2.89 3.64
    -9 -15 -5 -3.12 4.06
    -9 15 5 -1.83 4.91
    -9 15 -5 4.43 6.57
    -9 -15 7 3.1 2.5
    -9 -15 -7 -3.14 5.56
    -9 15 7 1.35 2.83
    -9 15 -7 2.02 0.33
    -9 -15 -9 4.15 4.56
    -9 15 9 7.36 6.66
    -9 15 -9 12.43 8.53
    -9 -15 -11 23.5 11.61
    -9 15 11 31.19 14.11
    -9 15 -11 46.1 16.11
    -9 15 13 49.25 18.14
    -9 15 -13 35.09 14.47
    -9 15 15 78.95 22.6
    -10 0 0 2.33 2.41
    -10 0 0 7.7 7.22
    -10 0 0 6.69 5.73
    -10 0 0 5.86 6.18
    -10 0 -2 1462 83.43
    -10 0 2 1606.81 92.38
    -10 0 -2 1694.87 93.99
    -10 0 -2 1569.05 92.54
    -10 0 2 1591.86 92.64
    -10 0 -2 1736.57 93.2
    -10 0 2 1770.9 94.43
    -10 0 -4 -1.24 2.61
    -10 0 4 1.08 4.45
    -10 0 -4 1.88 4.46
    -10 0 4 3.94 6.06
    -10 0 -4 5.63 6.66
    -10 0 4 4.88 4.89
    -10 0 6 1466.29 87.07
    -10 0 -6 1452.65 80.28
    -10 0 -6 1503.33 87.95
    -10 0 6 1415 86.11
    -10 0 -6 1572.62 86.85
    -10 0 6 1579.03 89.15
    -10 0 8 6.76 5.91
    -10 0 -8 -1.15 1.51
    -10 0 -8 10.42 6.66
    -10 0 -8 3.53 4.76
    -10 0 8 7.43 5.67
    -10 0 8 5.22 4.64
    -10 0 10 1061.88 69.08
    -10 0 -10 1077.28 63.39
    -10 0 -10 1077.48 69.5
    -10 0 10 1021.73 67.61
    -10 0 -10 1134.96 67.53
    -10 0 10 1161.18 71.25
    -10 0 12 8.54 6.04
    -10 0 -12 -0.35 1
    -10 0 12 5.07 5.47
    -10 0 -12 0.39 3.62
    -10 0 -12 2.69 3.7
    -10 0 12 5.09 4.49
    -10 0 14 451.36 39.5
    -10 0 -14 462.07 35.54
    -10 0 -14 488.94 40.45
    -10 0 14 409.8 36.36
    -10 0 -14 460.57 35.89
    -10 0 14 467.7 39.55
    -10 0 16 6.75 5.54
    -10 0 -16 0.29 1.86
    -10 0 16 -2.23 1.28
    -10 0 -16 4.34 4.81
    -10 0 -16 3.78 3.76
    -10 0 16 1.43 2.79
    -10 0 18 319.97 32.4
    -10 0 -18 322.64 29.28
    -10 0 -18 338.44 33.26
    -10 0 18 307.64 31.42
    -10 0 20 -0.95 3.48
    -10 0 -20 -0.68 3.34
    -10 0 -20 1.23 1.79
    -10 0 20 2.88 3.06
    -10 0 22 179.61 23.53
    -10 0 -22 167.86 20.5
    -10 0 -22 173.23 23.37
    -10 0 22 173.42 22.8
    -10 0 24 -1.24 2.92
    -10 0 -24 -8.09 4.21
    -10 0 -24 0.93 4.91
    -10 0 24 0.86 2.87
    -10 0 26 12.06 6.74
    -10 0 -26 13.13 4.96
    -10 0 -26 22.35 8.23
    -10 0 26 19.01 7.48
    -10 0 28 0.39 4.48
    -10 0 -28 -1.36 3.81
    -10 0 -28 0.59 1.12
    -10 0 28 1.89 3.61
    -10 0 -30 10.5 4.07
    -10 0 -30 21.87 8.77
    -10 0 30 15.33 5.85
    -10 0 30 14.91 7.18
    -10 0 -32 0.89 1.75
    -10 0 -32 -3.21 3
    -10 0 32 -1.1 0.51
    -10 0 32 -1.79 4.15
    -10 0 -34 51.04 12.21
    -10 0 -34 69.56 16.06
    -10 0 34 61.45 13.85
    -10 0 34 92.23 18.16
    -10 0 -36 1.47 0.85
    -10 0 -36 0.65 4.62
    -10 0 36 3.06 3.59
    -10 0 36 -3.73 4.02
    -10 0 -38 86.05 17.58
    -10 0 -38 105.54 20.3
    -10 0 38 120.84 19.99
    -10 0 38 115.69 21.4
    -10 0 -40 3.15 3.3
    -10 0 -40 -0.02 5.97
    -10 0 40 -2.03 2.73
    -10 0 40 -5.68 4.22
    -10 0 -42 224.14 31.19
    -10 0 -42 150.43 24
    -10 0 42 232.63 29.3
    -10 0 42 223.76 31.68
    -10 0 -44 2.99 4.16
    -10 0 -44 1.24 4.13
    -10 0 44 4.78 4.46
    -10 0 -46 156.09 24.18
    -10 0 -46 189.59 29.61
    -10 0 46 121.48 24.29
    -10 0 -48 -0.31 3.98
    -10 0 -48 -2.99 3.55
    -10 0 48 0.68 1.75
    -10 0 -50 80.89 18.33
    -10 0 50 73.09 19.64
    -10 0 -52 3.98 3.89
    -10 0 -52 -0.72 1.46
    -10 0 52 -0.97 4.52
    -10 0 -54 74.74 18
    -10 0 -54 87.1 20.74
    -10 0 54 55.25 17.21
    -10 0 -56 5.58 8.4
    -10 0 56 15.98 9.84
    -10 0 -58 125.85 26.45
    -10 0 58 104.88 25.03
    -10 -2 0 16.28 5.92
    -10 2 0 14.26 5.62
    -10 2 0 22.44 7.22
    -10 2 0 15.84 5.69
    -10 -2 0 10.49 3.94
    -10 -2 0 23.16 7.33
    -10 -2 2 2.2 2.92
    -10 -2 2 0.37 0.97
    -10 -2 -2 2.26 2.57
    -10 2 -2 0.52 1.23
    -10 2 2 3.45 3.53
    -10 2 -2 0.87 3.5
    -10 2 2 -0.4 1.54
    -10 2 -2 2.1 2.64
    -10 2 2 -0.72 2.77
    -10 -2 2 -1.51 3.66
    -10 -2 -2 -0.85 3.89
    -10 -2 -2 -0.53 3.27
    -10 -2 2 2.77 2.56
    -10 -2 4 11.88 4.34
    -10 2 4 14.62 6.19
    -10 2 -4 14.13 5.62
    -10 -2 -4 8.38 3.98
    -10 2 -4 11.71 4.99
    -10 2 4 6.17 3.38
    -10 2 -4 15.59 6.6
    -10 -2 4 16.15 6.21
    -10 -2 4 13.24 4.53
    -10 2 4 15.29 5.89
    -10 -2 -4 11.45 5.52
    -10 -2 -4 9.96 4.29
    -10 2 6 41.23 10.34
    -10 -2 6 34.79 9.31
    -10 2 -6 45.28 10.75
    -10 -2 6 40.44 10.25
    -10 -2 -6 37.5 8.51
    -10 2 -6 33.57 8.02
    -10 2 -6 35.55 9.78
    -10 2 6 41.63 9.79
    -10 -2 6 34.9 9.24
    -10 -2 -6 36.54 8.89
    -10 -2 -6 41.76 9.82
    -10 2 6 35.78 9.31
    -10 -2 8 15.19 6.31
    -10 -2 -8 11.73 4.83
    -10 2 -8 10.71 5.14
    -10 2 8 7.76 4.27
    -10 2 8 8.48 3.62
    -10 -2 8 17.86 6.79
    -10 -2 -8 12.36 5.47
    -10 -2 8 17.58 5.83
    -10 -2 -8 8.05 3.77
    -10 2 8 7.83 4.99
    -10 -2 10 58.51 12.13
    -10 -2 -10 58.49 10.75
    -10 -2 10 60.05 12.23
    -10 2 10 50.51 11.35
    -10 2 -10 65.22 13.5
    -10 2 10 46.7 10.43
    -10 -2 -10 72.93 13.44
    -10 -2 10 55.39 11.81
    -10 -2 -10 54.08 10.93
    -10 2 10 62.29 12.31
    -10 2 12 11.34 5.6
    -10 -2 12 16.79 6.51
    -10 -2 12 13.24 5.52
    -10 -2 -12 7.16 4.58
    -10 2 12 12.83 6.01
    -10 2 -12 12.35 4.81
    -10 2 12 12.58 5.26
    -10 -2 -12 13.59 5.89
    -10 -2 12 14.95 5.38
    -10 -2 -12 8.58 3.22
    -10 2 14 57.24 11.56
    -10 -2 14 65.21 12.78
    -10 2 14 79.55 14.8
    -10 -2 -14 60.78 11.74
    -10 2 -14 73.88 14.56
    -10 2 14 64.91 13.05
    -10 -2 -14 62.68 13.07
    -10 -2 14 56.18 11.99
    -10 -2 -14 62.27 11.52
    -10 2 16 3.06 3.92
    -10 2 16 2.46 0.79
    -10 -2 -16 8.57 4.57
    -10 2 -16 16.63 7.66
    -10 2 16 -0.19 1.2
    -10 -2 -16 6.91 4.23
    -10 -2 16 6.52 5.32
    -10 -2 16 5.65 4.7
    -10 -2 -16 3.21 1.99
    -10 2 18 27.08 7.73
    -10 2 18 34.25 9.27
    -10 -2 -18 31.75 8.54
    -10 2 -18 42.39 10.67
    -10 -2 18 37.05 10.33
    -10 2 18 31.96 9
    -10 -2 -18 49.45 11.16
    -10 -2 18 36.95 10.4
    -10 2 20 -3.48 5.03
    -10 -2 -20 0.1 0.65
    -10 -2 20 2.27 2.54
    -10 2 -20 2.39 3.29
    -10 2 20 1.2 3.54
    -10 -2 -20 3.69 4.65
    -10 -2 20 -0.52 0.66
    -10 2 22 62.5 13.5
    -10 -2 -22 52.16 11.34
    -10 -2 22 73.56 14.63
    -10 2 -22 67.11 14.54
    -10 -2 -22 66.07 14.33
    -10 2 22 60.05 13.14
    -10 -2 22 65.6 14.17
    -10 -2 24 28.73 8.67
    -10 -2 -24 25.75 8.17
    -10 2 -24 41.37 11.26
    -10 -2 -24 30.73 9.95
    -10 2 24 24.97 8.77
    -10 -2 24 28.43 8.75
    -10 2 24 32.76 10.23
    -10 -2 26 104.12 17.86
    -10 -2 -26 86.15 15.56
    -10 2 -26 101.48 18.37
    -10 -2 -26 103.42 18.42
    -10 -2 26 117.98 19.72
    -10 2 26 120.95 20.25
    -10 -2 28 4.84 2.35
    -10 -2 -28 -0.01 1.24
    -10 2 -28 1.91 1.75
    -10 -2 -28 1.25 3.41
    -10 -2 28 5.86 4.48
    -10 2 28 -1.57 3.12
    -10 -2 30 102.05 18.16
    -10 -2 -30 79.17 14.99
    -10 2 -30 67.66 15.3
    -10 -2 -30 89.42 17.41
    -10 2 30 70.86 15.93
    -10 -2 30 100.22 18.31
    -10 -2 32 -0.15 2.84
    -10 -2 -32 -0.47 1.67
    -10 2 -32 0.3 4.68
    -10 -2 -32 -4.42 4.98
    -10 2 32 1.17 1.26
    -10 -2 32 4.72 4.2
    -10 -2 34 65.58 15.22
    -10 -2 -34 36.29 10.83
    -10 2 -34 55.18 13.99
    -10 -2 -34 52.71 14.01
    -10 2 34 46.99 13.86
    -10 -2 34 70.94 15.44
    -10 -2 36 2.26 1.1
    -10 -2 -36 -2.25 4.59
    -10 2 -36 -4.92 3.09
    -10 -2 -36 6.94 6.04
    -10 2 36 5.51 6.72
    -10 -2 36 6.13 4.81
    -10 -2 -38 29.85 9.61
    -10 2 -38 33.49 11.31
    -10 2 38 38.2 13.24
    -10 -2 -38 31.62 10.87
    -10 -2 38 45.53 12.81
    -10 -2 38 24.6 9.6
    -10 -2 -40 -1.38 1.3
    -10 2 -40 -0.2 1.42
    -10 2 40 0.12 4.02
    -10 -2 -40 -1.26 4.07
    -10 -2 40 -2.82 3.98
    -10 -2 40 2.03 3.39
    -10 -2 -42 16.1 7.11
    -10 2 -42 8.68 6.31
    -10 2 42 13.49 7.79
    -10 -2 -42 16.83 9.33
    -10 -2 42 15.76 7.72
    -10 -2 42 25.82 10.59
    -10 -2 -44 -3.51 3.43
    -10 2 -44 2.78 5.37
    -10 2 44 -0.49 2.44
    -10 -2 -44 5.6 4.54
    -10 -2 44 0.52 2.81
    -10 -2 44 9.19 6.23
    -10 -2 -46 1.15 1.28
    -10 2 -46 2.23 2.74
    -10 2 46 6.73 7.11
    -10 -2 -46 9.27 5.4
    -10 -2 46 1.59 3.01
    -10 -2 46 3.7 5.57
    -10 -2 -48 0.32 2.71
    -10 2 -48 -2.01 1.92
    -10 2 48 -0.39 2.11
    -10 -2 -48 -1.11 2.21
    -10 -2 48 4.97 2.87
    -10 -2 48 -1.2 2.24
    -10 -2 -50 -1.21 1.35
    -10 2 -50 3.1 3.72
    -10 2 50 3.65 3.94
    -10 -2 -50 -1.17 4.84
    -10 -2 50 -2.61 1.89
    -10 -2 50 3.51 3.62
    -10 -2 -52 -1.17 2.15
    -10 2 52 2.77 3.04
    -10 2 -52 -0.39 5.69
    -10 -2 -52 -0.19 3.12
    -10 -2 52 -2.41 3.46
    -10 -2 52 -0.62 4.15
    -10 -2 -54 3.35 5.83
    -10 2 54 -3.2 4.09
    -10 2 -54 -0.03 1.85
    -10 -2 -56 -0.98 2.05
    -10 2 56 0.38 4.26
    -10 2 -56 -1.41 5.38
    -10 -4 0 6.15 7.53
    -10 -4 0 -0.53 1.4
    -10 4 0 4.28 6.61
    -10 4 0 12.74 6.91
    -10 -4 0 6.83 5.94
    -10 4 2 1560.26 91.24
    -10 -4 2 1440.82 86.23
    -10 -4 -2 1511.09 87.61
    -10 4 -2 1529.52 90.42
    -10 4 -2 1690.62 93.98
    -10 4 2 1634.48 92.15
    -10 -4 -2 1479.45 89.23
    -10 -4 2 1413.34 88.2
    -10 -4 2 1651.1 92.96
    -10 -4 -2 1527.12 90.42
    -10 -4 4 9.06 7.74
    -10 -4 4 -0.64 3.28
    -10 -4 -4 2.27 1.98
    -10 4 -4 1.14 4
    -10 4 -4 3.49 5.87
    -10 4 4 9.97 7.27
    -10 -4 4 5.89 5.4
    -10 -4 -4 11.37 6.86
    -10 4 4 2.75 2.86
    -10 -4 -4 5.28 5.3
    -10 4 6 1381.11 82.69
    -10 -4 -6 1219.61 76.5
    -10 4 -6 1326.66 81.1
    -10 -4 6 1359.54 81.51
    -10 4 -6 1392.74 83.73
    -10 4 6 1322.99 79.93
    -10 -4 -6 1249.58 79.12
    -10 -4 6 1128.98 76.55
    -10 -4 6 1407.69 83.65
    -10 -4 -6 1354.06 79.99
    -10 -4 -8 -2.95 3.94
    -10 4 -8 5.92 6.82
    -10 4 8 16.16 8.84
    -10 -4 8 5.81 5.92
    -10 4 -8 8.32 6.49
    -10 4 8 5.62 4.27
    -10 -4 8 4.72 6.34
    -10 -4 -8 4.47 4.03
    -10 -4 -8 2.23 4.78
    -10 4 10 797.72 58.67
    -10 -4 -10 741.42 53.49
    -10 -4 10 780.14 56.2
    -10 4 -10 864.57 60.62
    -10 4 10 799.65 55.47
    -10 -4 -10 801.3 56.86
    -10 -4 10 830.12 59.44
    -10 -4 -10 804.13 55.1
    -10 -4 12 3.21 5.5
    -10 4 12 5.21 4.15
    -10 -4 -12 6.74 5.17
    -10 4 -12 4.92 5.73
    -10 -4 -12 9.79 5.03
    -10 -4 12 9.41 6.4
    -10 -4 -12 8.56 4.84
    -10 4 12 4.91 4.9
    -10 4 14 378.87 36.09
    -10 -4 -14 323.1 31.33
    -10 -4 14 352.28 33.35
    -10 4 -14 389.63 37.22
    -10 -4 -14 353.13 33.99
    -10 4 14 315.18 30.66
    -10 -4 14 360.07 35.77
    -10 -4 -14 358.09 32.11
    -10 4 16 4.43 3.81
    -10 -4 16 6.62 4.97
    -10 4 -16 5.94 5.99
    -10 -4 -16 4.05 0.58
    -10 -4 16 8.34 4.87
    -10 -4 -16 -0.96 1.49
    -10 4 18 190.54 25.34
    -10 -4 18 229.94 26.17
    -10 -4 -18 191.62 23.38
    -10 4 -18 202.14 26.75
    -10 -4 -18 229.8 26.96
    -10 4 18 192.04 22.53
    -10 -4 18 219.45 27.14
    -10 -4 -18 204.5 22.63
    -10 4 20 4.46 4.08
    -10 -4 20 0.81 1.76
    -10 -4 -20 2.3 3.22
    -10 4 -20 -1.25 4.64
    -10 -4 -20 -0.66 2.46
    -10 -4 20 -0.25 1.42
    -10 4 20 0.89 2.78
    -10 -4 -22 120.56 18.53
    -10 4 -22 132.51 21.71
    -10 -4 -22 132.74 20.5
    -10 -4 22 143.79 21.84
    -10 4 22 149.81 22.34
    -10 -4 22 127.34 19.57
    -10 -4 -24 -1.12 1.91
    -10 4 -24 4.91 5.29
    -10 -4 24 3.27 2.76
    -10 -4 -24 4.2 3.78
    -10 4 24 -0.59 2.63
    -10 -4 24 -0.12 2.79
    -10 -4 -26 34.7 9.05
    -10 4 -26 29.06 9.71
    -10 -4 26 24.75 8.13
    -10 -4 -26 35.1 10.43
    -10 4 26 19.8 8.12
    -10 -4 26 26.6 9.2
    -10 -4 -28 -1.07 2.33
    -10 4 -28 -0.48 4.15
    -10 -4 28 -3.08 5.37
    -10 4 28 3.41 3.36
    -10 -4 -28 -1.12 2.7
    -10 -4 28 1.5 2.44
    -10 -4 -30 -3.26 4.91
    -10 -4 30 4.31 1.31
    -10 4 -30 1.3 0.76
    -10 4 30 2.75 1.81
    -10 -4 -30 3.62 3.14
    -10 -4 30 2.98 1.84
    -10 -4 32 -2.79 2.94
    -10 -4 -32 2.3 1.09
    -10 4 -32 -2.69 3.55
    -10 4 32 -4.35 4.92
    -10 -4 -32 0.5 1.01
    -10 -4 32 -2.72 4.95
    -10 -4 34 55.21 13.88
    -10 -4 -34 38.37 10.93
    -10 4 -34 59.14 14.96
    -10 4 34 41.32 12.82
    -10 -4 -34 57.26 14.93
    -10 -4 34 74.37 17.34
    -10 -4 36 3.95 3.83
    -10 -4 -36 0.38 0.78
    -10 4 -36 -2.37 5.53
    -10 4 36 4.63 6.97
    -10 -4 -36 4.77 2.27
    -10 -4 36 3.79 4.59
    -10 -4 38 111.11 20.52
    -10 -4 -38 95.6 18.5
    -10 4 -38 130.58 24
    -10 4 38 100.52 20.98
    -10 -4 -38 104.17 20.32
    -10 -4 38 131.46 22.85
    -10 -4 40 1.1 3.15
    -10 -4 -40 1.1 1.92
    -10 4 -40 2.74 3.71
    -10 4 40 1.86 4.96
    -10 -4 -40 -5.85 4.78
    -10 -4 40 10.1 6.25
    -10 -4 -42 146.18 23.66
    -10 4 -42 144.55 26.77
    -10 4 42 186.92 29.54
    -10 -4 -42 98.11 21.28
    -10 -4 42 191.59 28.1
    -10 -4 -44 0.43 2.96
    -10 4 -44 2.91 6.62
    -10 4 44 11.16 9.2
    -10 -4 -44 -0.99 2.05
    -10 -4 44 5.09 4.47
    -10 -4 -46 139.19 25.01
    -10 4 -46 195.68 31.84
    -10 4 46 184.98 30.68
    -10 -4 46 177.85 27.78
    -10 -4 -48 6.61 5.66
    -10 4 48 3.74 8.62
    -10 4 -48 8.63 8.97
    -10 -4 48 3.95 5.81
    -10 -4 -50 106.97 21.98
    -10 4 50 66.15 19.52
    -10 4 -50 126.25 26.12
    -10 -4 50 139.99 24.12
    -10 -4 -52 8.07 5.79
    -10 4 52 2.08 3.65
    -10 4 -52 -0.72 3.58
    -10 -4 52 3.18 2.44
    -10 -4 -54 71 18.94
    -10 4 54 99.06 23.73
    -10 4 -54 88.54 23.03
    -10 -4 54 67.12 16.91
    -10 -6 0 16.32 6.74
    -10 -6 0 13.93 6.47
    -10 6 0 9.3 5.41
    -10 6 0 18.15 6.91
    -10 6 0 11.66 4.14
    -10 -6 0 4.71 3.25
    -10 6 2 -0.9 3.91
    -10 -6 -2 8.36 5.7
    -10 -6 2 2.83 3.18
    -10 -6 -2 -0.47 0.73
    -10 6 -2 4.68 2.49
    -10 6 -2 3.41 4.2
    -10 6 2 0.1 2.15
    -10 6 -2 2.99 3.81
    -10 6 2 2.48 2.53
    -10 -6 2 -1.68 4.73
    -10 -6 -2 0.32 2.12
    -10 6 -4 22.75 8.54
    -10 -6 -4 25.2 7.76
    -10 -6 4 27.25 8.66
    -10 -6 -4 17.67 6.77
    -10 6 -4 35.81 10.23
    -10 6 4 23.54 7.87
    -10 6 -4 25.08 8.31
    -10 6 4 34.21 9.54
    -10 6 4 42.38 11.45
    -10 -6 4 36.46 10.33
    -10 -6 -4 25.59 8.6
    -10 -6 -6 3.75 4.43
    -10 -6 -6 -0.14 1.9
    -10 6 6 9.08 5.51
    -10 6 -6 7.85 5.33
    -10 6 -6 4.14 4.21
    -10 6 6 0.8 1.98
    -10 6 -6 8.48 4.89
    -10 6 6 8.05 4.85
    -10 -6 6 4.22 2.32
    -10 -6 -6 8.17 4.47
    -10 -6 -8 10.23 6.32
    -10 -6 -8 3.15 2.8
    -10 6 8 8.05 5.13
    -10 6 -8 6.07 2.78
    -10 6 8 7.45 4.45
    -10 6 -8 8 4.4
    -10 6 -8 11.99 5.48
    -10 6 8 5.93 3.67
    -10 -6 8 8.54 4.95
    -10 -6 -8 6.64 4.12
    -10 -6 -10 26.15 8.69
    -10 -6 -10 14.53 5.79
    -10 6 10 15.25 6.78
    -10 6 -10 18.21 7.7
    -10 6 10 9.97 5.33
    -10 6 -10 16.68 7.23
    -10 6 10 15.84 5.46
    -10 -6 10 14.81 7.06
    -10 -6 -10 15.75 6.51
    -10 -6 -12 1.04 2.28
    -10 6 12 3.78 3.48
    -10 -6 -12 -0.46 3.85
    -10 6 -12 0.79 4.15
    -10 6 12 3.49 3.54
    -10 6 -12 3.71 2.44
    -10 6 12 -0.75 1.39
    -10 -6 12 1.03 0.55
    -10 -6 -12 1.97 1.99
    -10 6 14 53.73 13.38
    -10 -6 -14 61.52 12.67
    -10 6 -14 58.5 14.62
    -10 -6 14 61.14 13.78
    -10 6 14 62.85 13.64
    -10 6 -14 86.68 16.09
    -10 -6 14 58.5 14.42
    -10 6 14 43.59 10.31
    -10 -6 -14 61.86 13.25
    -10 -6 -14 70.75 13.6
    -10 6 16 -0.34 2.3
    -10 -6 -16 2.02 2.95
    -10 -6 16 -1.84 0.54
    -10 6 -16 0.94 1.85
    -10 6 16 -1.62 2.64
    -10 6 -16 3.72 2.27
    -10 -6 16 0.73 3.66
    -10 -6 -16 1.82 5.8
    -10 -6 -16 6.65 3.96
    -10 6 18 84.68 16.8
    -10 -6 -18 73.38 14.24
    -10 6 -18 96.15 18.52
    -10 -6 18 78.24 14.9
    -10 6 18 86.03 16.07
    -10 6 -18 83.38 16.27
    -10 -6 18 98.65 18.72
    -10 -6 -18 87.15 16.36
    -10 -6 -18 67.15 13.17
    -10 -6 20 14.6 6.43
    -10 -6 -20 9.17 5.81
    -10 6 -20 15.49 7.35
    -10 6 20 7.24 5.38
    -10 6 -20 9.93 4.35
    -10 -6 20 12.14 6.89
    -10 6 20 5.09 4.93
    -10 -6 -20 8.03 5.53
    -10 -6 -20 5.6 3.7
    -10 -6 -22 75.28 14.93
    -10 6 -22 74.16 17.12
    -10 6 22 61.26 13.94
    -10 6 -22 72.22 15.37
    -10 6 22 78.57 16.67
    -10 -6 -22 80.5 15.74
    -10 -6 22 95.23 18.9
    -10 -6 22 60.96 13.43
    -10 -6 -24 7.09 4.9
    -10 6 -24 10.75 7.07
    -10 -6 24 1.01 1.68
    -10 6 24 0.83 2.95
    -10 6 24 9.11 5.4
    -10 6 -24 7.63 4.47
    -10 -6 -24 5.79 5.19
    -10 -6 24 1.52 2.86
    -10 -6 -26 42.69 11.59
    -10 -6 26 61.38 13.31
    -10 6 -26 55.63 14.66
    -10 6 26 59.1 14.66
    -10 6 26 42.1 12.18
    -10 6 -26 54.45 13.64
    -10 -6 -26 70.04 15.21
    -10 -6 26 81.31 17.84
    -10 -6 -28 -1.65 2.47
    -10 6 -28 1.29 1.74
    -10 6 28 -2.68 4.03
    -10 -6 -28 -1.04 4.34
    -10 -6 28 0.8 3.74
    -10 -6 -30 34.05 10.82
    -10 6 -30 36.42 12.95
    -10 6 30 45.72 13.57
    -10 -6 -30 30.61 10.31
    -10 -6 30 56.04 15.21
    -10 -6 -32 1.44 5.24
    -10 6 -32 2.42 0.67
    -10 6 32 -2.11 2.63
    -10 -6 -32 -4.84 4.1
    -10 -6 32 1.42 4.73
    -10 -6 -34 31.31 10.44
    -10 6 -34 43.64 13.95
    -10 6 34 33.14 12.45
    -10 -6 -34 11.84 7.34
    -10 -6 34 34.84 11.91
    -10 -6 -36 1.22 2.38
    -10 6 -36 -3.55 5.82
    -10 6 36 8.62 5.98
    -10 -6 36 0.67 1.24
    -10 -6 -38 18.21 8.56
    -10 6 -38 9.49 7.52
    -10 6 38 14.45 8.46
    -10 -6 38 18.78 9.03
    -10 -6 -40 3.1 4
    -10 6 -40 2.26 3.19
    -10 6 40 4.15 2.75
    -10 -6 40 0.18 3.78
    -10 -6 -42 2.1 2.02
    -10 6 -42 3.6 4.43
    -10 6 42 8.03 6.04
    -10 -6 42 11.04 6.63
    -10 -6 -44 -1.36 4.6
    -10 6 -44 2.49 2.94
    -10 6 44 2.42 5.66
    -10 -6 44 3 2.04
    -10 -6 -46 6.4 5.7
    -10 6 46 0.9 1.74
    -10 6 -46 5.04 6.73
    -10 -6 46 -1.9 2.94
    -10 6 48 -7.34 6.15
    -10 6 -48 -1.64 3.07
    -10 -6 -50 4.15 5.22
    -10 6 50 1.81 5.09
    -10 6 -50 2.17 5.89
    -10 -6 50 -1.93 2.96
    -10 -6 52 -11.91 7.37
    -10 -8 0 4.07 6.74
    -10 8 0 -1.29 4.44
    -10 -8 0 0.01 3.58
    -10 8 0 7.32 6.53
    -10 8 0 4.7 4.49
    -10 8 2 751.2 56.76
    -10 8 -2 717.47 55.33
    -10 -8 2 687.67 53.43
    -10 -8 -2 656.5 52.6
    -10 8 2 694.03 55.82
    -10 8 -2 645.4 54.3
    -10 8 -2 816.93 60.79
    -10 8 2 676.03 54.99
    -10 -8 2 717.51 57.5
    -10 -8 -2 725.71 56.91
    -10 -8 4 19.43 9.76
    -10 8 -4 21.25 8.65
    -10 -8 -4 16.49 8.25
    -10 -8 4 22.61 8.96
    -10 -8 -4 13.44 6.62
    -10 8 4 23.12 9.37
    -10 8 -4 25.19 10.28
    -10 8 -4 25.05 10.53
    -10 8 4 20.67 8.55
    -10 8 4 10.48 7.83
    -10 8 6 707.89 56.08
    -10 -8 -6 606.08 50.32
    -10 8 6 700.36 55.56
    -10 8 -6 627.95 53.2
    -10 8 -6 689.38 53.69
    -10 8 -6 737.21 58.95
    -10 -8 6 696.41 56.91
    -10 -8 -6 634.47 52.68
    -10 -8 -8 9.54 6.11
    -10 8 8 19.55 9.04
    -10 8 -8 16.7 8.16
    -10 8 8 19.38 7.87
    -10 8 -8 23.18 9.73
    -10 8 -8 18.22 7.62
    -10 -8 8 16.27 9.56
    -10 8 10 604.26 51.72
    -10 -8 -10 497.25 45.04
    -10 8 10 577.79 50.06
    -10 8 -10 559.52 49.23
    -10 8 -10 703.45 57.48
    -10 -8 -10 571.17 47.35
    -10 -8 10 661.21 54.78
    -10 -8 -10 539.56 47.24
    -10 -8 -12 3.51 5.21
    -10 -8 -12 15.8 8.42
    -10 8 12 -0.15 1.3
    -10 -8 -12 2.04 2.01
    -10 8 -12 15.48 9.4
    -10 8 12 5.57 6.55
    -10 8 -12 11.32 8.15
    -10 -8 12 11.93 8.96
    -10 8 14 506.91 47.03
    -10 -8 -14 440.84 41.48
    -10 8 14 507.99 45.93
    -10 8 -14 454.53 43.83
    -10 8 -14 556.88 51.56
    -10 -8 -14 506.71 43.79
    -10 -8 14 584.39 51.41
    -10 -8 -14 409.93 40.08
    -10 -8 -16 2.64 4.1
    -10 8 16 -1.07 3.13
    -10 -8 -16 7.35 5.4
    -10 -8 -16 3.81 3.25
    -10 8 -16 5.84 5.55
    -10 8 16 2.49 4.58
    -10 8 -16 1.45 1.76
    -10 -8 16 0.5 5.08
    -10 8 18 200.29 28.72
    -10 -8 -18 178.42 24.34
    -10 8 18 188.06 26.28
    -10 8 -18 191.7 26.38
    -10 -8 -18 203.99 26.29
    -10 8 -18 210.68 30.98
    -10 -8 18 245.59 32.26
    -10 -8 -18 156.4 22.18
    -10 -8 -20 8.12 8.07
    -10 -8 -20 -0.3 1.3
    -10 -8 -20 -1.08 1.7
    -10 8 -20 1.81 2.47
    -10 8 20 4.39 4.38
    -10 8 -20 -0.17 2.52
    -10 8 20 3.78 4.76
    -10 -8 20 -0.29 1.59
    -10 -8 -22 20.32 8.43
    -10 -8 -22 18.84 8.19
    -10 8 -22 16.26 7.9
    -10 8 22 26.53 10.16
    -10 8 -22 18.4 8.22
    -10 8 22 32.01 12.12
    -10 -8 22 34.09 12.33
    -10 -8 -24 4.44 4.73
    -10 -8 -24 -0.93 0.48
    -10 8 24 -0.01 3.14
    -10 8 -24 0.45 2.53
    -10 8 24 3.5 1.12
    -10 -8 24 -0.85 2.72
    -10 -8 -26 4.06 4.14
    -10 8 -26 -1.33 5.15
    -10 8 26 1.26 2.06
    -10 8 -26 -0.23 2.19
    -10 8 26 3.74 5.51
    -10 -8 26 1.34 3.05
    -10 -8 -28 -1.01 2.51
    -10 8 -28 -1.49 1.46
    -10 8 28 -1.44 3.46
    -10 8 -28 -2.2 4.33
    -10 -8 28 1.47 3.91
    -10 -8 -30 4.23 4.29
    -10 8 -30 7.22 5.31
    -10 8 30 -0.12 2.63
    -10 8 30 7.06 3.66
    -10 8 -30 0.89 1.89
    -10 -8 30 6.29 4.74
    -10 -8 -32 -0.59 1.62
    -10 8 -32 1.85 3.56
    -10 8 32 4.31 3.59
    -10 8 32 1.31 1.63
    -10 8 -32 -6.29 4.64
    -10 -8 -34 15.55 8.05
    -10 8 -34 21.88 11.42
    -10 8 34 36.25 12.5
    -10 -8 34 22.55 9.41
    -10 -8 -36 -2.05 2.86
    -10 8 -36 -0.71 2.37
    -10 -8 36 0.06 2.34
    -10 -8 -38 42.74 13.92
    -10 8 -38 51.51 17.91
    -10 8 38 52.84 16.6
    -10 -8 38 61.07 17.43
    -10 -8 -40 2.78 4.15
    -10 8 -40 1.69 2.79
    -10 8 40 3.88 4.35
    -10 -8 40 1.78 1.59
    -10 -8 -42 70.24 17.24
    -10 8 -42 55.49 18.16
    -10 8 42 67.4 18.88
    -10 -8 42 74.67 19.14
    -10 -8 -44 -3.73 4.01
    -10 8 -44 -1.48 2.08
    -10 8 44 5.55 1.14
    -10 -8 44 -1.04 3.49
    -10 -8 -46 66.28 18.42
    -10 8 -46 67.57 20.36
    -10 8 46 80.85 21.86
    -10 -8 46 81.1 20.77
    -10 -8 48 3.42 4.29
    -10 -8 50 82.3 20.98
    -10 -10 0 32.17 10.75
    -10 -10 0 39.44 11.25
    -10 10 0 40.02 12.22
    -10 -10 2 7.61 4.88
    -10 -10 -2 4.39 2.17
    -10 -10 2 2.19 2.09
    -10 -10 -2 3.91 3.41
    -10 10 2 8.65 5.83
    -10 10 -2 10.33 5.96
    -10 -10 4 19.36 9.38
    -10 -10 -4 13.06 6.97
    -10 -10 4 15.2 6.91
    -10 -10 -4 5 4.55
    -10 10 4 11.05 6.26
    -10 10 -4 23.87 8.98
    -10 10 4 14.22 7.03
    -10 -10 6 26.24 10.15
    -10 -10 -6 16.2 6.77
    -10 -10 -6 6.86 4.69
    -10 10 6 14.14 7.76
    -10 10 -6 14.02 8.11
    -10 10 6 6.4 4.22
    -10 -10 8 24.36 9.36
    -10 -10 -8 23.92 9.51
    -10 -10 -8 21.14 8.16
    -10 10 8 7.08 4.82
    -10 10 8 8.1 5.33
    -10 10 -8 10.05 4.51
    -10 10 -8 16.39 8.92
    -10 -10 10 30.2 10.32
    -10 -10 -10 25.31 9.66
    -10 -10 -10 27.61 9.3
    -10 10 10 19.29 8.7
    -10 10 10 17.53 8.74
    -10 10 -10 21.91 9.1
    -10 10 -10 24.72 10.19
    -10 -10 12 2.2 2.98
    -10 -10 -12 -1.03 2.75
    -10 10 12 5.97 5.36
    -10 -10 -12 0.1 4.07
    -10 10 12 -1.26 3.95
    -10 10 -12 11.39 5.27
    -10 10 -12 2.72 3.28
    -10 -10 -14 12.06 6.44
    -10 10 14 14.58 5.86
    -10 -10 -14 30.22 9.23
    -10 10 -14 29.6 12.21
    -10 10 14 18.95 8.39
    -10 10 -14 8.83 5.46
    -10 -10 14 27 10.55
    -10 -10 -16 3.06 3.27
    -10 10 16 -1.19 4
    -10 -10 -16 0.47 2.58
    -10 10 -16 3.13 4.37
    -10 10 16 -2.13 3.51
    -10 10 -16 0.73 3.64
    -10 -10 16 -1.82 5.19
    -10 10 18 17.28 8.98
    -10 -10 -18 16.68 6.59
    -10 -10 -18 24.47 9.35
    -10 10 -18 29.08 12.2
    -10 10 18 16.93 8.01
    -10 10 -18 33.32 11.32
    -10 -10 18 30.82 11.68
    -10 -10 -20 3.89 2.28
    -10 -10 -20 1.04 3.09
    -10 10 -20 -1.38 5.02
    -10 10 20 0.2 3.98
    -10 10 -20 0.32 2.33
    -10 10 20 9.61 7.19
    -10 -10 20 4.89 0.51
    -10 -10 -22 34.52 10.69
    -10 10 -22 31.06 12.76
    -10 10 22 32.29 11.01
    -10 10 -22 29.54 10.66
    -10 10 22 41.61 12.72
    -10 -10 22 29.41 11.84
    -10 -10 -24 7.26 5.5
    -10 10 -24 4.5 1.58
    -10 10 24 4.45 4.8
    -10 10 -24 10.31 6.57
    -10 10 24 9.92 6.32
    -10 -10 24 7.62 4.84
    -10 -10 -26 20.38 7.53
    -10 10 -26 14.62 8.94
    -10 10 26 21.39 9.91
    -10 10 -26 15.99 8.06
    -10 10 26 15.87 9.5
    -10 -10 26 29.21 10.39
    -10 -10 -28 -3.41 3.49
    -10 10 -28 4.29 6.72
    -10 10 28 4.01 3.48
    -10 10 -28 0.81 0.77
    -10 10 28 7.19 5.9
    -10 -10 28 -7.29 6.1
    -10 -10 -30 17.23 8.54
    -10 10 -30 12.12 8.25
    -10 10 30 18.38 8.58
    -10 10 -30 4.22 3.7
    -10 10 30 30.37 12.25
    -10 -10 30 27.78 11.92
    -10 -10 -32 -2.69 1.39
    -10 10 -32 1.83 4.77
    -10 10 32 2.96 3.13
    -10 -10 32 -1.69 3.59
    -10 -10 -34 8.26 6.64
    -10 10 -34 8.7 7.26
    -10 10 34 14.89 10.19
    -10 -10 34 10.37 8.64
    -10 -10 -36 -1.76 2.68
    -10 10 -36 6.69 6.85
    -10 10 36 -0.16 3.08
    -10 -10 36 3.35 4.54
    -10 -10 -38 10.42 7.13
    -10 10 -38 12.46 8.2
    -10 10 38 6.52 7.35
    -10 -10 38 14.76 8.73
    -10 -10 -40 -2.94 3.59
    -10 10 -40 6.31 6.44
    -10 10 40 -0.67 3.65
    -10 -10 40 1.34 3.26
    -10 -10 42 -0.34 1.38
    -10 -10 44 3.52 5.16
    -10 -12 0 5.85 7.39
    -10 -12 0 12.28 12.38
    -10 12 0 7.87 7.63
    -10 -12 2 293.06 34.57
    -10 -12 -2 304.36 35.99
    -10 12 2 361.71 42.33
    -10 12 -2 303.15 39.03
    -10 -12 2 374.83 42.47
    -10 -12 -2 302.45 38.03
    -10 -12 4 2.58 8.9
    -10 -12 -4 2.65 5.65
    -10 -12 -4 3.06 7.22
    -10 12 4 16.62 9.18
    -10 12 -4 15.31 8.09
    -10 -12 -6 295.45 34.84
    -10 12 6 344.22 41.53
    -10 12 -6 260.86 36.25
    -10 -12 6 366.01 42.77
    -10 -12 -6 259.21 34.62
    -10 -12 8 12.44 8.6
    -10 -12 -8 3.69 5.35
    -10 -12 -8 7.59 9.37
    -10 12 8 9.86 6.42
    -10 12 -8 16.51 9.06
    -10 -12 -10 277.55 33.73
    -10 12 10 275.56 37.56
    -10 12 -10 257.8 36.01
    -10 -12 10 267.38 37.07
    -10 -12 -10 225.14 31.39
    -10 -12 12 4.65 7.61
    -10 -12 -12 1.44 1.62
    -10 -12 -12 -3.09 2.17
    -10 12 12 5.68 5.93
    -10 12 -12 6.76 6.2
    -10 -12 14 179.48 30.47
    -10 -12 -14 179.29 30.18
    -10 12 14 195.18 31.49
    -10 12 -14 136.24 26.15
    -10 -12 16 1.66 3.17
    -10 -12 -16 7.93 6.88
    -10 12 16 14.97 9.02
    -10 12 -16 0.38 1.62
    -10 -12 18 71.94 19.41
    -10 -12 -18 55.21 14.72
    -10 12 18 37.87 14.11
    -10 12 -18 55.63 16.23
    -10 -12 -20 6.66 4.99
    -10 12 -20 2.8 1.22
    -10 12 20 0.4 1.4
    -10 -12 20 5.92 5.13
    -10 -12 -22 19.41 9.09
    -10 12 -22 7.18 6.21
    -10 12 22 7.03 4.94
    -10 12 -22 6.75 5.52
    -10 -12 22 15.04 8.42
    -10 -12 -24 4.77 4.41
    -10 12 -24 3.8 4.87
    -10 12 24 1.93 3.19
    -10 12 -24 -2.12 4.46
    -10 12 24 4.38 4.69
    -10 -12 24 0.09 3.72
    -10 -12 -26 2.35 4.54
    -10 12 -26 3.17 5.67
    -10 12 26 -1.03 1.18
    -10 12 -26 1.39 0.96
    -10 12 26 1.1 3.97
    -10 -12 26 -7.82 6.62
    -10 -12 -28 0.26 0.8
    -10 12 -28 -0.72 2.04
    -10 12 28 8.55 6.15
    -10 12 -28 2.76 3.48
    -10 12 28 7.71 6.38
    -10 -12 28 -1.67 2.22
    -10 -12 -30 -0.16 3.59
    -10 12 -30 2.87 3.58
    -10 12 30 8.4 7.18
    -10 -12 30 -11.12 11.22
    -10 12 -32 -0.49 1.71
    -10 12 32 5.04 5.4
    -10 -12 32 -6.32 6.23
    -10 12 -34 10.76 10.29
    -10 12 34 8.49 7.48
    -10 -12 34 10.89 8.51
    -10 -14 0 1.35 2.47
    -10 14 0 -2.37 2
    -10 -14 2 3.51 4.61
    -10 -14 -2 -8.97 6.3
    -10 -14 -2 -3.84 3.85
    -10 14 2 1.91 3.49
    -10 14 -2 -12.42 8.01
    -10 -14 4 4.86 4.82
    -10 -14 -4 -2.25 5.71
    -10 -14 -4 0.51 1.06
    -10 14 4 3.41 0.51
    -10 14 -4 9.33 4.22
    -10 -14 6 -2.43 3.6
    -10 -14 -6 -3.6 5.17
    -10 -14 -6 0.02 5.27
    -10 14 6 -9.87 7.31
    -10 14 -6 -0.62 3.95
    -10 -14 8 7.69 5.89
    -10 -14 -8 9.9 6.75
    -10 14 8 9.69 6.64
    -10 14 -8 2.45 3.8
    -10 -14 10 6.66 5.81
    -10 -14 -10 3.12 3.19
    -10 14 10 -7.73 6.57
    -10 14 -10 2.58 1.99
    -10 -14 12 9.59 7.1
    -10 -14 -12 12.98 6.75
    -10 14 12 11.93 8.24
    -10 14 -12 31.08 12.2
    -10 -14 14 17.82 10.16
    -10 -14 -14 20.78 10.4
    -10 14 14 6.38 6.72
    -10 14 -14 22.84 11.97
    -10 14 16 16.61 10.02
    -10 14 -16 5.83 4.8
    -10 14 18 14.3 9.31
    -10 14 -18 15.32 7.93
    -10 14 20 8.38 7.59
    -10 14 -20 -3.44 4.65
    -10 14 22 5.39 5.69
    -11 1 -1 71.48 14.03
    -11 -1 1 55.76 12.19
    -11 1 1 60.74 12.54
    -11 1 -1 53.6 11.46
    -11 1 1 56.73 11.85
    -11 -1 1 57.58 12.53
    -11 -1 -1 65.9 13.33
    -11 1 -1 57.32 12.15
    -11 1 1 54.4 11.71
    -11 -1 -1 68.99 13.44
    -11 -1 1 47.88 11.37
    -11 1 -3 11.11 7.19
    -11 1 -3 8.02 3.83
    -11 1 3 12.81 5.68
    -11 -1 3 13.18 6.51
    -11 -1 -3 12.69 6.15
    -11 1 -3 9.41 5.91
    -11 -1 -3 9.43 4.31
    -11 1 3 13.35 5.21
    -11 1 3 5.33 5.27
    -11 -1 3 26.5 8.25
    -11 -1 3 7.08 4.19
    -11 1 5 357.15 33.89
    -11 -1 5 354.52 33.9
    -11 1 -5 371.46 35.41
    -11 -1 -5 332.21 33.33
    -11 1 5 335.35 33.12
    -11 -1 5 350.17 33.43
    -11 1 -5 371.65 32.73
    -11 1 5 334.22 32.67
    -11 -1 5 394.09 36.09
    -11 -1 -5 378.2 34.08
    -11 -1 7 110.96 17.52
    -11 1 7 103 16.96
    -11 1 -7 94.85 15.17
    -11 1 7 91.45 15.77
    -11 1 -7 97.79 17.23
    -11 -1 7 97.69 17.14
    -11 -1 -7 98.86 16.14
    -11 -1 -7 103.8 17.53
    -11 -1 7 86.73 15.61
    -11 1 7 80.68 15.21
    -11 1 9 471.13 40.56
    -11 -1 9 472.45 40.76
    -11 1 -9 470.38 41.57
    -11 -1 -9 472.43 40.83
    -11 1 9 444.28 39.39
    -11 -1 9 449.08 39.4
    -11 1 -9 474.5 37.95
    -11 1 9 456.09 39.63
    -11 -1 9 527.88 43.49
    -11 -1 -9 488.92 39.77
    -11 1 11 99.42 16.45
    -11 -1 11 101.26 16.85
    -11 -1 11 120.35 18.74
    -11 1 -11 101.46 17.52
    -11 1 -11 88.43 14.17
    -11 1 11 93.86 16.42
    -11 -1 -11 102.97 17.43
    -11 -1 11 108.73 18.7
    -11 -1 -11 103.65 16.26
    -11 1 11 93.27 16.21
    -11 1 13 284.02 30.35
    -11 -1 13 284.56 30.28
    -11 1 -13 256.59 30.3
    -11 -1 -13 289.31 30.79
    -11 1 13 267.45 28.67
    -11 -1 13 260.15 28.44
    -11 1 -13 257.58 25.98
    -11 1 13 249.28 28.5
    -11 -1 -13 283.2 28.36
    -11 -1 13 308.83 32.12
    -11 1 15 41.89 10.5
    -11 -1 -15 43.95 10.32
    -11 1 15 45.24 11.4
    -11 1 -15 39.81 10.86
    -11 1 15 40.92 10.85
    -11 -1 -15 54.69 12.26
    -11 -1 15 61.2 13.88
    -11 -1 15 36.56 9.96
    -11 1 17 104.48 17.17
    -11 -1 -17 124.45 17.73
    -11 1 17 130.51 20.31
    -11 1 -17 122.49 19.9
    -11 -1 -17 127.69 20.02
    -11 1 17 133.29 19.85
    -11 -1 17 132.79 20.2
    -11 -1 17 133.12 20.52
    -11 -1 -19 31.26 9.32
    -11 1 19 18.63 7.63
    -11 -1 19 36.06 9.99
    -11 1 -19 23.56 8.99
    -11 -1 -19 23.9 8.35
    -11 1 19 16.2 7.55
[truncated: 99,541 more chars]
