# Supplementary material for: (μ-Methylenediphosphonato-κ4 O,O′:O′′,O′′′)bis[(ethyl­ene­diamine-κ2 N,N′)palladium(II)] tetra­hydrate
Source: Acta Crystallogr E Crystallogr Commun. 2018 Nov 22;74(Pt 12):1838–41. doi: 10.1107/S2056989018016419 (PMC6281122; doi:10.1107/S2056989018016419)
Supplement: Supplementary file 2 [file e-74-01838-Isup2.hkl]

#
# h,k,l, Fc-squared, Fo-squared, sigma(Fo-squared), status flag
#
data_I
_shelx_title ' peh95_a.res in Fddd'
_shelx_refln_list_code          4
_shelx_F_calc_maximum     1397.03
_exptl_crystal_F_000      4576.00
_reflns_d_resolution_high  0.7699

loop_
 _space_group_symop_operation_xyz
 'x, y, z'
 '-x+3/4, -y+3/4, z'
 '-x+3/4, y, -z+3/4'
 'x, -y+3/4, -z+3/4'
 'x, y+1/2, z+1/2'
 '-x+3/4, -y+5/4, z+1/2'
 '-x+3/4, y+1/2, -z+5/4'
 'x, -y+5/4, -z+5/4'
 'x+1/2, y, z+1/2'
 '-x+5/4, -y+3/4, z+1/2'
 '-x+5/4, y, -z+5/4'
 'x+1/2, -y+3/4, -z+5/4'
 'x+1/2, y+1/2, z'
 '-x+5/4, -y+5/4, z'
 '-x+5/4, y+1/2, -z+3/4'
 'x+1/2, -y+5/4, -z+3/4'
 '-x, -y, -z'
 'x-3/4, y-3/4, -z'
 'x-3/4, -y, z-3/4'
 '-x, y-3/4, z-3/4'
 '-x, -y+1/2, -z+1/2'
 'x-3/4, y-1/4, -z+1/2'
 'x-3/4, -y+1/2, z-1/4'
 '-x, y-1/4, z-1/4'
 '-x+1/2, -y, -z+1/2'
 'x-1/4, y-3/4, -z+1/2'
 'x-1/4, -y, z-1/4'
 '-x+1/2, y-3/4, z-1/4'
 '-x+1/2, -y+1/2, -z'
 'x-1/4, y-1/4, -z'
 'x-1/4, -y+1/2, z-3/4'
 '-x+1/2, y-1/4, z-3/4'

_cell_length_a    11.8871
_cell_length_b    12.5405
_cell_length_c    48.0523
_cell_angle_alpha  90.000
_cell_angle_beta   90.000
_cell_angle_gamma  90.000

_shelx_F_squared_multiplier     1.000

loop_
 _refln_index_h
 _refln_index_k
 _refln_index_l
 _refln_F_squared_calc
 _refln_F_squared_meas
 _refln_F_squared_sigma
 _refln_observed_status
   4   0   0     225194.05     217595.75      6406.88 o
   8   0   0    1276023.88    1178848.25     31583.61 o
  12   0   0      15964.20      20925.09      1959.75 o
   2   2   0     134790.84     159106.70      8405.84 o
   6   2   0        569.53        704.73        97.18 o
  10   2   0       2463.28       2990.33       418.61 o
  14   2   0       1540.50       1255.14       328.87 o
   0   4   0    1084999.75    1156317.88     51183.69 o
   4   4   0     504676.97     477481.19     10261.47 o
   8   4   0     284128.28     274026.75      5912.41 o
  12   4   0     147867.25     173252.80      5456.42 o
   2   6   0      14758.46      12976.15      1117.31 o
   6   6   0       2549.50       2571.34       355.93 o
  10   6   0       2597.03       2053.53       365.15 o
  14   6   0       1753.68        845.17       420.24 o
   0   8   0    1126330.12    1018934.88     46777.75 o
   4   8   0     270754.44     278862.88     11889.43 o
   8   8   0     420548.41     465709.47     11104.10 o
  12   8   0      30629.83      37024.73      2331.86 o
   2  10   0      16837.83      15065.07       980.05 o
   6  10   0       6050.68       6918.23       897.38 o
  10  10   0       7113.24       6857.07      1206.96 o
   0  12   0      32652.31      35782.54      2574.83 o
   4  12   0     265226.53     284418.47      8567.66 o
   8  12   0      22680.17      21564.89      2087.68 o
   2  14   0       6123.43       6855.60      1009.69 o
   6  14   0       8604.79       7551.70      1241.25 o
   0  16   0      70467.82      85135.61      8243.21 o
   3   1   1      57222.61      58546.20      1368.85 o
   5   1   1      14070.82      17223.58       407.23 o
   7   1   1       9426.05       9277.44       389.60 o
   9   1   1      23921.12      23450.50       746.42 o
  11   1   1       9977.80      10863.90       684.74 o
  13   1   1       1868.43       1801.90       280.15 o
  15   1   1       4178.69       3864.51       667.70 o
   1   3   1      57016.77      62172.38      3244.76 o
   3   3   1       2859.22       2566.75       203.03 o
   5   3   1       3763.16       6365.20       283.38 o
   7   3   1      13992.63      10851.97       642.73 o
   9   3   1        683.38        631.66       173.88 o
  11   3   1       2142.23       2099.81       308.83 o
  13   3   1       2175.34       2856.07       431.32 o
  15   3   1       5194.18       6045.04       817.75 o
   1   5   1      21312.90      29741.29      1169.24 o
   3   5   1       1677.02       1990.00       191.41 o
   5   5   1         26.94         18.64        98.45 o
   7   5   1       9169.22       9154.94       411.65 o
   9   5   1       1221.35       1446.24       222.72 o
  11   5   1       5074.87       5739.16       501.92 o
  13   5   1        723.75        902.29       231.34 o
   1   7   1       1661.35       1519.79       228.53 o
   3   7   1       4383.23       3193.58       267.97 o
   5   7   1       1220.17       1138.38       167.40 o
   7   7   1       1781.92       1363.13       180.74 o
   9   7   1       8082.25       8164.27       641.75 o
  11   7   1       7854.77       7191.07       636.86 o
  13   7   1       1650.73        814.95       210.56 o
   1   9   1         16.89        655.15       264.69 o
   3   9   1       6182.85       4421.01       321.86 o
   5   9   1        601.65        746.33       196.18 o
   7   9   1       5764.69       5408.77       437.44 o
   9   9   1       3219.54       2669.11       370.81 o
  11   9   1       5844.65       5493.57       635.13 o
   1  11   1       4205.19       2945.49       302.62 o
   3  11   1         99.07        119.73       121.10 o
   5  11   1       1035.01        717.40       151.40 o
   7  11   1       8376.03       8212.63       706.66 o
   9  11   1        365.57          0.00       335.20 o
  11  11   1        186.39          0.00       214.93 o
   1  13   1        216.94         96.17       125.96 o
   3  13   1        580.95        245.86       251.27 o
   5  13   1        476.90        293.15       133.75 o
   7  13   1        772.41        336.37       211.81 o
   9  13   1        880.23        418.57       346.13 o
   1  15   1        328.05         14.34       287.85 o
   3  15   1        455.38         30.27       262.00 o
   5  15   1         20.78          0.00       292.06 o
   2   0   2    1951695.38    1730056.88     99276.38 o
   6   0   2     599292.19     516205.09     11263.93 o
  10   0   2     278609.12     300507.59      6498.57 o
  14   0   2      85198.47      97996.48      4395.60 o
   0   2   2     138790.91     169208.17      4690.83 o
   2   2   2       5282.67       8846.12       406.02 o
   4   2   2      11613.46       8520.63       332.58 o
   6   2   2          2.42        762.49       105.89 o
   8   2   2      58538.41      56228.92      1262.35 o
  10   2   2         40.41        135.07       102.30 o
  12   2   2      16866.26      15754.69       971.97 o
  14   2   2         41.69        125.31       189.90 o
   2   4   2    1505606.00    1390857.00     20540.56 o
   4   4   2       5068.99       3614.64       260.97 o
   6   4   2     599882.75     550266.25      7738.58 o
   8   4   2        935.03       1177.46       199.94 o
  10   4   2     251910.30     284249.44      5246.83 o
  12   4   2         26.81       1147.00       338.03 o
  14   4   2      43911.53      53664.71      2286.76 o
   0   6   2     228523.91     247473.55      8928.49 o
   2   6   2       3289.14       3045.97       259.20 o
   4   6   2        508.67        322.16       110.79 o
   6   6   2       1889.80       1595.04       199.92 o
   8   6   2      43610.86      38391.02      1635.81 o
  10   6   2          7.44        233.27       138.16 o
  12   6   2       1206.02        542.89       130.93 o
  14   6   2        132.54         31.50       196.86 o
   2   8   2     410546.94     368934.66     11926.16 o
   4   8   2         76.70        547.27       264.68 o
   6   8   2     321677.09     327022.28      5991.04 o
   8   8   2          1.70       1680.88       505.40 o
  10   8   2     113571.00     130408.53      3242.60 o
  12   8   2        475.45        478.89       197.43 o
   0  10   2      22136.45      19419.40      1844.84 o
   2  10   2       1293.29       1842.58       266.42 o
   4  10   2      66386.22      63394.94      2169.24 o
   6  10   2         59.67          0.00       113.12 o
   8  10   2       6864.18       5342.43       660.43 o
  10  10   2       1220.11        931.59       232.45 o
  12  10   2      16897.80      18093.47      1647.13 o
   2  12   2     169277.62     182972.55      4607.67 o
   4  12   2         17.17       2918.62       666.43 o
   6  12   2     117007.66     129028.22      3571.59 o
   8  12   2        153.31          0.00       288.79 o
  10  12   2      49723.09      59249.00      2885.10 o
   0  14   2      15989.73      19051.65      1688.42 o
   2  14   2        163.48          0.00       143.49 o
   4  14   2       6328.72       7044.18       792.57 o
   6  14   2         46.64          0.00       220.71 o
   2  16   2      48536.23      57384.41      3297.84 o
   3   1   3     117606.48     122328.46      3394.17 o
   7   1   3      11782.00       9389.18       366.77 o
   9   1   3        258.28       1275.94       181.67 o
  11   1   3       3035.13       2022.97       292.64 o
  13   1   3       6316.44       6913.78       616.34 o
  15   1   3       5139.72       4865.37       670.93 o
   1   3   3     304572.38     318980.25      9373.00 o
   3   3   3       4689.06       6475.51       287.01 o
   5   3   3        739.18       4190.64       258.89 o
   7   3   3        139.16        266.13        87.51 o
   9   3   3      62085.06      62298.23      1683.48 o
  11   3   3       9851.61      10195.45       746.03 o
  13   3   3       5659.51       6115.96       674.48 o
  15   3   3        258.45         70.74       155.30 o
   3   5   3       3221.15       2650.37       212.48 o
   5   5   3      34691.28      35808.81      1017.52 o
   7   5   3        356.10        313.61        90.90 o
   9   5   3      51838.64      51791.37      1499.36 o
  11   5   3       7738.13       8400.92       599.00 o
  13   5   3       8508.93      11345.15       885.65 o
   1   7   3       6294.72       4236.65       297.35 o
   3   7   3       6942.35       5398.58       351.75 o
   5   7   3       9075.84       7863.73       500.72 o
   7   7   3        308.05        364.62       140.84 o
   9   7   3       1237.87       1159.51       246.06 o
  11   7   3        992.02        626.95       187.76 o
  13   7   3       2547.37       1740.00       341.67 o
   1   9   3      13889.12      16355.10       749.22 o
   3   9   3      12909.08      10596.78       628.21 o
   5   9   3      31706.77      30213.24      1259.98 o
   7   9   3       8127.98       7110.52       528.78 o
   9   9   3        507.23        239.50       125.93 o
  11   9   3        357.99        403.71       398.99 o
   1  11   3       5642.21       4848.16       479.99 o
   3  11   3         46.51          0.00       115.73 o
   5  11   3       4453.42       4779.55       603.93 o
   7  11   3       1424.75        409.07       207.83 o
   9  11   3       7697.97       6518.32       892.75 o
  11  11   3        985.94        761.83       318.78 o
   1  13   3       5140.73       3628.90       549.05 o
   3  13   3       1039.42        764.90       222.30 o
   5  13   3       2830.32       1757.88       353.56 o
   7  13   3        187.49          0.00       170.86 o
   9  13   3       5472.99       4849.51      1097.04 o
   1  15   3         24.42         65.44       199.58 o
   3  15   3       1600.47        903.38       352.09 o
   5  15   3       2614.99       1569.77       341.59 o
   4   0   4      80679.60      70717.42      1588.86 o
   8   0   4    1216008.25    1166241.38     21128.24 o
  12   0   4      52425.32      58317.55      2695.12 o
   2   2   4       4318.31       7608.37       410.67 o
   4   2   4       1912.73       1514.02       115.81 o
   6   2   4         53.91        139.06        34.01 o
   8   2   4        243.71        188.45       105.23 o
  10   2   4       1691.64       2174.59       256.39 o
  12   2   4        400.93        585.50       181.54 o
  14   2   4        105.21          0.00       158.79 o
   0   4   4    1668155.88    1638158.12     41591.51 o
   2   4   4       2058.83       2574.50       231.36 o
   4   4   4     708145.00     630421.62      9935.11 o
   6   4   4       1690.94       2103.20       216.43 o
   8   4   4     368329.47     373573.50      6066.02 o
  10   4   4        476.27        706.10       221.79 o
  12   4   4     119119.93     142865.70      3602.47 o
  14   4   4         38.24        374.66       298.46 o
   2   6   4      10276.22       6861.57       384.59 o
   4   6   4       2770.55       2323.82       210.28 o
   6   6   4       8073.06       7832.52       476.88 o
   8   6   4       1871.72       1605.30       193.91 o
  10   6   4       5952.94       5202.12       479.76 o
  12   6   4       2389.36       1732.68       324.49 o
  14   6   4        304.71        287.97       193.25 o
   0   8   4     740155.56     676142.69     15683.92 o
   2   8   4       2243.09       1791.27       336.75 o
   4   8   4     235051.17     222742.91      4231.58 o
   6   8   4        761.31        668.75       256.25 o
   8   8   4     296277.66     314250.62      7107.26 o
  10   8   4       2492.17       3542.82       503.34 o
  12   8   4      42767.16      51459.96      2230.01 o
   2  10   4      18853.78      16271.19       823.68 o
   4  10   4        287.44        357.65       402.58 o
   6  10   4       5461.50       4478.03       474.14 o
   8  10   4         13.10          0.00       163.21 o
  10  10   4       4575.38       2449.70       461.04 o
  12  10   4        271.08        391.37       286.08 o
   0  12   4      90557.56      98104.27      4701.03 o
   2  12   4        591.52        857.28       319.21 o
   4  12   4     219985.08     239415.16      5632.28 o
   6  12   4        155.38        261.53       266.87 o
   8  12   4      37604.87      41011.33      2134.67 o
  10  12   4        426.10       1361.55       612.52 o
   2  14   4       6920.70       6813.73       778.68 o
   4  14   4        375.78         95.87       175.81 o
   6  14   4       6337.14       6254.90       772.69 o
   0  16   4      52755.25      69854.79      5169.73 o
   2  16   4        682.89       1402.01       860.70 o
   1   1   5       2889.91       3194.43       288.49 o
   3   1   5     110760.48     113609.15      3411.34 o
   5   1   5      17954.02      17659.31       547.03 o
   7   1   5       6334.07       4948.35       286.53 o
   9   1   5      25326.52      24634.28       840.37 o
  11   1   5      62651.99      65907.13      1968.14 o
  13   1   5         19.14         32.73       134.67 o
  15   1   5       1493.03       1493.59       357.63 o
   1   3   5     429398.25     416104.81     16980.80 o
   3   3   5       1032.30       1314.56       155.92 o
   5   3   5       1850.05       3444.95       195.39 o
   7   3   5      54819.68      46301.10      1488.18 o
   9   3   5      23137.18      21108.59       904.66 o
  11   3   5        276.31        636.65       177.35 o
  13   3   5       1715.87       1239.46       310.67 o
  15   3   5      15282.53      16024.70      1293.22 o
   1   5   5      46018.94      38333.14      1007.94 o
   3   5   5      33712.25      29426.33      1233.92 o
   5   5   5      18213.36      18072.11       682.99 o
   7   5   5      38712.75      38072.11      1058.14 o
   9   5   5        740.96        383.93       105.06 o
  11   5   5       2788.55       2307.89       357.44 o
  13   5   5        148.38        238.01       205.29 o
   1   7   5       1000.67        840.85       172.87 o
   3   7   5      55293.74      44993.84      1272.52 o
   5   7   5       6459.04       5958.99       418.76 o
   7   7   5       8498.31       7956.44       525.58 o
   9   7   5       1524.02        932.98       192.34 o
  11   7   5      23787.55      26962.80      1306.94 o
  13   7   5         30.69          0.00       138.72 o
   1   9   5      13918.19      15116.16       786.82 o
   3   9   5      42932.12      39448.41      1250.19 o
   5   9   5      11403.59       9906.93       693.44 o
   7   9   5        426.93        330.69       100.94 o
   9   9   5      14942.20      14110.84       952.92 o
  11   9   5      24821.52      26777.80      1538.11 o
   1  11   5      26348.78      28390.71      1297.47 o
   3  11   5         59.25         86.23        74.97 o
   5  11   5         15.58         91.30       234.89 o
   7  11   5      23247.42      21860.93      1223.03 o
   9  11   5       6400.20       5257.60       823.95 o
  11  11   5         72.57          0.00       241.66 o
   1  13   5       4639.35       3143.92       555.89 o
   3  13   5       1744.70       1336.70       269.91 o
   5  13   5          3.37          0.00       218.50 o
   7  13   5       7446.59       5919.60       732.96 o
   9  13   5         92.51        242.35       350.91 o
   1  15   5          4.97          0.00        98.01 o
   3  15   5       6820.44       6364.25       828.06 o
   5  15   5       2774.10       2186.61       432.38 o
   2   0   6    1368539.50    1285707.62     58833.33 o
   6   0   6     881466.50     806657.44     16052.50 o
  10   0   6     254161.03     275769.44      6468.12 o
  14   0   6      58671.81      67151.21      3151.79 o
   0   2   6        269.90       1298.12       215.74 o
   4   2   6      88310.25      88618.59      1409.95 o
   6   2   6        580.44       1772.55       143.31 o
   8   2   6        825.69        863.72       140.35 o
  10   2   6       7675.99       7015.59       499.83 o
  12   2   6       2996.86       2446.01       345.73 o
  14   2   6        659.64        617.44       263.31 o
   2   4   6     861441.44     755631.88     18064.81 o
   4   4   6       6785.94       5532.98       293.50 o
   6   4   6     476414.78     446547.12      6237.72 o
   8   4   6        426.29       2529.91       326.21 o
  10   4   6     215997.83     242019.03      4677.01 o
  12   4   6        327.83        516.43       304.61 o
  14   4   6      62511.99      70744.08      3103.73 o
   0   6   6       9574.75      14113.90       997.54 o
   2   6   6       1111.81       1146.32       217.65 o
   4   6   6       5631.28       6143.26       368.03 o
   6   6   6       7386.94       6191.86       418.25 o
   8   6   6        627.86        220.61        87.32 o
  10   6   6       1032.32        774.17       181.54 o
  12   6   6       2686.98       2111.12       402.85 o
  14   6   6       1329.80        708.53       235.50 o
   2   8   6     475921.03     443253.72     10376.21 o
   4   8   6       3406.27       3018.33       329.68 o
   6   8   6     270303.03     265873.69      5829.78 o
   8   8   6        220.13        712.14       455.12 o
  10   8   6     102961.45     124044.07      3545.86 o
  12   8   6        310.77        343.80       237.55 o
   0  10   6       1057.62        468.42       563.17 o
   2  10   6       5909.37       7351.54       578.68 o
   4  10   6      45481.38      44119.01      1749.93 o
   6  10   6         69.45         77.82       108.48 o
   8  10   6        279.33         59.44        82.43 o
  10  10   6       3455.06       2232.79       453.72 o
  12  10   6       7933.11       7643.21       945.84 o
   2  12   6     146390.03     150729.67      4778.30 o
   4  12   6        195.00       1086.70       361.20 o
   6  12   6      97085.95     108292.27      3428.05 o
   8  12   6        125.30        515.53       441.70 o
  10  12   6      48804.46      55966.36      3658.87 o
   0  14   6       2880.28       1958.14       524.94 o
   2  14   6        165.36         41.17       106.63 o
   4  14   6       7474.09       6858.30       809.37 o
   6  14   6       1061.87        741.92       425.68 o
   2  16   6      42870.96      51841.70      2749.84 o
   1   1   7       1800.27       2541.61       168.62 o
   3   1   7      88039.47      93170.23      2286.50 o
   5   1   7     213056.20     220030.83      3691.89 o
   7   1   7      19340.65      21266.51       657.77 o
   9   1   7       9479.42       9091.42       512.45 o
  11   1   7      17422.06      17770.51       951.75 o
  13   1   7      24267.88      24403.99      1213.98 o
  15   1   7       5292.37       4666.04       686.63 o
   1   3   7     535686.12     545081.44     10858.08 o
   3   3   7       1267.70       1662.68       155.03 o
   5   3   7       7595.57       6829.67       310.30 o
   7   3   7      29075.08      22868.56       667.44 o
   9   3   7      97701.55     101909.70      2441.76 o
  11   3   7       3416.19       2949.40       386.12 o
  13   3   7       3638.41       5428.77       675.61 o
  15   3   7        736.86        331.76       282.27 o
   1   5   7      41402.06      41890.97      1852.57 o
   3   5   7      12897.80      10247.23       466.38 o
   5   5   7      75150.82      68214.61      1903.11 o
   7   5   7       3361.40       2974.24       270.97 o
   9   5   7      27290.90      28182.21      1168.39 o
  11   5   7       3042.62       2807.53       401.68 o
  13   5   7      13322.74      14199.22      1145.72 o
   1   7   7       4500.23       3207.05       319.57 o
   3   7   7      41377.23      32048.89      1171.38 o
   5   7   7      29134.35      25357.93       878.16 o
   7   7   7         19.80          0.00       118.71 o
   9   7   7      10139.48       8875.96       620.28 o
  11   7   7       7974.07       8904.61       730.33 o
  13   7   7      10109.33      12419.37      1188.53 o
   1   9   7       6802.44       6422.25       619.14 o
   3   9   7      55395.93      48406.18      1716.95 o
   5   9   7      80774.66      78072.74      2303.86 o
   7   9   7       5889.12       4463.41       607.71 o
   9   9   7        245.66        233.60       141.92 o
  11   9   7       4769.55       4173.23       642.77 o
   1  11   7      43545.82      42467.65      1727.74 o
   3  11   7        432.73        649.86       349.94 o
   5  11   7       6143.52       5408.55       663.11 o
   7  11   7      14860.57      13842.58      1092.90 o
   9  11   7      22188.14      26629.60      2185.78 o
  11  11   7        914.91        306.74       202.60 o
   1  13   7       5995.13       4766.25       725.82 o
   3  13   7         64.06          0.00       269.06 o
   5  13   7       3271.91       2465.62       515.31 o
   7  13   7        981.75        696.75       274.70 o
   9  13   7       6468.35       6982.71      1192.32 o
   1  15   7        265.93         74.94       243.08 o
   3  15   7       6876.55       6673.75       867.49 o
   5  15   7       8718.98       9349.54      1126.11 o
   0   0   8     832754.50    1172456.12     35633.99 o
   4   0   8     807855.00     682065.75     12962.44 o
   8   0   8     325921.56     338871.12      7569.55 o
  12   0   8     100958.06     113995.45      4070.52 o
   2   2   8      44345.27      46644.30      1068.02 o
   4   2   8      10364.73      10129.85       382.61 o
   6   2   8       7635.82       7470.36       329.68 o
   8   2   8       6242.91       5523.13       373.25 o
  10   2   8       1932.50       2049.68       280.00 o
  12   2   8       3562.38       4015.99       488.72 o
  14   2   8        880.74        518.89       109.21 o
   0   4   8    1757492.62    1579566.38     44365.57 o
   2   4   8        967.23        736.11       117.13 o
   4   4   8     606589.44     588161.19      7631.83 o
   6   4   8       1715.41       2334.27       205.51 o
   8   4   8     515436.34     516126.47      7453.26 o
  10   4   8         54.83        856.67       317.48 o
  12   4   8      75464.12      89150.09      3047.46 o
  14   4   8         25.87        601.62       410.18 o
   2   6   8      12648.40       7604.02       795.67 o
   4   6   8       2195.69       1632.66       169.75 o
   6   6   8       9952.81      10229.45       532.20 o
   8   6   8       1321.96        999.53       252.43 o
  10   6   8       1753.51       1301.77       231.98 o
  12   6   8       4298.78       4160.36       605.67 o
  14   6   8        336.56        423.31       279.01 o
   0   8   8     362758.44     353643.62     11196.74 o
   2   8   8       3512.71       4990.16       559.81 o
   4   8   8     273578.59     243665.91      4497.92 o
   6   8   8       1608.99       1579.14       324.46 o
   8   8   8     109601.09     122512.17      3307.46 o
  10   8   8       2004.00       3138.45       557.67 o
  12   8   8      56785.60      69569.41      2849.51 o
   2  10   8       3540.92       3152.48       396.45 o
   4  10   8        982.20        479.57       406.71 o
   6  10   8       6308.54       5498.82       611.75 o
   8  10   8        677.85        370.39       177.61 o
  10  10   8       3350.41       2554.85       501.23 o
  12  10   8       2139.81       1632.23       438.36 o
   0  12   8     202528.59     206129.62      9453.47 o
   2  12   8        621.47       1466.51       447.74 o
   4  12   8     106829.45     118999.10      4181.88 o
   6  12   8        680.02        679.34       631.80 o
   8  12   8      87764.26     107389.70      4193.45 o
  10  12   8        139.81       1716.23       593.09 o
   2  14   8       7325.36       5586.24       906.10 o
   4  14   8        394.76          0.00       223.50 o
   6  14   8       3914.37       4325.64       622.30 o
   0  16   8      26082.19      29373.77      3152.64 o
   2  16   8        685.44        338.84       372.80 o
   1   1   9       3887.63       4087.44       235.19 o
   3   1   9     300025.12     320158.78      7558.99 o
   5   1   9      91298.18      84462.98      1670.18 o
   7   1   9      11299.89      11269.77       482.44 o
   9   1   9       1597.13       1716.97       229.48 o
  11   1   9      81530.81      86995.27      2343.19 o
  13   1   9       4005.35       4500.33       534.07 o
  15   1   9       1986.24       2279.52       456.80 o
   1   3   9     172824.31     171056.91      3446.81 o
   3   3   9      14909.99      14618.48       508.20 o
   5   3   9        760.53       1412.39       174.68 o
   7   3   9     141838.72     133359.98      2232.78 o
   9   3   9      30595.29      27208.15      1165.36 o
  11   3   9      11569.36      12152.33       817.86 o
  13   3   9        361.04        641.43       176.38 o
  15   3   9      17731.97      21124.51      1842.98 o
   1   5   9       9717.21      11064.94       721.36 o
   3   5   9      49172.26      41403.84      1173.92 o
   5   5   9      16003.45      11462.74       447.69 o
   7   5   9      59078.87      61877.00      1448.07 o
   9   5   9       2754.03       2194.41       288.95 o
  11   5   9      14764.66      14385.50      1060.49 o
  13   5   9         13.78        114.24       132.73 o
   1   7   9      38732.82      34416.44      1445.15 o
   3   7   9      74902.05      58720.88      2248.97 o
   5   7   9      30494.71      25871.98       933.85 o
   7   7   9      21386.78      18730.32       840.56 o
   9   7   9       1965.70       1869.32       295.30 o
  11   7   9      28452.10      32465.86      1634.20 o
  13   7   9       2559.18       1762.89       437.67 o
   1   9   9       4728.24       4848.09       478.28 o
   3   9   9      83792.21      79816.88      2985.92 o
   5   9   9      41821.72      39542.14      1781.06 o
   7   9   9        694.10        793.18       194.50 o
   9   9   9       6955.78       6833.02       811.96 o
  11   9   9      26842.43      28882.65      1748.12 o
   1  11   9      34523.47      34397.28      1818.90 o
   3  11   9       3885.41       3217.45       517.33 o
   5  11   9       1660.49        859.85       318.72 o
   7  11   9      36745.96      40885.78      2111.69 o
   9  11   9       6109.94       6249.22      1070.41 o
  11  11   9       1637.08       1159.31       594.50 o
   1  13   9       9242.38       7541.28       926.21 o
   3  13   9       2064.81       1328.64       343.11 o
   5  13   9        351.46        307.47       162.50 o
   7  13   9      13356.10      12587.61      1086.46 o
   9  13   9        436.34        212.46       307.02 o
   1  15   9       4768.23       4011.72       793.98 o
   3  15   9      11337.44      12856.95      1220.87 o
   5  15   9       6764.43       6899.23      1032.93 o
   2   0  10     797319.94     921001.69     42524.21 o
   6   0  10     716914.19     691745.19     17634.54 o
  10   0  10     187272.09     200572.50      5103.45 o
  14   0  10      48621.97      58850.00      3316.37 o
   0   2  10      17893.23      28606.88      1566.06 o
   2   2  10       4392.04       8731.39       344.52 o
   4   2  10       7759.49       7474.08       335.01 o
   6   2  10       4916.46       4020.01       239.32 o
   8   2  10      42853.11      37019.45      1237.18 o
  10   2  10       9432.51      10720.97       684.68 o
  12   2  10       1438.27       1787.42       331.22 o
  14   2  10       2378.01       2017.66       394.27 o
   2   4  10     633221.38     544666.38     16666.48 o
   4   4  10         13.02        204.32       108.25 o
   6   4  10     416260.78     403461.31      5560.93 o
   8   4  10       3197.15       3967.61       386.97 o
  10   4  10     134837.34     147509.81      3699.01 o
  12   4  10         61.74        534.16       238.90 o
  14   4  10      61706.55      76542.76      3612.87 o
   0   6  10     195844.17     183915.00      6411.14 o
   2   6  10         37.86        370.08       135.24 o
   4   6  10      89089.35      77655.93      2021.65 o
   6   6  10       1534.53       1103.26       177.57 o
   8   6  10      21791.23      17982.34       841.24 o
  10   6  10       3064.46       2920.55       398.56 o
  12   6  10      16823.82      15649.48      1192.69 o
  14   6  10       4240.61       4689.33       690.33 o
   2   8  10     425643.38     375899.06      9375.01 o
   4   8  10        460.42       1857.65       369.66 o
   6   8  10     172175.72     177567.42      4552.42 o
   8   8  10       1741.04       1790.49       368.97 o
  10   8  10      90888.82     107940.68      3448.80 o
  12   8  10        146.71       1037.22       327.78 o
   0  10  10      36112.32      30024.06      2022.66 o
   2  10  10       4687.35       4031.66       512.78 o
   4  10  10       8747.29       7883.93       824.75 o
   6  10  10          3.10        137.93       162.94 o
   8  10  10      13662.99      14582.22      1143.17 o
  10  10  10       4478.91       4338.93       652.00 o
   2  12  10     114083.89     115992.79      4504.90 o
   4  12  10          8.27        276.92       418.46 o
   6  12  10      67523.79      77584.09      3392.09 o
   8  12  10         78.39       2393.72       777.88 o
  10  12  10      40547.08      47912.11      2873.69 o
   0  14  10          8.21         12.63       256.94 o
   2  14  10          8.20         16.81       216.37 o
   4  14  10      11632.40      10808.57      1468.43 o
   6  14  10       1113.86        284.88       241.24 o
   1   1  11       6943.04       6523.29       453.02 o
   3   1  11     300076.78     319470.59      6823.32 o
   5   1  11     237752.56     219151.06      5759.61 o
   7   1  11       4033.80       2846.92       216.71 o
   9   1  11      30330.10      31141.79      1032.90 o
  11   1  11      18090.19      18569.67       973.35 o
  13   1  11      46943.59      51958.43      2106.54 o
  15   1  11       1186.87       1047.54       199.03 o
   1   3  11      44134.05      52778.73      1410.30 o
   3   3  11      10937.97      12861.11       461.46 o
   5   3  11      44723.21      42422.11      1187.06 o
   7   3  11      83612.63      76651.27      1613.24 o
   9   3  11      84368.25      85464.40      2448.32 o
  11   3  11       4502.60       3514.61       446.78 o
  13   3  11       8661.17       9970.06       939.28 o
   1   5  11      16729.63      18967.99      1014.21 o
   3   5  11      66628.01      58643.02      2040.99 o
   5   5  11      80366.06      70645.71      1387.69 o
   7   5  11       2896.00       2897.17       294.27 o
   9   5  11      11033.74      10930.89       704.91 o
  11   5  11       2036.96       1473.84       279.82 o
  13   5  11      21313.58      23001.92      1497.43 o
   1   7  11      56147.43      52074.25      1669.62 o
   3   7  11      60674.04      46751.92      2383.81 o
   5   7  11      77826.09      72242.80      1820.15 o
   7   7  11       4312.82       4162.95       389.35 o
   9   7  11      29832.91      31323.89      1475.75 o
  11   7  11      10742.09      11864.72       963.11 o
  13   7  11      17598.89      20350.23      1849.67 o
   1   9  11       7325.83       5967.86       549.23 o
   3   9  11      52297.67      48355.58      1884.02 o
   5   9  11      77204.94      77017.52      2669.87 o
   7   9  11        446.37        368.04       192.34 o
   9   9  11       6212.54       6041.05       782.01 o
  11   9  11       2949.45       2228.91       427.72 o
   1  11  11      58771.42      55365.75      2947.30 o
   3  11  11       6359.06       5802.97       731.50 o
   5  11  11       6600.60       5975.38       755.28 o
   7  11  11      25871.95      27711.82      1610.24 o
   9  11  11      23932.76      28307.64      2080.70 o
  11  11  11        170.63        247.12       264.41 o
   1  13  11       3144.79       1821.04       388.23 o
   3  13  11       2320.90       1924.10       471.90 o
   5  13  11       7473.39       7970.22       991.25 o
   7  13  11        529.60        341.60       190.57 o
   1  15  11       6904.86       7312.64      1069.83 o
   3  15  11       9821.28       9496.50      1353.98 o
   5  15  11      13044.50      13681.52      1317.45 o
   0   0  12       5305.43      10608.08      3414.88 o
   4   0  12    1321743.62    1179695.75     19875.29 o
   8   0  12      55776.80      61487.35      2141.04 o
  12   0  12     193803.05     205993.16      6088.76 o
   2   2  12        852.10       2692.13       189.83 o
   4   2  12       2459.27       3641.45       226.42 o
   6   2  12        257.33        643.62        90.82 o
   8   2  12      10263.20       8976.89       551.82 o
  10   2  12       1948.84       2195.65       289.96 o
  12   2  12      13306.79      13994.05       930.59 o
  14   2  12       2257.71       1686.30       499.60 o
   0   4  12    1299276.50    1229472.25     38741.01 o
   2   4  12       1603.09       1666.93       282.11 o
   4   4  12     363546.44     345546.81      5214.31 o
   6   4  12        386.04       1165.97       214.74 o
   8   4  12     368944.06     382826.66      6123.50 o
  10   4  12       1002.44       1204.73       332.01 o
  12   4  12      27660.27      32394.39      1589.16 o
  14   4  12         15.96        769.76       510.18 o
   2   6  12       9725.47       9585.65       698.71 o
   4   6  12       7142.28       6091.76       420.83 o
   6   6  12      17603.05      15023.20       668.01 o
   8   6  12       2883.79       2647.02       298.78 o
  10   6  12        394.58        239.10        91.09 o
  12   6  12       5829.66       6544.96       814.82 o
  14   6  12        571.41        285.18       175.42 o
   0   8  12     108513.41      80022.94      3285.78 o
   2   8  12        725.30       2060.61       393.42 o
   4   8  12     298651.12     276040.38      6182.49 o
   6   8  12        492.43       1002.16       302.54 o
   8   8  12      50561.97      55382.01      2043.03 o
  10   8  12        583.00        770.30       402.84 o
  12   8  12      76192.12      94123.65      3199.57 o
   2  10  12       7198.20       6983.90       734.76 o
   4  10  12       2100.87       2184.39       416.23 o
   6  10  12       7438.95       6706.33       612.06 o
   8  10  12       2746.13       2280.75       471.33 o
  10  10  12        468.00        408.74       252.07 o
   0  12  12     237289.67     225893.17     29528.49 o
   2  12  12          1.14        520.80       322.13 o
   4  12  12      25490.20      24556.54      1667.65 o
   6  12  12        455.47       1199.56       361.95 o
   8  12  12     101346.75     116292.39      5377.72 o
  10  12  12         62.20        253.94       321.71 o
   2  14  12       6041.59       7390.06      1059.12 o
   4  14  12        232.23          0.00       265.52 o
   6  14  12       2292.38       1925.05       459.64 o
   1   1  13      26550.76      26709.30      1047.65 o
   3   1  13     303499.47     325011.59      8473.11 o
   5   1  13     203263.02     188925.08      4214.48 o
   7   1  13      38619.91      32635.96      1349.54 o
   9   1  13      30908.99      27260.31       968.93 o
  11   1  13      48502.77      50392.68      1701.56 o
  13   1  13       9780.70      10274.06       908.91 o
  15   1  13       6995.83       7688.45       866.88 o
   1   3  13      28645.16      31163.21      1021.21 o
   3   3  13     103327.70     109671.47      2234.95 o
   5   3  13      70818.45      58224.13      1420.10 o
   7   3  13     106042.93     107006.64      2043.79 o
   9   3  13       9055.62       8648.90       669.16 o
  11   3  13      45904.50      48667.57      1890.56 o
  13   3  13       1360.74       1238.14       316.95 o
   1   5  13      71534.18      59409.39      2170.49 o
   3   5  13     226294.11     193587.84      4438.00 o
   5   5  13      29532.42      27482.23       841.42 o
   7   5  13      26781.88      27094.05      1057.78 o
   9   5  13        102.12        106.39        83.21 o
  11   5  13      31970.61      33684.01      1580.11 o
  13   5  13        316.60        397.48       237.54 o
   1   7  13     112414.34     107366.24      3040.69 o
   3   7  13      57565.20      52773.35      1856.61 o
   5   7  13      57122.66      52788.46      1633.76 o
   7   7  13      59778.96      62670.00      1930.64 o
   9   7  13      24533.58      25829.64      1348.63 o
  11   7  13      18639.08      20669.36      1292.14 o
  13   7  13       6817.98       6669.87       884.15 o
   1   9  13      10033.22       8923.80       858.46 o
   3   9  13      58384.37      51637.26      1990.70 o
   5   9  13      40325.39      38193.33      1784.13 o
   7   9  13       6710.06       7899.91       691.23 o
   9   9  13        437.54        246.70       191.49 o
  11   9  13      20072.74      19865.20      1548.83 o
   1  11  13      35985.30      31917.35      1903.84 o
   3  11  13      22537.98      25344.18      1634.82 o
   5  11  13      11581.19      11395.96      1001.92 o
   7  11  13      26987.13      30851.92      1703.68 o
   9  11  13       4164.31       4460.92       760.39 o
   1  13  13       7047.84       8011.21       948.90 o
   3  13  13       7151.85       8334.43      1020.40 o
   5  13  13       1293.71        672.39       283.82 o
   7  13  13      11558.46      12723.83      1346.62 o
   1  15  13      19814.32      25076.23      2624.37 o
   3  15  13       8397.06       8084.06      1238.52 o
   5  15  13       5050.53       6146.20       979.42 o
   2   0  14    1316301.50    1727575.50     48599.33 o
   6   0  14     267144.38     282858.59      5695.12 o
  10   0  14      82761.45      84069.71      2834.47 o
  14   0  14      45455.11      54998.21      3208.45 o
   0   2  14     187456.45     233149.78      8243.48 o
   2   2  14       4407.89      13142.11       480.73 o
   4   2  14      20769.90      19029.98       595.58 o
   6   2  14      13965.56      14069.79       501.00 o
   8   2  14      10809.53       9377.10       529.16 o
  10   2  14      12766.55      11842.90       775.22 o
  12   2  14      11269.24      12204.55       999.11 o
  14   2  14       6911.35       7055.69       865.18 o
   2   4  14     456027.75     460789.47      8638.55 o
   4   4  14        441.29        444.58        76.59 o
   6   4  14     270691.66     261732.09      4149.41 o
   8   4  14         12.20        681.80       214.85 o
  10   4  14      64242.18      64883.24      2185.97 o
  12   4  14         66.67        171.50       196.14 o
  14   4  14      40630.62      46433.08      3694.51 o
   0   6  14      41721.72      40202.91      2461.39 o
   2   6  14       9000.95       7519.15       634.29 o
   4   6  14     146952.03     121400.11      4190.93 o
   6   6  14      11445.35      11387.35       577.62 o
   8   6  14      36255.84      31385.03      1154.46 o
  10   6  14      10973.47      11378.57       775.52 o
  12   6  14      22579.08      22435.00      1587.29 o
   2   8  14     191826.45     174432.17      4739.06 o
   4   8  14          0.07       1574.40       347.57 o
   6   8  14     116290.52     121915.65      3022.96 o
   8   8  14        731.16        430.54       215.80 o
  10   8  14      78228.27      90765.45      3227.80 o
  12   8  14        183.79        814.26       342.68 o
   0  10  14      37187.09      30054.12      2500.30 o
   2  10  14        592.60       1052.37       312.54 o
   4  10  14       2017.45        891.20       301.39 o
   6  10  14        526.71        452.67       166.72 o
   8  10  14      18830.55      20033.55      1367.02 o
  10  10  14       3426.15       3347.79       559.32 o
   2  12  14      71387.62      76564.59      3512.90 o
   4  12  14         20.57          0.00       305.22 o
   6  12  14      45835.38      48068.78      2112.48 o
   8  12  14         27.54       1356.50       621.90 o
   0  14  14        105.59        428.74       138.49 o
   2  14  14        971.69        583.81       267.07 o
   4  14  14      14503.68      15915.14      1470.79 o
   6  14  14        793.43        151.45       335.45 o
   1   1  15     156794.06     190236.83      3725.35 o
   3   1  15     114970.30     125288.56      3525.44 o
   5   1  15     336782.34     323937.22      7252.10 o
   7   1  15      19810.20      14808.43       508.49 o
   9   1  15      61837.64      51820.23      2550.21 o
  11   1  15       8483.93       8336.89       721.58 o
  13   1  15      43211.14      49290.34      2219.76 o
   1   3  15      88252.30     104859.04      3845.07 o
   3   3  15     291092.25     289368.25      5677.48 o
   5   3  15     174786.86     164105.75      2651.17 o
   7   3  15      22545.54      20629.66       792.80 o
   9   3  15      13478.49      14452.85       881.09 o
  11   3  15      23407.22      23888.05      1280.78 o
  13   3  15      25040.90      30221.03      1861.90 o
   1   5  15      25253.57      19055.05      1327.91 o
   3   5  15     192218.77     177661.20      4057.82 o
   5   5  15     118699.04     117955.95      2163.22 o
   7   5  15       6523.89       6023.34       433.19 o
   9   5  15       3835.31       4256.43       426.86 o
  11   5  15      25276.05      25949.43      1382.14 o
  13   5  15      24052.95      28332.39      2054.69 o
   1   7  15     119165.43     104817.52      2968.76 o
   3   7  15      65269.39      55519.95      1950.57 o
   5   7  15      89624.23      86355.43      2383.91 o
   7   7  15      32341.62      31899.40      1261.70 o
   9   7  15      67750.12      70901.67      2399.03 o
  11   7  15       4225.79       4573.87       591.10 o
  13   7  15      19882.77      21898.29      1871.06 o
   1   9  15      43406.47      37820.85      1930.99 o
   3   9  15      18589.84      16958.84      1070.65 o
   5   9  15      31580.07      33057.05      1671.02 o
   7   9  15       8422.07       8983.78       733.84 o
   9   9  15      34500.38      38560.14      2117.35 o
  11   9  15       1282.43       1059.76       200.20 o
   1  11  15      50198.00      49602.66      2495.00 o
   3  11  15      21125.83      20212.22      1476.06 o
   5  11  15      19402.48      20062.45      1372.47 o
   7  11  15      20402.51      22552.62      1358.39 o
   9  11  15      21873.67      24625.75      1596.37 o
   1  13  15       3615.97       3964.33       856.16 o
   3  13  15      15228.62      14899.06      1372.72 o
   5  13  15      13879.80      16379.49      1457.65 o
   7  13  15        375.44        723.12       349.05 o
   1  15  15      23983.67      31887.16      2345.95 o
   3  15  15       7777.48       9674.44      1333.53 o
   0   0  16     437682.09     670429.06     21468.70 o
   4   0  16    1759322.25    1723887.88     28463.22 o
   8   0  16       3386.11       2416.56       357.73 o
  12   0  16     138865.09     153287.48      6604.03 o
   2   2  16       8512.21      14156.94       520.54 o
   4   2  16      32792.39      34317.80       864.68 o
   6   2  16       1691.22       2140.79       186.42 o
   8   2  16       5852.74       5306.75       436.15 o
  10   2  16        979.46        642.03       233.17 o
  12   2  16      15836.81      17110.52      1200.77 o
  14   2  16        557.36        732.21       239.00 o
   0   4  16     268661.28     267893.28      9691.28 o
   2   4  16       9719.81      10573.93       534.01 o
   4   4  16     130214.39     129729.91      2415.91 o
   6   4  16       1227.27       1640.75       218.25 o
   8   4  16     149360.12     149907.19      3080.60 o
  10   4  16        161.14        693.72       209.37 o
  12   4  16      17291.09      18555.89      1268.59 o
  14   4  16        144.75        517.88       310.38 o
   2   6  16       2961.81       3113.47       598.70 o
   4   6  16       2466.52       3335.01       301.68 o
   6   6  16        787.88        839.71       170.51 o
   8   6  16       4705.88       4190.20       399.26 o
  10   6  16         31.14         33.61       138.32 o
  12   6  16       7363.00       8180.06      1070.51 o
   0   8  16     102700.58      95405.41      4772.24 o
   2   8  16          3.89       1376.35       344.96 o
   4   8  16     297313.62     280529.44      7319.78 o
   6   8  16        137.19        442.93       153.09 o
   8   8  16      33235.29      35623.22      1616.34 o
  10   8  16        380.31        443.86       215.07 o
  12   8  16      52246.75      62567.09      2644.45 o
   2  10  16       3738.35       3316.57       509.30 o
   4  10  16       1654.23       2172.65       455.44 o
   6  10  16       6604.89       6678.59       627.69 o
   8  10  16       7834.49       8425.90       888.00 o
  10  10  16        420.97         74.56       247.63 o
   0  12  16     109556.67     116473.36      6251.15 o
   2  12  16        375.91       1144.68       395.89 o
   4  12  16       5388.10       5236.81       746.25 o
   6  12  16         22.77        248.08       196.27 o
   8  12  16      57067.97      63256.84      3626.12 o
   2  14  16       3557.88       4341.44       748.31 o
   4  14  16        287.92        356.23       425.22 o
   6  14  16       1619.86        542.74       239.26 o
   1   1  17     207982.50     246638.94      4705.34 o
   3   1  17     221077.62     256742.12      7423.49 o
   5   1  17     123461.01     117854.34      2210.25 o
   7   1  17      60123.75      55183.08      1351.74 o
   9   1  17      32696.10      28160.59      1237.75 o
  11   1  17      23576.29      23159.33      1258.63 o
  13   1  17       7160.20       6088.71       802.34 o
   1   3  17      66811.66      66042.27      2350.92 o
   3   3  17     498604.78     522436.50      9370.56 o
   5   3  17     194440.11     188940.05      3107.13 o
   7   3  17      42613.76      41744.44      1181.79 o
   9   3  17        516.77        703.15       166.71 o
  11   3  17      76611.20      79918.02      2778.14 o
  13   3  17      20220.40      23560.85      1657.37 o
   1   5  17       3113.77       2028.09       492.33 o
   3   5  17     149398.78     150562.81      3606.51 o
   5   5  17      90350.83      87346.86      2105.61 o
   7   5  17      24446.79      23185.45       888.02 o
   9   5  17       5258.02       4932.65       463.06 o
  11   5  17      70326.15      74308.81      2568.68 o
  13   5  17       7056.17       8030.42       981.88 o
   1   7  17     154302.02     132739.84      4160.78 o
   3   7  17      55747.05      47650.93      2095.24 o
   5   7  17      31385.51      29147.65      1099.24 o
   7   7  17      97896.88     101177.67      3000.28 o
   9   7  17      36355.20      36575.67      1651.81 o
  11   7  17      10713.17      10606.47       911.99 o
  13   7  17       4940.08       4454.73       837.02 o
   1   9  17      51938.66      49762.60      2322.26 o
   3   9  17      35780.32      31004.33      1524.90 o
   5   9  17      14134.44      12927.34       966.42 o
   7   9  17      39022.42      42088.93      1694.92 o
   9   9  17      13443.71      12982.99      1090.08 o
  11   9  17      10905.42      10368.12       927.88 o
   1  11  17      36705.68      35660.48      2084.12 o
   3  11  17      67300.09      75770.44      3246.55 o
   5  11  17      35884.30      37368.57      1951.40 o
   7  11  17      25490.57      27257.00      1438.27 o
   9  11  17       9895.47      10667.08      1072.06 o
   1  13  17       3638.65       2060.42       513.37 o
   3  13  17      14810.54      18826.99      1563.87 o
   5  13  17       6701.23       5554.50       893.62 o
   7  13  17       4985.76       4353.73       790.72 o
   1  15  17      31501.98      48798.00      3765.72 o
   3  15  17       4674.54       4742.94       913.49 o
   2   0  18     147983.95     195746.12      5161.84 o
   6   0  18     120933.93     119501.50      3133.93 o
  10   0  18      61577.25      59286.32      2896.96 o
  14   0  18      26938.04      31546.81      2782.17 o
   0   2  18      14045.09      20719.17      1490.98 o
   2   2  18        283.46       3099.06       234.92 o
   4   2  18      77776.70      75222.09      1520.68 o
   6   2  18       7340.12       7298.63       394.04 o
   8   2  18       2194.12       1635.75       185.46 o
  10   2  18       7010.21       6638.63       613.95 o
  12   2  18       3265.86       3561.47       583.57 o
  14   2  18      12765.28      16359.81      1556.93 o
   2   4  18     324504.88     337892.31      6924.01 o
   4   4  18         34.21        331.87        89.81 o
   6   4  18     185918.77     181916.58      3156.69 o
   8   4  18        257.56        421.44       126.24 o
  10   4  18      38283.84      38118.20      1620.36 o
  12   4  18        165.32        204.64       185.22 o
  14   4  18      14192.31      18136.39      1655.09 o
   0   6  18      19884.04      17885.92      1628.24 o
   2   6  18       2539.35       1234.98       443.28 o
   4   6  18      53291.48      53190.40      1386.79 o
   6   6  18       2039.73       2320.83       273.68 o
   8   6  18        427.70        409.04       142.57 o
  10   6  18      14423.74      15261.71       971.34 o
  12   6  18       3740.08       3716.68       668.16 o
   2   8  18      86854.84      81379.47      2853.98 o
   4   8  18        485.24        664.61       343.21 o
   6   8  18      54181.54      52823.22      1639.67 o
   8   8  18        104.09         37.57       106.10 o
  10   8  18      34876.24      35824.52      1733.80 o
  12   8  18        144.43       1027.53       408.91 o
   0  10  18      13925.55      12342.25      1625.57 o
   2  10  18        109.45         28.31       118.84 o
   4  10  18       7206.87       5721.39       745.54 o
   6  10  18       7059.10       6834.65       672.54 o
   8  10  18       9303.87      10092.46       960.28 o
  10  10  18       4153.37       4204.26       633.85 o
   2  12  18      41544.57      48724.57      2531.04 o
   4  12  18          0.20          0.00       179.24 o
   6  12  18      25603.30      27868.65      1590.13 o
   8  12  18        526.99       1018.87       435.68 o
   0  14  18       4377.81       5894.01      1410.05 o
   2  14  18       2016.98       2484.94       576.43 o
   4  14  18       5220.06       4583.96       820.14 o
   6  14  18         48.29        179.21       272.93 o
   1   1  19     169267.52     205261.73      4006.14 o
   3   1  19     187268.17     214070.59      7599.78 o
   5   1  19      97526.65      91603.93      1867.10 o
   7   1  19      88636.54      84710.87      1734.90 o
   9   1  19      41375.16      39224.52      1548.78 o
  11   1  19       6546.65       4589.79       597.71 o
  13   1  19      17904.32      18075.43      1428.52 o
   1   3  19      26376.22      28574.75      1367.37 o
   3   3  19     397848.06     404384.81      7502.61 o
   5   3  19     365238.34     360568.41      5137.34 o
   7   3  19       8704.25       9155.40       499.74 o
   9   3  19      16277.81      16181.65       960.22 o
  11   3  19      42633.48      43654.96      1959.21 o
  13   3  19      62311.05      74834.34      3515.63 o
   1   5  19      27512.21      28559.47      1416.39 o
   3   5  19     198819.77     184604.02      3712.02 o
   5   5  19     204905.38     199268.75      3723.08 o
   7   5  19       5210.67       5088.42       395.15 o
   9   5  19      33642.89      32379.52      1502.25 o
  11   5  19      36598.82      42554.48      2185.06 o
  13   5  19      33505.56      39764.33      2291.83 o
   1   7  19     192294.53     182673.64      5387.06 o
   3   7  19      62147.38      56831.01      1941.83 o
   5   7  19      66953.14      62001.33      2012.22 o
   7   7  19      97087.94     100136.93      2735.19 o
   9   7  19      46432.34      50331.98      1862.39 o
  11   7  19       5144.83       4367.85       644.50 o
  13   7  19      10021.81      10927.42      1337.07 o
   1   9  19      68292.06      63194.56      2738.85 o
   3   9  19       5444.49       3389.42       472.84 o
   5   9  19       4744.14       3497.02       494.45 o
   7   9  19      27082.16      26399.53      1344.83 o
   9   9  19      38356.38      39546.63      1860.21 o
  11   9  19       1262.80        863.56       165.86 o
   1  11  19      38145.24      40085.90      2108.94 o
   3  11  19      45352.55      49104.29      2485.44 o
   5  11  19      43116.55      44642.58      2219.37 o
   7  11  19      16710.08      15758.80      1093.11 o
   9  11  19      22023.89      23114.58      1622.43 o
   1  13  19       6789.05       6954.03       983.51 o
   3  13  19      19500.48      20911.82      1687.04 o
   5  13  19      22072.60      25469.82      1922.74 o
   7  13  19        803.06        319.21       210.01 o
   1  15  19      38604.27      59367.69      5686.54 o
   3  15  19       5759.58       5837.23       964.14 o
   0   0  20      23121.66      34299.75      2999.87 o
   4   0  20     405470.69     460585.44     12459.98 o
   8   0  20      49658.86      43591.31      2163.61 o
  12   0  20      51807.06      58430.67      3724.33 o
   2   2  20      26481.32      31020.48      1406.34 o
   4   2  20       5752.75       6249.31       365.18 o
   6   2  20       2249.84       2628.93       237.88 o
   8   2  20       4948.13       3442.87       310.21 o
  10   2  20          2.60         59.04       140.92 o
  12   2  20      17843.11      19445.88      1574.16 o
  14   2  20         22.33        161.81       276.81 o
   0   4  20      23395.44      14636.54      2860.03 o
   2   4  20         20.66        564.24       132.92 o
   4   4  20     114283.34     110562.33      2218.70 o
   6   4  20       4016.68       3620.53       318.13 o
   8   4  20      16009.04      16099.48       940.57 o
  10   4  20         57.28        122.75       160.41 o
  12   4  20      26410.65      27763.34      1600.10 o
  14   4  20         87.55        554.24       474.14 o
   2   6  20          4.68        317.65       203.62 o
   4   6  20       7508.39       6889.46       477.09 o
   6   6  20        373.42        887.56       166.56 o
   8   6  20      15592.75      14846.25       839.23 o
  10   6  20       2000.76       1682.48       321.51 o
  12   6  20      11493.66      12157.76      1176.60 o
   0   8  20      58247.45      59357.65      3612.74 o
   2   8  20       1361.68       1348.41       386.98 o
   4   8  20     103197.93      94648.48      3301.28 o
   6   8  20       2588.31       2709.44       351.05 o
   8   8  20      27713.19      27765.82      1436.91 o
  10   8  20          7.12        132.90       173.38 o
  12   8  20      17032.86      16930.54      1349.63 o
   2  10  20       6087.41       5996.84       736.46 o
   4  10  20       1381.03        969.22       281.98 o
   6  10  20       2087.49       1953.46       338.66 o
   8  10  20       4709.68       4580.09       657.26 o
  10  10  20        607.33        776.09       247.74 o
   0  12  20      21222.92      19516.55      2361.25 o
   2  12  20        616.89        510.79       332.01 o
   4  12  20      14087.14      15317.98      1377.96 o
   6  12  20        277.18        230.24       272.35 o
   8  12  20      10359.64       9828.44      1123.97 o
   2  14  20       1651.77        762.09       292.56 o
   4  14  20        717.76        587.23       208.76 o
   6  14  20       1134.89        606.15       323.37 o
   1   1  21     167997.45     205449.47      3819.78 o
   3   1  21     202751.67     252660.48      7245.24 o
   5   1  21      45468.35      43749.33      1369.44 o
   7   1  21     171246.95     163231.80      2783.90 o
   9   1  21      23392.70      22179.02      1143.07 o
  11   1  21      27645.43      27585.22      1522.65 o
  13   1  21       3931.11       3623.57       647.99 o
   1   3  21      96982.23     104874.36      3823.19 o
   3   3  21     423370.94     444871.94     16344.69 o
   5   3  21     361304.31     360495.69      5504.72 o
   7   3  21      10838.44       8776.06       471.46 o
   9   3  21      17446.29      15978.26      1156.53 o
  11   3  21      62351.15      67766.33      2801.15 o
  13   3  21      40473.80      49243.04      2791.54 o
   1   5  21      45243.12      43184.57      1936.90 o
   3   5  21     233097.41     217693.47      4561.64 o
   5   5  21     160627.81     146043.14      2828.06 o
   7   5  21      14979.04      12320.87       688.67 o
   9   5  21      16155.96      15370.04       926.51 o
  11   5  21      50922.30      59331.88      2659.32 o
  13   5  21      21183.07      22800.41      1695.57 o
   1   7  21     142676.47     138751.44      4454.48 o
   3   7  21      55928.20      48393.79      1801.66 o
   5   7  21      34662.24      33929.59      1321.11 o
   7   7  21     109677.30     115550.20      2809.74 o
   9   7  21      40033.16      40111.07      1757.78 o
  11   7  21      15427.20      17109.64      1292.99 o
   1   9  21      66704.88      65924.27      2862.32 o
   3   9  21      15053.04      13887.74      1101.27 o
   5   9  21       4387.39       3583.69       491.67 o
   7   9  21      50169.05      52833.42      1985.16 o
   9   9  21      18122.78      20255.97      1497.78 o
  11   9  21       7809.85       7671.55       889.89 o
   1  11  21      43751.67      48093.34      2576.37 o
   3  11  21      66526.55      72891.73      3499.58 o
   5  11  21      55147.82      61210.02      3330.25 o
   7  11  21      18013.43      18618.76      1211.60 o
   9  11  21      20158.91      22759.30      1849.12 o
   1  13  21       4707.15       3681.27       864.93 o
   3  13  21      23941.00      28284.72      2022.63 o
   5  13  21      16087.13      19612.95      1698.20 o
   7  13  21       2594.20       1550.02       422.29 o
   1  15  21      30460.96      47832.45      4344.78 o
   3  15  21       7425.94       7895.55      1089.71 o
   2   0  22      66476.67      81524.78      2723.10 o
   6   0  22      60077.07      50478.93      1749.82 o
  10   0  22      32376.71      31879.87      2065.36 o
  14   0  22       3550.04       3190.53       906.73 o
   0   2  22        174.89        485.33       172.09 o
   2   2  22       7218.61      12607.89       709.42 o
   4   2  22       1385.03        571.11       137.68 o
   6   2  22      25840.21      24162.72       869.91 o
   8   2  22        116.35        286.63       115.67 o
  10   2  22      13352.75      11684.62       940.32 o
  12   2  22        543.58        745.09       286.69 o
  14   2  22      13441.30      16507.98      1601.03 o
   2   4  22      64352.98      65008.85      2243.05 o
   4   4  22       2878.52       3295.71       290.87 o
   6   4  22      37832.16      39104.34      1164.16 o
   8   4  22          9.08        127.26       166.36 o
  10   4  22      25292.71      24656.31      1548.54 o
  12   4  22        223.16        252.73       223.66 o
   0   6  22      70674.95      72948.47      4000.40 o
   2   6  22       4703.52       3417.07       515.35 o
   4   6  22      43317.74      39493.21      1393.81 o
   6   6  22       4617.88       4146.90       395.58 o
   8   6  22      36307.89      31950.71      1285.82 o
  10   6  22      13040.40      13662.25      1009.21 o
  12   6  22       2850.06       2143.75       504.51 o
   2   8  22      32447.60      31079.60      1649.79 o
   4   8  22        329.81        301.07       169.64 o
   6   8  22      25628.45      26315.99      1253.18 o
   8   8  22        134.21        293.43       168.23 o
  10   8  22       5991.23       4172.09       639.29 o
  12   8  22         62.07        132.33       248.58 o
   0  10  22       7114.10       5838.87      1129.43 o
   2  10  22          4.26         67.71       460.88 o
   4  10  22         17.66        259.75       246.27 o
   6  10  22       8612.28       7866.80       724.27 o
   8  10  22       2251.04       1500.15       250.29 o
  10  10  22       5423.81       6089.50       865.12 o
   2  12  22      12753.16      11996.21      1356.67 o
   4  12  22        134.96        594.00       244.45 o
   6  12  22      11667.49      12950.15      1008.67 o
   8  12  22        822.37        572.20       200.89 o
   0  14  22       8625.99       8071.52      2715.53 o
   2  14  22       1833.82       1239.93       364.90 o
   4  14  22        293.28         93.27       272.87 o
   1   1  23     184785.62     236288.03      5500.98 o
   3   1  23     130348.36     150319.00      3734.34 o
   5   1  23      87511.12      92249.59      2886.01 o
   7   1  23     105643.29     100919.80      2092.00 o
   9   1  23      63243.70      61915.03      2078.37 o
  11   1  23      13646.05      12538.66      1017.96 o
  13   1  23      10489.43      10085.64      1062.05 o
   1   3  23     140411.17     158611.55      4492.62 o
   3   3  23     324626.72     346072.19     10597.60 o
   5   3  23     340412.94     336349.34      5814.34 o
   7   3  23      17276.79      14925.30       690.99 o
   9   3  23      28028.04      27742.71      1572.14 o
  11   3  23      41114.04      42753.70      2177.91 o
  13   3  23      52856.62      62797.95      3255.84 o
   1   5  23      75214.33      85090.30      3225.90 o
   3   5  23     137688.30     136167.19      2667.72 o
   5   5  23     139000.59     127466.46      2588.61 o
   7   5  23      13652.66      12704.60       712.42 o
   9   5  23      42219.80      43687.98      1798.10 o
  11   5  23      25394.15      28703.35      1799.18 o
  13   5  23      23502.46      27379.62      2123.38 o
   1   7  23     133516.48     133323.98      4401.72 o
   3   7  23      46811.92      41467.70      1943.42 o
   5   7  23      44059.68      42523.66      1530.73 o
   7   7  23     104158.41     106191.77      3629.84 o
   9   7  23      40445.54      45256.96      2070.08 o
  11   7  23      10289.86      12530.85      1106.58 o
   1   9  23      67946.47      65269.53      2892.38 o
   3   9  23      15407.87      14243.57      1147.79 o
   5   9  23      10261.47      10124.46       833.91 o
   7   9  23      37818.83      40516.75      1758.89 o
   9   9  23      24494.70      25710.99      1626.29 o
  11   9  23       3567.55       2195.99       473.48 o
   1  11  23      47027.77      51875.66      3789.23 o
   3  11  23      65530.45      76801.98      3695.20 o
   5  11  23      65195.21      70333.91      3545.77 o
   7  11  23      18383.74      18725.73      1165.56 o
   9  11  23      19468.73      22385.27      1615.10 o
   1  13  23      10496.37      10713.17      1299.96 o
   3  13  23      14076.02      18155.86      1790.19 o
   5  13  23      13924.75      13460.32      1417.58 o
   7  13  23       3154.18       2212.76       470.33 o
   1  15  23      32192.15      47339.34      3779.03 o
   0   0  24      25089.64      31472.88      3064.29 o
   4   0  24        149.66       1664.85       331.45 o
   8   0  24      46241.95      44248.66      2289.56 o
  12   0  24        279.67          2.37       423.24 o
   2   2  24      19407.26      19370.71      1150.45 o
   4   2  24      16875.35      17781.03       831.10 o
   6   2  24        167.43        443.00       104.97 o
   8   2  24      14126.69      12305.83       687.72 o
  10   2  24       5731.82       5549.39       643.13 o
  12   2  24      14483.59      16264.99      1483.31 o
  14   2  24         84.67        391.74       209.15 o
   0   4  24        308.68        451.13       168.42 o
   2   4  24       1438.58       1123.93       198.86 o
   4   4  24     207245.89     213484.16      5427.20 o
   6   4  24        538.68        607.12       120.63 o
   8   4  24        388.19        272.53       127.72 o
  10   4  24        180.40        209.92       207.83 o
  12   4  24      34413.76      35906.58      2083.28 o
   2   6  24        907.22       1604.40       255.75 o
   4   6  24       4359.32       4889.67       426.85 o
   6   6  24        579.95        870.30       175.38 o
   8   6  24      12013.13      11526.04       714.22 o
  10   6  24       1485.36        733.45       252.50 o
  12   6  24       9707.79      11327.27      1288.10 o
   0   8  24      36054.47      32958.93      2653.00 o
   2   8  24        431.62       1030.81       313.62 o
   4   8  24       1389.14       1088.68       251.09 o
   6   8  24       2433.15       1041.70       236.50 o
   8   8  24       7679.01       6713.04       661.28 o
  10   8  24          5.44         90.55       140.80 o
  12   8  24         76.70        212.24       259.36 o
   2  10  24        648.38        503.55       222.45 o
   4  10  24       1540.95       1160.92       287.28 o
   6  10  24         85.89         96.49       153.17 o
   8  10  24       4979.75       4653.20       597.16 o
  10  10  24       1949.42       1172.10       244.21 o
   0  12  24         42.33        316.72       274.99 o
   2  12  24        208.70        421.79       328.34 o
   4  12  24      30909.20      35847.59      2278.46 o
   6  12  24         19.27         70.60       142.40 o
   8  12  24         81.01          0.00       185.73 o
   2  14  24        638.79        198.29       178.84 o
   4  14  24        884.35        815.33       316.47 o
   1   1  25     186550.03     234489.80      5839.72 o
   3   1  25      93421.30     106317.66      3074.53 o
   5   1  25      97746.79     100722.74      2272.44 o
   7   1  25     117443.89     116771.93      2354.55 o
   9   1  25      41968.77      40318.42      1643.65 o
  11   1  25      31749.12      32188.64      1705.26 o
  13   1  25      11061.62      12095.85      1177.57 o
   1   3  25      71904.51      81662.33      2616.53 o
   3   3  25     209448.50     216529.38      6668.06 o
   5   3  25     147530.19     142594.77      2617.90 o
   7   3  25      70151.23      64076.18      1687.62 o
   9   3  25      56327.81      55744.76      2374.71 o
  11   3  25      52263.06      58470.64      2621.58 o
  13   3  25      22904.74      26834.94      2034.31 o
   1   5  25      78113.86      82912.84      2798.95 o
   3   5  25     132021.59     127422.25      4156.16 o
   5   5  25     109997.25     106009.46      2306.69 o
   7   5  25      30109.21      27378.96      1091.63 o
   9   5  25      15964.11      15809.99      1040.83 o
  11   5  25      34322.07      37051.59      2084.00 o
  13   5  25      18115.54      19509.30      1587.18 o
   1   7  25     130793.06     131274.03      4458.95 o
   3   7  25     102590.88     104922.56      3213.71 o
   5   7  25      55741.78      54367.73      2077.06 o
   7   7  25      68503.61      71207.79      2414.50 o
   9   7  25      43017.30      47277.83      2150.57 o
  11   7  25      23373.40      23551.79      1580.87 o
   1   9  25      49476.35      47520.43      2734.50 o
   3   9  25      24692.10      26397.88      1637.53 o
   5   9  25       9861.21       9686.48       807.45 o
   7   9  25      31501.39      31564.39      1437.36 o
   9   9  25      13944.87      14833.60      1214.97 o
  11   9  25       5673.35       5089.79       777.78 o
   1  11  25      50130.81      54614.88      2856.19 o
   3  11  25      54590.75      62701.89      3032.32 o
   5  11  25      37007.18      43480.12      2013.00 o
   7  11  25      23204.14      26322.83      1418.33 o
   9  11  25      22940.66      26549.32      1765.92 o
   1  13  25       6501.86       7290.42      1094.16 o
   3  13  25      20518.67      21554.15      1811.34 o
   5  13  25      15908.25      17000.55      1408.47 o
   2   0  26      11013.16      10915.11       979.15 o
   6   0  26       9597.43       9693.53       782.68 o
  10   0  26       4708.91       2947.94       596.18 o
  14   0  26          9.39         20.67       281.43 o
   0   2  26         22.24         75.34        71.16 o
   2   2  26        271.40       1807.25       214.96 o
   4   2  26      31330.14      31299.39      1129.42 o
   6   2  26       9152.08       9422.36       586.17 o
   8   2  26        548.83        595.76       197.41 o
  10   2  26      18575.50      19334.84      1364.73 o
  12   2  26       7314.31       6952.72       954.61 o
   2   4  26       3958.46       3839.09       319.99 o
   4   4  26        514.82        478.56       165.70 o
   6   4  26        922.75       1042.93       151.26 o
   8   4  26        527.12        469.52       181.59 o
  10   4  26       6542.75       5218.44       676.01 o
  12   4  26        289.39        133.22       287.77 o
   0   6  26     109939.59     131154.88      6701.99 o
   2   6  26       2232.50       1746.66       284.49 o
   4   6  26     145211.61     130163.42      2827.54 o
   6   6  26       5626.44       5415.21       463.88 o
   8   6  26      53196.12      46850.14      1674.77 o
  10   6  26      10576.11      10677.84       898.29 o
  12   6  26      20771.59      22961.92      1887.05 o
   2   8  26       6899.35       5847.85       720.77 o
   4   8  26        459.93        489.72       165.25 o
   6   8  26       5256.03       3879.60       504.91 o
   8   8  26        551.36        260.81       185.17 o
  10   8  26         68.59        228.90       223.08 o
   0  10  26       3926.44       4071.56      1453.93 o
   2  10  26        435.28        397.32       108.05 o
   4  10  26       4985.44       5405.58       808.19 o
   6  10  26       5060.58       3683.84       511.31 o
   8  10  26        292.80          0.00       155.08 o
  10  10  26       3845.95       3555.54       667.29 o
   2  12  26        716.09        381.33       189.67 o
   4  12  26         67.82        453.74       377.74 o
   6  12  26       1636.58       1664.44       350.23 o
   8  12  26        221.48          0.00       229.76 o
   0  14  26       8023.34       9248.95      1971.77 o
   2  14  26        404.10          0.00       321.31 o
   4  14  26       6091.24       5281.75       909.31 o
   1   1  27     168524.45     207860.44      5340.36 o
   3   1  27     129307.20     159446.34      4201.27 o
   5   1  27     104927.66     106126.88      4288.40 o
   7   1  27      89400.62      92232.58      2134.53 o
   9   1  27      62006.82      60113.57      2111.03 o
  11   1  27      28464.81      28721.16      1621.23 o
  13   1  27      13711.93      15032.71      1346.91 o
   1   3  27      87169.26      94927.69      4590.23 o
   3   3  27     101834.12      99885.11      3147.72 o
   5   3  27     106005.95      99179.97      2491.43 o
   7   3  27     116408.69     107740.97      2411.22 o
   9   3  27      65768.58      64179.17      2610.40 o
  11   3  27      35193.68      36070.60      2023.35 o
  13   3  27      17271.74      20528.79      1774.33 o
   1   5  27     136354.31     128674.05      8656.94 o
   3   5  27      61426.19      58490.14      1788.98 o
   5   5  27      43609.02      40088.22      1274.41 o
   7   5  27      41326.45      38236.06      1258.04 o
   9   5  27      32489.71      31999.12      1804.50 o
  11   5  27      13830.79      14348.18      1263.36 o
  13   5  27       7128.65       7821.40      1200.89 o
   1   7  27     124088.11     143499.31      4825.49 o
   3   7  27      77869.84      80394.82      2785.52 o
   5   7  27      66384.12      67415.68      2627.41 o
   7   7  27      64158.16      66103.78      2046.55 o
   9   7  27      35476.64      37542.68      1753.39 o
  11   7  27      18470.06      19650.00      1846.66 o
   1   9  27      43857.43      41716.55      2328.55 o
   3   9  27      38927.48      38083.53      2282.70 o
   5   9  27      31259.87      33640.32      1637.47 o
   7   9  27      17219.85      17345.87      1054.41 o
   9   9  27      11455.66      11270.51      1039.35 o
  11   9  27       7294.64       6393.46       949.65 o
   1  11  27      46523.97      47301.55      3634.49 o
   3  11  27      54718.52      62722.44      3066.75 o
   5  11  27      43166.00      47704.96      2860.09 o
   7  11  27      26193.85      30687.60      1551.42 o
   9  11  27      14289.49      15304.97      1433.35 o
   1  13  27      12398.89      14348.85      1615.94 o
   3  13  27       4321.66       4591.41       867.83 o
   5  13  27       5004.68       5299.43       759.48 o
   0   0  28      30329.99      35477.62      3513.35 o
   4   0  28      58813.12      62372.12      2632.14 o
   8   0  28       3326.09       3802.50       561.19 o
  12   0  28       6110.33       6484.14      1144.36 o
   2   2  28       2883.84       2124.76       326.68 o
   4   2  28       3824.55       3069.45       346.87 o
   6   2  28       4869.28       4248.20       412.66 o
   8   2  28      22040.41      19154.94       982.89 o
  10   2  28        133.29        300.72       177.51 o
  12   2  28      10545.92      12163.65      1314.33 o
   0   4  28      24384.55      21147.42      1357.26 o
   2   4  28       1176.75        542.47        98.35 o
   4   4  28     100913.63      98496.84      3062.83 o
   6   4  28        164.43         91.08        89.77 o
   8   4  28      27759.52      25505.43      1177.94 o
  10   4  28        309.87          6.32       224.73 o
  12   4  28      16030.37      15197.97      1342.50 o
   2   6  28       5274.03       6095.58       602.44 o
   4   6  28       4870.51       5718.71       492.52 o
   6   6  28          8.08        784.45       169.86 o
   8   6  28       8885.66       7841.69       678.20 o
  10   6  28         22.94          0.00       223.12 o
  12   6  28       7497.09       8473.49      1145.69 o
   0   8  28         51.40         22.70       158.28 o
   2   8  28          0.47        356.35       398.75 o
   4   8  28      15141.56      11563.00       798.91 o
   6   8  28        249.54          0.00       254.03 o
   8   8  28       3210.16       2396.98       413.78 o
  10   8  28        176.76          0.00       201.99 o
   2  10  28        450.13        341.26       296.75 o
   4  10  28       2158.10       1505.33       384.27 o
   6  10  28         58.67          0.00       138.41 o
   8  10  28       3617.84       3477.85       541.47 o
  10  10  28        570.95        147.64       348.37 o
   0  12  28       8496.85       6937.20      1544.11 o
   2  12  28          7.60         34.17       223.14 o
   4  12  28      14749.43      17625.37      1623.31 o
   6  12  28        335.82          0.00       168.99 o
   2  14  28        122.69        637.73       475.66 o
   1   1  29     154481.88     203031.48      5361.55 o
   3   1  29     142229.09     172566.39      3796.83 o
   5   1  29     112526.04     119790.59      4719.61 o
   7   1  29      57285.54      56680.98      1540.98 o
   9   1  29      61795.25      62882.62      2203.84 o
  11   1  29      28972.58      27120.67      1596.41 o
  13   1  29      21299.86      21891.55      1674.42 o
   1   3  29     230756.80     239708.56     13683.29 o
   3   3  29      57235.28      54163.63      2385.73 o
   5   3  29      42681.81      37707.44      1137.66 o
   7   3  29      96058.55      90404.06      2569.08 o
   9   3  29      75651.30      79247.07      3014.86 o
  11   3  29      20374.77      20315.21      1504.82 o
  13   3  29       4971.77       3632.52       702.42 o
   1   5  29     121690.85     125349.26      3552.55 o
   3   5  29      62657.70      58447.60      2003.27 o
   5   5  29      41175.76      39079.50      1216.07 o
   7   5  29      49088.15      43949.42      1385.50 o
   9   5  29      24569.53      23108.34      1557.32 o
  11   5  29       8388.56       7715.29       928.28 o
   1   7  29      91700.70     101202.49      3899.50 o
   3   7  29     115622.80     118431.85      3636.88 o
   5   7  29      96933.86      96806.92      3634.04 o
   7   7  29      31117.68      29838.75      1341.90 o
   9   7  29      37211.55      37058.91      1754.52 o
  11   7  29      33094.98      31377.60      3434.72 o
   1   9  29      25592.95      22852.09      1714.40 o
   3   9  29      34409.50      34604.59      1821.62 o
   5   9  29      41397.39      43770.43      1887.10 o
   7   9  29      12084.02      11654.39       854.21 o
   9   9  29      10533.72       8592.85       893.70 o
   1  11  29      49808.53      54282.27      2984.85 o
   3  11  29      29130.37      32769.43      2415.03 o
   5  11  29      23602.12      27267.38      1592.80 o
   7  11  29      29093.60      30228.04      1679.18 o
   1  13  29       8996.10      10273.00      1410.62 o
   3  13  29       8864.21       8474.81      1190.98 o
   5  13  29       6952.10       5321.27       728.63 o
   2   0  30       4473.77       7777.01       765.36 o
   6   0  30       4519.31       4675.51       787.80 o
  10   0  30       3507.81       2684.13       526.93 o
   0   2  30       5636.05       6308.04       726.77 o
   2   2  30       7044.34       7292.70       632.57 o
   4   2  30      14376.66      16829.96       830.82 o
   6   2  30      11044.24      11807.56       704.59 o
   8   2  30       6485.26       6012.89       537.60 o
  10   2  30      16055.55      15655.15      1241.45 o
  12   2  30       2535.28       2096.57       579.40 o
   2   4  30       7270.65       6211.44       467.37 o
   4   4  30        509.09        947.15       168.91 o
   6   4  30       8921.79       7730.74       488.30 o
   8   4  30        327.17        156.04       174.15 o
  10   4  30        713.03        436.62       149.18 o
  12   4  30         44.00          0.00       328.48 o
   0   6  30      72167.66      65183.20      3087.86 o
   2   6  30       1170.67        613.31       111.28 o
   4   6  30      67843.91      60568.14      1977.94 o
   6   6  30       9971.95       8004.80       599.07 o
   8   6  30      19230.99      15420.67       976.79 o
  10   6  30       7658.32       7363.55      1003.05 o
  12   6  30      10891.15       9311.48      1226.68 o
   2   8  30       4681.72       4052.21       734.36 o
   4   8  30         50.97          0.00        71.84 o
   6   8  30         14.28          0.00       146.22 o
   8   8  30        241.16          0.00       174.42 o
  10   8  30       1442.08        611.15       238.53 o
   0  10  30        107.09          0.00       200.99 o
   2  10  30        695.76        517.19       201.52 o
   4  10  30       1050.88        574.10       199.74 o
   6  10  30       1419.61        482.15       183.64 o
   8  10  30          0.71          0.00       253.56 o
   2  12  30       2155.73       1871.75       594.20 o
   4  12  30         44.02         32.29       120.53 o
   6  12  30        761.65        381.04       194.47 o
   0  14  30       3894.00       6666.33      3576.84 o
   2  14  30          4.95          0.00       292.33 o
   1   1  31     148666.72     191346.48      4902.40 o
   3   1  31     126573.36     152578.33      5049.51 o
   5   1  31     101108.02     106411.88      3044.16 o
   7   1  31      46334.65      42397.73      1324.37 o
   9   1  31      40509.16      37824.54      1666.39 o
  11   1  31      34704.96      36589.26      1886.97 o
  13   1  31      18754.28      21916.26      1852.05 o
   1   3  31     309492.78     338118.00     20148.64 o
   3   3  31      54091.08      54802.89      2589.58 o
   5   3  31      17433.99      18363.51       873.44 o
   7   3  31     118367.82     116612.09      3325.75 o
   9   3  31      54225.20      51611.06      2371.28 o
  11   3  31      12652.33      11110.27      1097.95 o
  13   3  31       1670.14       1260.74       374.59 o
   1   5  31     113673.04     123658.31      3572.73 o
   3   5  31      24964.60      25304.74       996.49 o
   5   5  31       6796.47       5472.54       426.52 o
   7   5  31      93631.34      84643.52      2454.26 o
   9   5  31      28160.88      26331.23      1689.75 o
  11   5  31       5668.63       5334.73       860.60 o
   1   7  31      74989.03      77270.64      3848.57 o
   3   7  31      93458.77      94441.34      3087.88 o
   5   7  31      91239.45      88303.80      3978.62 o
   7   7  31      27514.15      24124.87      1189.46 o
   9   7  31      30127.36      27259.21      1906.97 o
  11   7  31      28227.33      30266.89      2255.68 o
   1   9  31      14603.57      12992.97      1300.31 o
   3   9  31      48380.59      50368.76      3057.74 o
   5   9  31      51124.60      50525.23      2291.64 o
   7   9  31       9617.05       8687.83       745.45 o
   9   9  31       6320.88       5211.47       787.54 o
   1  11  31      44277.36      53406.53      3002.32 o
   3  11  31      31512.75      35800.17      2564.73 o
   5  11  31      25951.05      28608.87      1597.91 o
   7  11  31      33026.88      36868.49      2290.52 o
   1  13  31      14799.60      18332.66      2463.29 o
   3  13  31       2435.94       2197.24       655.99 o
   5  13  31       1194.87       1396.94       389.74 o
   0   0  32       7219.02       7680.04      1604.84 o
   4   0  32      10237.13       9988.50       792.65 o
   8   0  32      13823.77      10666.93       991.15 o
  12   0  32       4155.49       2691.00       927.57 o
   2   2  32       1130.27        781.21       260.24 o
   4   2  32       2305.34       2485.75       319.91 o
   6   2  32        721.91       1240.84       215.80 o
   8   2  32      15589.94      13999.04       918.30 o
  10   2  32          0.03         68.69       164.28 o
  12   2  32       5877.83       6469.86       936.67 o
   0   4  32     100332.80     107874.02      5089.04 o
   2   4  32        461.20        238.18       171.69 o
   4   4  32        259.99        168.97        86.62 o
   6   4  32       1224.41        639.73       159.01 o
   8   4  32      32561.59      30191.67      1344.61 o
  10   4  32         21.85          0.00       205.56 o
  12   4  32         25.13        243.45       327.38 o
   2   6  32        534.79        960.66       273.49 o
   4   6  32       2250.70       1978.56       329.97 o
   6   6  32         39.45        566.91       191.05 o
   8   6  32       6260.29       4871.93       543.17 o
  10   6  32        169.05        191.71       205.91 o
   0   8  32       4235.74       2829.24       813.61 o
   2   8  32        203.03        252.99       275.16 o
   4   8  32      10260.33       8702.59       714.24 o
   6   8  32        331.23        128.06       166.25 o
   8   8  32       1528.58       1051.29       263.11 o
  10   8  32        297.62         73.78       256.72 o
   2  10  32        162.99         62.75       313.58 o
   4  10  32       3226.12       1951.86       325.63 o
   6  10  32         12.68          0.00       182.79 o
   8  10  32       4450.23       3419.25       531.38 o
   0  12  32      10860.73       9158.23      1728.51 o
   2  12  32        196.56        213.57       427.01 o
   4  12  32       1884.72       1127.85       363.07 o
   6  12  32       1340.37        575.79       238.81 o
   1   1  33     120506.83     160139.67      5685.23 o
   3   1  33      97173.06     124933.03      3470.75 o
   5   1  33     112960.53     126937.55      4378.82 o
   7   1  33      13806.44      11999.94       683.57 o
   9   1  33      48194.15      45566.82      1867.90 o
  11   1  33      21232.58      20553.74      1408.59 o
  13   1  33      21085.10      21047.61      1816.54 o
   1   3  33     260120.03     330631.50     10396.11 o
   3   3  33      32644.37      36088.91      1560.51 o
   5   3  33       8806.48       8989.53       612.08 o
   7   3  33     114425.65     111037.56      2882.86 o
   9   3  33      67420.19      69819.77      2865.61 o
  11   3  33       7824.51       6458.99       850.11 o
   1   5  33      95253.81     105432.52      3356.80 o
   3   5  33      10577.23      11589.07       868.24 o
   5   5  33      14029.34      11138.93       661.10 o
   7   5  33      75723.88      68974.29      2333.68 o
   9   5  33      36585.90      35572.79      2006.54 o
  11   5  33       3114.66       1866.20       601.26 o
   1   7  33      52362.09      61632.27      2358.40 o
   3   7  33     108776.08     108923.72      4342.64 o
   5   7  33      94022.84      90891.55      4361.29 o
   7   7  33      12690.21      10664.97       899.08 o
   9   7  33      25623.61      24177.38      1696.75 o
  11   7  33      24516.15      26640.20      2442.09 o
   1   9  33      10606.25       8915.56      1100.55 o
   3   9  33      39255.98      39593.11      2051.91 o
   5   9  33      44797.58      43805.24      2091.94 o
   7   9  33       4627.92       3264.22       524.95 o
   9   9  33       7084.22       6759.94       917.43 o
   1  11  33      44105.64      51602.38      2831.56 o
   3  11  33      25004.47      31165.83      2130.44 o
   5  11  33      20904.42      24369.33      1771.97 o
   7  11  33      29888.72      30891.68      2501.14 o
   1  13  33      11360.03      12966.78      1773.04 o
   3  13  33       1801.00       1588.39       486.15 o
   2   0  34      63528.70      75556.07      3473.59 o
   6   0  34      30700.91      30840.20      1705.48 o
  10   0  34      14143.85      12407.36      1341.18 o
   0   2  34       3588.82       2804.57       466.85 o
   2   2  34        688.18       3064.66       429.27 o
   4   2  34       8582.70       7758.73       585.50 o
   6   2  34       1290.22       1275.81       232.18 o
   8   2  34        496.49        558.30       195.81 o
  10   2  34      10283.50      10059.58      1021.71 o
  12   2  34        251.07        232.93       175.14 o
   2   4  34      27412.16      26788.62      1244.68 o
   4   4  34       1249.28        420.21       184.55 o
   6   4  34      18494.89      17275.87       876.70 o
   8   4  34         60.48         36.40       149.38 o
  10   4  34      11889.67       9867.31      1030.01 o
  12   4  34          0.14          0.00       250.59 o
   0   6  34       6129.45       6051.27      1101.65 o
   2   6  34         39.10        108.70       168.94 o
   4   6  34       1306.02        723.29       176.18 o
   6   6  34       9134.53       7098.26       718.83 o
   8   6  34        470.80        396.35       147.99 o
  10   6  34       6165.38       5259.29       854.61 o
   2   8  34      22432.04      21005.34      1386.11 o
   4   8  34        152.99         69.98       130.74 o
   6   8  34      12708.48      11879.29      1114.11 o
   8   8  34        589.20        131.66       227.40 o
  10   8  34       4662.81       4227.69       911.22 o
   0  10  34        223.68          0.00       560.80 o
   2  10  34       1929.97       1971.25       413.49 o
   4  10  34       3612.30       3264.19       589.82 o
   6  10  34       1146.08        515.46       269.30 o
   8  10  34         13.55          0.00       430.37 o
   2  12  34       7409.75       5929.15      1059.91 o
   4  12  34         96.32        166.96       225.51 o
   6  12  34       6911.41       6399.66       932.06 o
   1   1  35      98585.79     123458.80      4260.34 o
   3   1  35      77907.43     105016.75      5053.04 o
   5   1  35      65309.64      70658.82      3082.87 o
   7   1  35      26759.64      24136.84      1003.99 o
   9   1  35      15896.68      13046.45       975.90 o
  11   1  35      27361.15      27151.38      1786.17 o
   1   3  35     205367.38     252956.81      6685.15 o
   3   3  35      26202.33      29158.44      1232.82 o
   5   3  35       5267.96       4994.17       481.50 o
   7   3  35     113099.08     108097.98      2596.28 o
   9   3  35      47621.54      44188.20      2255.73 o
  11   3  35       8988.08       7629.45       938.41 o
   1   5  35     100313.87     110014.18      4727.32 o
   3   5  35      10167.19       8162.90       717.55 o
   5   5  35      12162.73      10097.44       686.79 o
   7   5  35      90860.62      82048.21      2456.77 o
   9   5  35      30149.28      27635.27      2025.41 o
  11   5  35       4923.76       3983.66       753.07 o
   1   7  35      41837.41      43061.07      1943.57 o
   3   7  35     108642.32     114251.31      4172.96 o
   5   7  35      64130.32      62969.39      2655.62 o
   7   7  35      20381.27      17856.39      1844.68 o
   9   7  35      13120.85      10193.56      1087.30 o
   1   9  35       5521.99       4895.13       814.84 o
   3   9  35      27963.08      29628.22      1900.99 o
   5   9  35      20595.43      19009.56      1488.21 o
   7   9  35       6192.17       4465.46       639.80 o
   9   9  35       2494.14       1042.12       454.40 o
   1  11  35      31967.49      38175.85      2582.86 o
   3  11  35      19983.85      22937.72      1901.08 o
   5  11  35      13795.09      15618.30      1445.58 o
   7  11  35      29207.21      32352.71      2227.41 o
   1  13  35      12232.39      14271.40      1699.94 o
   3  13  35       3270.04       1793.84       689.17 o
   0   0  36     181065.31     246285.75     14196.94 o
   4   0  36        549.79         40.60       144.55 o
   8   0  36      56003.70      48089.99      2516.03 o
  12   0  36        349.59        442.14       431.48 o
   2   2  36       4537.03       6208.54       634.60 o
   4   2  36       2347.85       2512.45       351.03 o
   6   2  36       1527.39       1224.32       238.82 o
   8   2  36       9696.17       8988.18       715.58 o
  10   2  36        641.29        299.96       339.51 o
  12   2  36       3859.79       2905.55       656.62 o
   0   4  36     108749.80     122164.80      6315.37 o
   2   4  36        362.36        347.17       280.08 o
   4   4  36      98638.91      98847.62      2938.09 o
   6   4  36        276.33        217.70        99.22 o
   8   4  36      26051.95      21693.40      1099.26 o
  10   4  36        160.57        341.09       211.57 o
  12   4  36      14500.09      14183.00      1386.50 o
   2   6  36       4942.96       4735.07       544.35 o
   4   6  36       1721.09       1362.10       282.26 o
   6   6  36          3.57          0.00       109.06 o
   8   6  36       6164.30       5638.82       764.80 o
  10   6  36         65.69        221.51       337.89 o
   0   8  36      34721.52      33636.70      3207.90 o
   2   8  36        323.45        227.33       225.10 o
   4   8  36       5358.12       3573.50       577.71 o
   6   8  36         92.61        247.03       205.49 o
   8   8  36      18838.61      17421.13      1757.09 o
  10   8  36        637.13          0.00       264.84 o
   2  10  36         37.69          0.00       316.71 o
   4  10  36       1136.05        959.83       267.65 o
   6  10  36          0.93          0.00       229.04 o
   8  10  36       2187.04        452.04       201.34 o
   0  12  36       4784.84       4348.28      1180.47 o
   2  12  36        242.11        359.07       211.18 o
   4  12  36      33945.98      37371.05      2326.75 o
   1   1  37      67709.09      92735.97      3523.37 o
   3   1  37      69459.84      85404.91      3024.32 o
   5   1  37      39521.16      41371.23      1844.99 o
   7   1  37      21721.73      18787.22       938.93 o
   9   1  37      21884.79      19836.29      1323.89 o
  11   1  37      15418.41      13111.96      1266.57 o
   1   3  37     193033.58     250898.25      8236.19 o
   3   3  37      27669.35      30246.83      1388.95 o
   5   3  37      33689.42      33121.54      1350.75 o
   7   3  37      43395.76      42098.07      1580.91 o
   9   3  37      59346.41      59651.70      2683.60 o
  11   3  37       2313.31        680.89       380.12 o
   1   5  37      79608.37      91034.22      3639.37 o
   3   5  37       5282.63       3772.68       505.82 o
   5   5  37      13520.07      11528.92       850.01 o
   7   5  37      42438.76      39401.01      1740.09 o
   9   5  37      50048.59      42801.92      2733.29 o
  11   5  37        195.10          0.00       193.10 o
   1   7  37      22921.22      25543.20      1528.55 o
   3   7  37      50427.52      52599.75      2319.66 o
   5   7  37      50377.96      46531.34      2062.30 o
   7   7  37      11491.36       9884.97       956.03 o
   9   7  37      13803.42      12374.33      1229.77 o
   1   9  37      10248.91      10214.87      1231.16 o
   3   9  37      19498.57      19530.61      1435.68 o
   5   9  37      22701.86      21359.32      1600.18 o
   7   9  37       3891.12       3060.17       567.16 o
   9   9  37       5603.61       4122.23       724.89 o
   1  11  37      29678.19      33804.02      2448.27 o
   3  11  37      21617.79      25914.40      2020.01 o
   5  11  37      29807.13      33768.80      2163.96 o
   1  13  37      11282.01      11266.05      1654.84 o
   2   0  38     170799.83     230211.86      8652.12 o
   6   0  38      43493.07      40434.71      2313.74 o
  10   0  38      21972.26      19721.72      1809.17 o
   0   2  38         87.96          0.00       176.68 o
   2   2  38       3575.06       3045.55       406.15 o
   4   2  38      22988.91      23668.50      1501.81 o
   6   2  38       5717.14       6331.18       566.25 o
   8   2  38       6340.29       4618.84       511.23 o
  10   2  38       7369.96       6156.65       825.05 o
  12   2  38       4282.85       3297.36       745.38 o
   2   4  38      64907.30      70580.80      4080.85 o
   4   4  38       1254.67       1774.47       419.84 o
   6   4  38      32526.30      27061.11      1159.93 o
   8   4  38         81.40        216.33       106.62 o
  10   4  38      24806.08      20575.71      1575.72 o
   0   6  38      40889.81      42301.84      3326.28 o
   2   6  38          0.61        216.61       286.12 o
   4   6  38      26527.39      21800.45      1276.59 o
   6   6  38       3734.10       2513.22       436.54 o
   8   6  38       7097.90       5417.35       703.74 o
  10   6  38       2460.65       2759.03       767.06 o
   2   8  38      39161.35      44245.94      3124.16 o
   4   8  38          6.41        178.49       217.24 o
   6   8  38      40348.39      38362.55      2407.85 o
   8   8  38         77.03         47.62       281.63 o
   0  10  38        371.37          0.00       562.59 o
   2  10  38        447.50        321.50       190.44 o
   4  10  38       8870.05       7308.15       949.29 o
   6  10  38       1662.98        684.37       349.21 o
   2  12  38      14665.99      16077.07      2205.88 o
   4  12  38        253.07       1365.82       530.21 o
   1   1  39      39713.63      54327.78      2579.29 o
   3   1  39      46228.38      59935.43      2894.09 o
   5   1  39      11249.07      11197.98       725.84 o
   7   1  39      49209.84      45174.66      1555.06 o
   9   1  39       8515.87       6361.46       755.14 o
  11   1  39      19037.49      16846.41      1415.90 o
   1   3  39      96167.97     124383.65      4448.16 o
   3   3  39      26226.27      30898.74      1461.36 o
   5   3  39      30820.76      29836.61      1696.13 o
   7   3  39      48210.27      48192.57      1724.32 o
   9   3  39      31879.85      27320.49      1783.20 o
  11   3  39       9178.12       7743.69       971.33 o
   1   5  39      63275.14      66764.11      3034.95 o
   3   5  39      16348.48      16763.19      1081.63 o
   5   5  39      13555.78      11203.29       849.85 o
   7   5  39      33259.90      30154.23      1526.63 o
   9   5  39      16929.97      15849.52      1407.26 o
  11   5  39       4122.72       2107.33       582.67 o
   1   7  39      17936.39      16928.57      1378.03 o
   3   7  39      53353.36      53096.85      2361.46 o
   5   7  39      25509.11      25613.72      1518.79 o
   7   7  39      21002.21      18203.56      1399.76 o
   9   7  39       5125.76       3933.60       690.27 o
   1   9  39      13159.20      12488.13      1409.26 o
   3   9  39      10229.32       9712.87      1160.99 o
   5   9  39       2137.94       1293.00       385.19 o
   7   9  39      11463.56       9843.09      1014.84 o
   1  11  39      25461.83      28542.07      2279.75 o
   3  11  39      19320.64      24386.36      2253.53 o
   5  11  39      13765.92      13938.23      1386.48 o
   0   0  40     424486.81     579094.81     29102.43 o
   4   0  40       9978.70      10348.61      1106.44 o
   8   0  40     116233.62     107736.96      4026.09 o
   2   2  40       4674.58       5979.40       607.87 o
   4   2  40        868.52       1137.40       240.33 o
   6   2  40       1879.93        992.34       284.31 o
   8   2  40       5460.27       5036.34       545.75 o
  10   2  40         31.36          0.00       157.81 o
   0   4  40      31299.17      33857.94      2890.78 o
   2   4  40        131.09       1237.33       543.43 o
   4   4  40     144481.17     158393.03      6794.86 o
   6   4  40         61.06         62.86       143.51 o
   8   4  40      10100.56       6131.18       587.73 o
  10   4  40          1.72        266.18       251.72 o
   2   6  40       2106.21       1531.53       412.63 o
   4   6  40       2009.89       1734.13       385.02 o
   6   6  40          0.94        224.07       189.75 o
   8   6  40       4644.33       4066.18       627.21 o
  10   6  40        519.03        469.53       305.47 o
   0   8  40      81156.75      93721.95     13596.97 o
   2   8  40        123.12        805.51       628.68 o
   4   8  40      18001.65      17053.97      1468.91 o
   6   8  40        278.97        718.22       378.72 o
   8   8  40      53556.32      51026.30      3827.76 o
   2  10  40        694.40        676.59       266.89 o
   4  10  40        350.86        231.71       192.34 o
   6  10  40         50.05          0.00       248.58 o
   0  12  40       2797.30       3037.86      1032.47 o
   2  12  40          2.73          0.00       281.25 o
   1   1  41      37676.44      52450.99      2583.20 o
   3   1  41      14293.49      15727.69      1652.29 o
   5   1  41      16519.47      18066.19       950.30 o
   7   1  41      26629.29      22871.86      1094.17 o
   9   1  41      23144.34      21612.48      1443.21 o
  11   1  41       3029.43       1999.13       475.45 o
   1   3  41      18990.27      26095.78      1911.02 o
   3   3  41      26535.17      27907.69      1397.36 o
   5   3  41      58124.57      57527.30      3968.26 o
   7   3  41      18303.29      16472.80       988.79 o
   9   3  41      31063.36      27571.48      1816.30 o
  11   3  41       4344.14       3366.41       623.59 o
   1   5  41      59122.33      60898.57      2940.68 o
   3   5  41      10413.51      10373.80       957.03 o
   5   5  41      13428.42      13256.85       964.09 o
   7   5  41       9226.94       6737.59       703.79 o
   9   5  41      27171.09      22879.25      1867.43 o
   1   7  41      28767.39      31234.14      1935.64 o
   3   7  41      23132.53      23686.37      1575.12 o
   5   7  41      24989.56      21310.16      1387.01 o
   7   7  41      14526.51      10487.66      1021.56 o
   9   7  41      11267.72       9739.31      1122.66 o
   1   9  41      15874.26      16210.49      1667.23 o
   3   9  41       2633.63       1891.58       434.93 o
   5   9  41       2093.01       1567.54       395.31 o
   7   9  41       4085.80       3209.03       707.36 o
   1  11  41      11741.52      12692.38      1550.23 o
   3  11  41      20334.47      25290.41      2314.66 o
   5  11  41      23539.46      27074.88      2216.80 o
   2   0  42      95330.72     125949.38      6392.70 o
   6   0  42      77046.91      76317.95      3534.44 o
  10   0  42      43160.40      38069.80      3091.80 o
   0   2  42      20965.80      21080.47      2186.70 o
   2   2  42        128.04       1533.69       403.66 o
   4   2  42       3572.75       3184.40       452.57 o
   6   2  42       3213.14       3082.37       417.55 o
   8   2  42       7980.12       6079.64       623.84 o
  10   2  42       3240.69       2827.48       586.23 o
   2   4  42     107730.13     120030.59      4124.40 o
   4   4  42         33.83       2066.09       538.28 o
   6   4  42      62268.49      58753.66      3043.16 o
   8   4  42          4.98          0.00       114.43 o
  10   4  42      34229.09      28361.04      2645.99 o
   0   6  42      50309.16      47704.59      3701.68 o
   2   6  42        184.17       1024.72       288.88 o
   4   6  42      13213.02      10768.22       924.91 o
   6   6  42       1596.22       1378.71       286.89 o
   8   6  42      25516.71      20113.89      1415.82 o
   2   8  42      52369.74      59339.68      3405.57 o
   4   8  42        451.15        140.76       278.67 o
   6   8  42      46733.42      40992.80      2588.93 o
   8   8  42          1.86       1333.95       516.06 o
   0  10  42       1616.24        156.12       286.18 o
   2  10  42          8.93        193.27       231.20 o
   4  10  42       2802.25       2400.26       500.24 o
   6  10  42       1665.73        812.82       282.81 o
   1   1  43      43981.05      58061.06      2798.24 o
   3   1  43       9072.60      12379.92      1078.68 o
   5   1  43       4818.36       4134.15       484.79 o
   7   1  43      43844.88      43497.96      1687.89 o
   9   1  43       8204.46       5821.79       751.89 o
  11   1  43       6221.94       5480.47       937.97 o
   1   3  43       6882.85       6841.97       878.94 o
   3   3  43      43255.32      49384.14      2181.47 o
   5   3  43      29854.51      29348.29      1828.50 o
   7   3  43      21244.89      19650.45      1098.77 o
   9   3  43       4379.85       2960.06       571.06 o
   1   5  43      16782.36      18455.08      1561.62 o
   3   5  43      18155.02      16441.95      1363.78 o
   5   5  43       6934.30       4772.09       592.43 o
   7   5  43       8885.92       6986.08       734.36 o
   9   5  43       1466.95       1262.90       492.26 o
   1   7  43      19845.57      21675.38      1634.00 o
   3   7  43      21123.04      20152.97      1462.10 o
   5   7  43       7862.77       5592.00       715.57 o
   7   7  43      17919.70      14879.77      1273.85 o
   9   7  43       4746.12       3252.11       615.16 o
   1   9  43      21040.12      22756.27      2012.58 o
   3   9  43       1699.84        379.22       232.62 o
   5   9  43        194.60          0.00       254.81 o
   7   9  43      14976.75      12652.35      1344.15 o
   1  11  43       9395.65       7549.55      1106.97 o
   3  11  43      18253.56      21619.13      2191.95 o
   0   0  44     206458.30     270093.31     15794.41 o
   4   0  44      88627.15      97928.17      6406.45 o
   8   0  44     116890.24     108256.95      4624.39 o
   2   2  44          6.53          0.00       216.27 o
   4   2  44       2456.48       2700.99       397.89 o
   6   2  44        253.15        108.53        81.50 o
   8   2  44       2448.34       2303.01       383.78 o
  10   2  44        684.09        247.83       288.76 o
   0   4  44      22300.04      27434.01      2851.72 o
   2   4  44        423.38       2602.32       757.74 o
   4   4  44     139664.12     154834.31      7234.06 o
   6   4  44        111.70        899.77       276.40 o
   8   4  44      17183.66      13562.12      1111.65 o
  10   4  44         25.03        344.95       328.43 o
   2   6  44          2.07          0.00       343.35 o
   4   6  44        345.96        489.31       341.67 o
   6   6  44       1015.13        393.78       143.94 o
   8   6  44       1403.53       1635.96       415.81 o
   0   8  44     122442.74     144036.55     11060.88 o
   2   8  44         27.79        852.00       440.96 o
   4   8  44      50856.59      54840.81      3352.41 o
   6   8  44        411.06        959.82       329.88 o
   2  10  44       1180.65        224.11       189.23 o
   4  10  44         42.56        838.32       382.53 o
   1   1  45      43717.43      57846.59      2872.39 o
   3   1  45       1245.83       1353.86       347.43 o
   5   1  45      11057.64      10005.92       759.79 o
   7   1  45      15448.66      15031.51      1011.31 o
   9   1  45      24653.65      19545.51      1416.42 o
   1   3  45       2738.82       3262.24       633.02 o
   3   3  45      35188.50      39644.13      2310.84 o
   5   3  45      47931.09      51400.86      2789.05 o
   7   3  45        468.64         77.68       175.74 o
   9   3  45       2197.04       1527.47       448.72 o
   1   5  45      11372.30      10327.58      1190.02 o
   3   5  45       6955.92       6419.79       905.89 o
   5   5  45      11453.02       8868.74       821.22 o
   7   5  45        360.68        192.96        85.41 o
   9   5  45       7818.38       6669.10      1038.44 o
   1   7  45      25658.27      24242.90      1920.11 o
   3   7  45       6862.78       5474.63       780.82 o
   5   7  45      10261.03       7380.88       918.42 o
   7   7  45      11815.99       9225.39      1025.10 o
   1   9  45      18397.33      19288.08      1738.77 o
   3   9  45        270.62        464.67       325.79 o
   5   9  45        235.99          0.00       293.90 o
   1  11  45       2050.09       1647.99       531.79 o
   2   0  46     100652.88     124938.95      6525.90 o
   6   0  46      98691.71      96673.18      7778.27 o
  10   0  46      40753.23      28758.50      2961.97 o
   0   2  46       4568.89       6447.16      1314.34 o
   2   2  46          5.19        514.63       265.32 o
   4   2  46         15.54          0.00       194.26 o
   6   2  46       2159.87       2240.69       377.63 o
   8   2  46        139.43          0.00       202.89 o
  10   2  46        449.33        516.56       202.06 o
   2   4  46     114731.91     136211.09      4642.69 o
   4   4  46        215.15       2063.20       715.25 o
   6   4  46      77234.67      77256.66      2653.84 o
   8   4  46         72.33        598.88       234.08 o
   0   6  46      12061.31      10813.76      1700.35 o
   2   6  46        319.13        635.28       222.14 o
   4   6  46         25.04         80.06       167.20 o
   6   6  46        539.07        140.91       191.45 o
   8   6  46       8028.03       5165.21       725.86 o
   2   8  46      64516.08      71359.48      4017.34 o
   4   8  46         69.25        190.95       456.10 o
   6   8  46      42438.16      38135.54      2546.46 o
   0  10  46        595.16          0.00       519.00 o
   2  10  46        394.56          0.00       225.26 o
   4  10  46         70.70          0.00       431.93 o
   1   1  47      28605.13      37667.66      2285.92 o
   3   1  47       4105.78       2762.13       459.74 o
   5   1  47        163.39          0.00       269.78 o
   7   1  47      30272.08      30223.67      1691.87 o
   9   1  47       6422.07       4575.61       698.53 o
   1   3  47        853.44        453.96       312.13 o
   3   3  47      39560.67      48588.52      2481.61 o
   5   3  47      17593.19      18587.59      1628.14 o
   7   3  47       1699.89        665.42       215.44 o
   9   3  47        671.95         40.84       223.41 o
   1   5  47        543.08       1408.03       435.75 o
   3   5  47      16106.74      14459.84      1338.08 o
   5   5  47       1484.28        828.70       189.20 o
   7   5  47       2195.00       1730.03       337.68 o
   1   7  47      18815.90      18856.38      1572.36 o
   3   7  47       4153.52       2828.28       565.80 o
   5   7  47       3254.36       1904.08       495.73 o
   7   7  47      14335.35       9775.44      1040.99 o
   1   9  47      12888.45      13423.31      1473.96 o
   3   9  47         27.70          0.00       334.45 o
   5   9  47        289.90          0.00       490.43 o
   0   0  48      53666.99      67822.86      6329.18 o
   4   0  48     213346.78     229257.02     11162.13 o
   8   0  48      42715.97      37592.27      2618.14 o
   2   2  48        640.80         79.79       152.49 o
   4   2  48         29.46        542.05       462.70 o
   6   2  48       1643.18        601.69       234.18 o
   8   2  48        265.00          0.00       178.48 o
   0   4  48      73129.32      84834.98      5359.03 o
   2   4  48         36.37       2902.36      1241.53 o
   4   4  48     109441.35     127597.84      5512.79 o
   6   4  48        274.81       1094.87       387.16 o
   8   4  48      37952.25      30856.78      1794.14 o
   2   6  48          5.09         54.73       289.37 o
   4   6  48        202.30        588.70       240.95 o
   6   6  48       1186.41        150.90       137.51 o
   8   6  48        692.13        556.40       336.96 o
   0   8  48      62878.86      61058.46      4766.29 o
   2   8  48        361.34       3068.39       717.96 o
   4   8  48      72568.57      76714.48      3811.88 o
   6   8  48        206.22        573.01       543.81 o
   2  10  48       2198.33       1736.13       732.79 o
   1   1  49      23309.07      30357.39      2050.28 o
   3   1  49         51.88          0.00       194.37 o
   5   1  49       4236.82       3528.40       534.45 o
   7   1  49       4710.05       3092.35       525.74 o
   9   1  49      13078.88       8883.01       995.23 o
   1   3  49        306.46        229.68       156.66 o
   3   3  49      17580.05      21406.55      1962.17 o
   5   3  49      17903.85      17459.05      1503.96 o
   7   3  49        343.80          0.00       174.93 o
   9   3  49         15.08          0.00       396.80 o
   1   5  49        169.15        250.43       291.37 o
   3   5  49       3993.25       4083.07       733.15 o
   5   5  49       6632.09       5646.01       761.86 o
   7   5  49          0.38         16.49       153.40 o
   1   7  49      15031.67      14953.36      1411.20 o
   3   7  49       1401.12       1141.28       329.06 o
   5   7  49       6455.17       3923.81       678.57 o
   1   9  49       8193.34       7854.25      1123.19 o
   3   9  49       1259.56        541.35       140.18 o
   2   0  50     106385.23     132867.62      7039.70 o
   6   0  50      92538.89      95727.12      6176.20 o
   0   2  50       5706.49       4465.39      1780.60 o
   2   2  50        150.87        393.88       314.46 o
   4   2  50       1712.79        438.66       244.16 o
   6   2  50        411.96        436.24       212.94 o
   8   2  50       4695.25       1988.81       393.19 o
   2   4  50     113876.59     140964.30      4909.85 o
   4   4  50         21.26       2436.96       768.45 o
   6   4  50      80768.02      81668.65      4898.40 o
   8   4  50        134.75       1062.18       353.27 o
   0   6  50       1264.17        728.13       328.46 o
   2   6  50         94.46        639.98       377.86 o
   4   6  50       5037.28       3336.15       615.87 o
   6   6  50        183.69        403.75       203.61 o
   2   8  50      61556.04      70131.47      3254.96 o
   4   8  50         67.09       1563.18       832.72 o
   1   1  51      11179.23      13932.98      1388.99 o
   3   1  51        849.76        729.27       252.63 o
   5   1  51        104.54          0.00       189.35 o
   7   1  51       4272.51       2814.35       483.67 o
   1   3  51        591.81        582.82       379.74 o
   3   3  51      16516.57      18396.98      1686.40 o
   5   3  51       1004.21        823.20       340.25 o
   7   3  51        807.89        382.97       139.29 o
   1   5  51        304.02          0.00       282.91 o
   3   5  51       4723.65       3766.10       685.56 o
   5   5  51        373.68        414.96       277.20 o
   7   5  51       2542.31        872.65       310.86 o
   1   7  51       6929.86       6084.42      1030.88 o
   3   7  51       1001.74         84.57       326.08 o
   5   7  51        296.46         77.35       211.09 o
   1   9  51        889.27          0.00       139.97 o
   0   0  52      18407.65      24181.17      3702.91 o
   4   0  52     229605.64     265302.31     12362.83 o
   8   0  52       3593.66       1300.92       425.29 o
   2   2  52         12.45          0.00       336.38 o
   4   2  52        204.52       1257.27       154.51 o
   6   2  52        269.90          0.00       450.76 o
   8   2  52        129.68        144.89       237.22 o
   0   4  52     147612.88     184105.70      9214.68 o
   2   4  52        271.30       4225.64      1127.80 o
   4   4  52      91468.73     101222.89      5140.66 o
   6   4  52          0.53       2417.38       615.85 o
   2   6  52       2744.80       1186.34       290.12 o
   4   6  52         15.06        334.75       248.09 o
   6   6  52        730.19        241.51       213.69 o
   0   8  52      21641.07      23405.75      2439.00 o
   2   8  52         85.44       2205.99       746.29 o
   1   1  53       2582.88       2614.92       631.09 o
   3   1  53        124.60        400.41       276.44 o
   5   1  53       2279.04       1394.83       346.38 o
   7   1  53          6.37         74.57       217.40 o
   1   3  53       2055.28       2101.24       580.66 o
   3   3  53       1689.68       2466.86       643.00 o
   5   3  53       2493.20       1919.52       425.93 o
   7   3  53         32.64          0.00       267.55 o
   1   5  53         65.54          0.00       201.46 o
   3   5  53        279.39        119.45       289.70 o
   5   5  53       2924.97       2238.00       530.73 o
   1   7  53        538.64        683.00       358.27 o
   3   7  53         32.07          0.00       216.22 o
   2   0  54     147991.41     194698.39     14031.29 o
   6   0  54      68101.98      88799.95      9407.27 o
   0   2  54      34663.82      42280.98      3772.00 o
   2   2  54        120.33        251.58       318.77 o
   4   2  54       1165.77        112.04       364.75 o
   6   2  54        111.38          0.00       354.36 o
   2   4  54      73447.70      85944.43      3754.36 o
   4   4  54         11.10       2650.47       765.76 o
   6   4  54      59305.53      61952.79      2745.09 o
   0   6  54       3453.19       1095.01      1006.71 o
   2   6  54          0.97        503.36       240.47 o
   4   6  54       5884.86       4444.36       701.44 o
   1   1  55       1110.42        847.99       323.35 o
   3   1  55        976.58       1235.69       393.46 o
   5   1  55        311.26        262.82       536.52 o
   7   1  55        457.48        154.37       202.88 o
   1   3  55        325.81        349.76       408.26 o
   3   3  55          1.60        332.56       235.78 o
   5   3  55        120.24        200.51       247.73 o
   1   5  55        642.69        693.94       349.22 o
   3   5  55        631.60          0.00       161.48 o
   5   5  55          1.88          0.00       234.57 o
   1   7  55         95.76          0.00       332.54 o
   3   7  55        543.74        243.20       160.91 o
   0   0  56      18613.65      23971.37      3798.61 o
   4   0  56     155863.55     210392.73     14089.27 o
   2   2  56          1.05          0.00       419.85 o
   4   2  56         47.58        548.75       291.67 o
   6   2  56          0.77          0.00       224.86 o
   0   4  56     111037.50     127744.96      7449.02 o
   2   4  56         19.68       3773.31       951.44 o
   4   4  56      58840.48      64933.83      4409.12 o
   2   6  56       1830.28        954.33       292.05 o
   1   1  57       3078.55       2415.80       551.12 o
   3   1  57        151.63        524.16       498.87 o
   5   1  57        220.27        146.19       348.68 o
   1   3  57       1175.66        798.38       438.21 o
   3   3  57       3882.31       2383.54       701.56 o
   5   3  57          2.50        571.78       217.29 o
   1   5  57        177.46         82.75       229.40 o
   3   5  57        318.51        232.80       146.41 o
   2   0  58      69743.88      89461.34      5935.03 o
   0   2  58       2573.68       2097.99       984.62 o
   2   2  58          4.81          0.00       324.99 o
   4   2  58       2633.67        782.70       398.32 o
   2   4  58      60448.38      68288.44      3694.79 o
   4   4  58         21.53       1943.03       706.11 o
   0   6  58          0.88          0.00       664.51 o
   1   1  59       5775.51       6293.50       978.67 o
   3   1  59       1444.64       1512.64       551.96 o
   1   3  59        500.47        391.91       146.48 o
   3   3  59       2345.53       2499.00       735.43 o
   1   5  59         25.35        109.42       245.72 o
   0   0  60      59240.36      72232.48      7398.46 o
   4   0  60      75722.19      98166.81      6537.69 o
   2   2  60         51.66         26.20       344.44 o
   0   4  60      43446.79      48663.54      4376.25 o
   1   1  61       5068.46       5238.77       925.65 o
   3   1  61          5.46          0.00        94.24 o
   1   3  61        246.47         72.71       299.65 o
                                                
